# Supplementary material for: Crystal structures of binary compounds of meldonium 3-(1,1,1-tri­methyl­hydrazin-1-ium-2-yl)prop­ano­ate with sodium bromide and sodium iodide
Source: Acta Crystallogr E Crystallogr Commun. 2018 May 22;74(Pt 6):829–34. doi: 10.1107/S2056989018006977 (PMC6002828; doi:10.1107/S2056989018006977)
Supplement: Supplementary file 1 [file e-74-00829-sup1.cif]

##############################################################################
#                                                                            #
# This CIF contains the data in a paper accepted for publication in          #
# Acta Crystallographica Section E. It conforms to the requirements of       #
# Notes for Authors for Acta Crystallographica Section E, and has been       #
# peer reviewed under the auspices of the IUCr Commission on Journals.       #
#                                                                            #
# Full details of the Crystallographic Information File format               #
# are given in the paper "The Crystallographic Information File (CIF):       #
# a New Standard Archive File for Crystallography" by S. R. Hall, F. H.      #
# Allen and I. D. Brown [Acta Cryst. (1991), A47, 655-685].                  #
#                                                                            #
# The current version of the core CIF dictionary is obtainable from          #
# ftp://ftp.iucr.org/pub/cif_core.dic.                                       #
#                                                                            #
# Software is freely available for graphical display of the structure(s)     #
# in this CIF. For information consult the CIF software page                 #
# http://www.iucr.org/resources/cif/software.                                #
#                                                                            #
# This file may be used for bona fide research purposes within the           #
# scientific community so long as proper attribution is given to the journal # 
# article from which it was obtained.                                        #
#                                                                            #
##############################################################################
data_I
_database_code_depnum_ccdc_archive 'CCDC 1841871'
_audit_creation_method
;
Olex2 1.2
(compiled 2017.08.10 svn.r3458 for OlexSys, GUI svn.r5381)
;
_journal_date_recd_electronic     2018-04-30
_journal_date_accepted     2018-05-07
_journal_name_full     'Acta Crystallographica, Section E'
_journal_year     2018
_journal_volume     74
_journal_issue      6
_journal_page_first     829
_journal_page_last     834
_journal_paper_category     GM
_journal_paper_doi     10.1107/S2056989018006977
_journal_coeditor_code     ZL2729
_publ_contact_author_name     'Alexander Y Nazarenko'
_publ_contact_author_address
;
Chemistry Department, SUNY Buffalo State,
1300 Elmwood Ave
Buffalo, NY 14222
USA
;
_publ_contact_author_email     nazareay@buffalostate.edu
_publ_contact_author_phone     1-716-878-5923
_publ_section_title
;
Crystal structures of binary compounds of meldonium
3-(1,1,1-trimethylhydrazin-1-ium-2-yl)propanoate with sodium bromide and
sodium iodide
;
loop_
    _publ_author_name
    _publ_author_address
    'Nazarenko, Alexander Y'
;
Chemistry Department, SUNY Buffalo State,
1300 Elmwood Ave
Buffalo, NY 14222
USA
;
_publ_section_synopsis
;
3-(1,1,1-Trimethylhydrazin-1-ium-2-yl)propanoate (<b>M</b>, more commonly known
under its commercial names <i>Meldonium</i> or <i>Mildronate</i>)
co-crystalizes with sodium bromide and sodium iodide forming polymeric
hydrates. Metal ions and <b>M</b> zwitterions are assembled into infinite
layers <i>via</i> electrostatic interactions and hydrogen-bonded networks.
These layers are connected <i>via</i> electrostatic attraction between
halogenide ions and positive trimethylhydrazinium groups into a
three-dimensional structure.
;
_chemical_name_systematic
;
Poly[[tetra-\m-aqua-diaquabis[3-(1,1,1-trimethylhydrazin-1-ium-2-yl)\
propanoate]disodium] dibromide tetrahydrate]
;
_chemical_name_common     'meldonium sodium bromide heptahydrate'
_chemical_formula_moiety     'C12 H40 N4 Na2 O10 2+, 2(Br -),4(H2 O)'
_chemical_formula_sum     'C12 H48 Br2 N4 Na2 O14'
_chemical_formula_iupac     '[Na2 (C6 H14 N2 O2)2 (H2 O)6] Br2, 4H2 O'
_chemical_formula_weight     678.34
_chemical_melting_point     ?
_shelx_space_group_comment
;
The symmetry employed for this shelxl refinement is uniquely defined
by the following loop, which should always be used as a source of
symmetry information in preference to the above space-group names.
They are only intended as comments.
;
_space_group_crystal_system     orthorhombic
_space_group_name_H-M_alt     'P c a 21'
_space_group_name_Hall     'P 2c -2ac'
loop_
    _space_group_symop_operation_xyz
    'x, y, z'
    '-x, -y, z+1/2'
    'x+1/2, -y, z'
    '-x+1/2, y, z+1/2'
_cell_length_a     16.5181(8)
_cell_length_b     5.5262(3)
_cell_length_c     33.2605(16)
_cell_angle_alpha     90
_cell_angle_beta     90
_cell_angle_gamma     90
_cell_volume     3036.1(3)
_cell_formula_units_Z     4
_cell_measurement_reflns_used     9077
_cell_measurement_theta_min     3.075
_cell_measurement_theta_max     27.441
_cell_measurement_temperature     173(2)
_exptl_crystal_description     needle
_exptl_crystal_colour     colourless
_exptl_crystal_size_max     0.65
_exptl_crystal_size_mid     0.126
_exptl_crystal_size_min     0.092
_exptl_crystal_density_diffrn     1.484
_exptl_crystal_density_meas     ?
_exptl_crystal_density_method     ?
_exptl_crystal_F_000     1408
_exptl_absorpt_coefficient_mu     2.758
_exptl_absorpt_correction_type     numerical
_exptl_absorpt_process_details
;
(SADABS; Krause <i>et al.</i>,  2015)
;
_shelx_estimated_absorpt_T_min     0.232
_shelx_estimated_absorpt_T_max     0.785
_exptl_absorpt_correction_T_min     0.217
_exptl_absorpt_correction_T_max     0.6347
_diffrn_ambient_temperature     173
_diffrn_radiation_type     MoK\a
_diffrn_radiation_wavelength     0.71073
_diffrn_measurement_device_type     'Bruker PHOTON-100 CMOS'
_diffrn_measurement_method     '\f and \w scans'
_diffrn_detector_area_resol_mean     ?
_diffrn_reflns_number     117729
_diffrn_reflns_av_R_equivalents     0.0438
_diffrn_reflns_theta_min     3.076
_diffrn_reflns_theta_max     27.524
_diffrn_reflns_theta_full     26.000
_diffrn_measured_fraction_theta_max     0.999
_diffrn_measured_fraction_theta_full     0.998
_diffrn_reflns_limit_h_min     -21
_diffrn_reflns_limit_h_max     21
_diffrn_reflns_limit_k_min     -7
_diffrn_reflns_limit_k_max     7
_diffrn_reflns_limit_l_min     -43
_diffrn_reflns_limit_l_max     43
_diffrn_standards_number     0
_refine_special_details
;
 Refined as a 2-component inversion twin
;
_reflns_number_total     6969
_reflns_number_gt     6121
_reflns_threshold_expression     'I > 2\s(I)'
_refine_ls_structure_factor_coef     Fsqd
_refine_ls_matrix_type     full
_refine_ls_R_factor_all     0.0416
_refine_ls_R_factor_gt     0.0315
_refine_ls_wR_factor_gt     0.0729
_refine_ls_wR_factor_ref     0.0783
_refine_ls_goodness_of_fit_ref     1.025
_refine_ls_restrained_S_all     1.023
_refine_ls_number_reflns     6969
_refine_ls_number_parameters     380
_refine_ls_number_restraints     33
_refine_ls_hydrogen_treatment     mixed
_refine_ls_weighting_scheme     calc
_refine_ls_weighting_details
              'w=1/[\s^2^(Fo^2^)+(0.0417P)^2^+2.0085P] where P=(Fo^2^+2Fc^2^)/3'
_atom_sites_solution_hydrogens     mixed
_atom_sites_solution_primary     dual
_atom_sites_solution_secondary     ?
_refine_ls_shift/su_max     0.001
_refine_ls_shift/su_mean     0.000
_refine_diff_density_max     0.707
_refine_diff_density_min     -0.377
_refine_ls_extinction_method     none
_refine_ls_extinction_coef     .
_refine_ls_abs_structure_details
;
Refined as an inversion twin
;
_refine_ls_abs_structure_Flack     0.250(10)
loop_
    _atom_type_symbol
    _atom_type_description
    _atom_type_scat_dispersion_real
    _atom_type_scat_dispersion_imag
    _atom_type_scat_source
    'C' 'C' 0.0033 0.0016
                         'International Tables Vol C Tables 4.2.6.8 and 6.1.1.4'
    'H' 'H' 0.0000 0.0000
                         'International Tables Vol C Tables 4.2.6.8 and 6.1.1.4'
    'N' 'N' 0.0061 0.0033
                         'International Tables Vol C Tables 4.2.6.8 and 6.1.1.4'
    'O' 'O' 0.0106 0.0060
                         'International Tables Vol C Tables 4.2.6.8 and 6.1.1.4'
    'Na' 'Na' 0.0362 0.0249
                         'International Tables Vol C Tables 4.2.6.8 and 6.1.1.4'
    'Br' 'Br' -0.2901 2.4595
                         'International Tables Vol C Tables 4.2.6.8 and 6.1.1.4'
_computing_data_collection
;
APEX2 (Bruker, 2016)
;
_computing_cell_refinement
;
SAINT (Bruker, 2016)
;
_computing_data_reduction
;
SAINT (Bruker, 2016)
;
_computing_structure_solution
;
SHELXT (Sheldrick, 2015a)
;
_computing_structure_refinement
;
SHELXL2016 (Sheldrick, 2015b)
;
_computing_molecular_graphics
;
<i>OLEX2</i> (Dolomanov <i>et al.</i>,  2009) and
<i>CrystalExplorer17</i>
(Turner <i>et al.</i>,  2017)
;
_computing_publication_material
;
<i>OLEX2</i> (Dolomanov <i>et al.</i>,  2009)
;
loop_
    _atom_site_type_symbol
    _atom_site_label
    _atom_site_fract_x
    _atom_site_fract_y
    _atom_site_fract_z
    _atom_site_U_iso_or_equiv
    _atom_site_adp_type
    _atom_site_calc_flag
    _atom_site_occupancy
    _atom_site_disorder_assembly
    _atom_site_disorder_group
    Br Br1 0.92047(3) -0.03168(8) 0.28604(2) 0.03549(13) Uani d 1 . .
    Br Br2 0.82608(3) 0.44931(9) 0.71406(2) 0.04007(14) Uani d 1 . .
    Na Na1 0.67706(11) 0.9937(3) 0.48342(7) 0.0182(5) Uani d 1 . .
    Na Na2 0.57098(11) 0.4989(3) 0.51722(7) 0.0186(5) Uani d 1 . .
    O O1 0.73577(16) 0.7342(5) 0.43488(9) 0.0229(6) Uani d 1 . .
    O O2 0.8552(2) 0.5504(5) 0.44213(11) 0.0240(7) Uani d 1 . .
    O O3 0.51258(17) 0.7566(5) 0.56578(9) 0.0243(6) Uani d 1 . .
    O O4 0.39361(19) 0.9443(5) 0.55827(11) 0.0226(6) Uani d 1 . .
    O O5 0.63384(19) 1.3548(5) 0.45166(9) 0.0237(6) Uani d 1 . .
    H H5A 0.671(4) 1.481(10) 0.444(2) 0.036 Uiso d 1 . .
    H H5B 0.594(3) 1.388(11) 0.4385(17) 0.036 Uiso d 1 . .
    O O6 0.78937(18) 1.2455(5) 0.49791(10) 0.0249(6) Uani d 1 . .
    H H6A 0.825(2) 1.210(10) 0.5134(14) 0.037 Uiso d 1 . .
    H H6B 0.809(3) 1.330(9) 0.4802(14) 0.037 Uiso d 1 . .
    O O7 0.45879(18) 0.2480(5) 0.50216(10) 0.0255(6) Uani d 1 . .
    H H7A 0.423(3) 0.308(9) 0.4882(15) 0.038 Uiso d 1 . .
    H H7B 0.435(3) 0.173(10) 0.5193(14) 0.038 Uiso d 1 . .
    O O8 0.61447(17) 0.1366(5) 0.54820(9) 0.0222(6) Uani d 1 . .
    H H8A 0.651(2) 0.124(10) 0.5642(13) 0.033 Uiso d 1 . .
    H H8B 0.584(3) 0.022(7) 0.550(2) 0.033 Uiso d 1 . .
    O O9 0.70252(18) 0.6523(5) 0.52830(10) 0.0240(6) Uani d 1 . .
    H H9A 0.729(3) 0.506(10) 0.5247(19) 0.036 Uiso d 1 . .
    H H9B 0.717(3) 0.707(10) 0.5492(19) 0.036 Uiso d 1 . .
    O O10 0.54562(19) 0.8403(5) 0.47200(10) 0.0241(6) Uani d 1 . .
    H H10A 0.530(3) 0.776(10) 0.4526(18) 0.036 Uiso d 1 . .
    H H10B 0.507(4) 0.945(10) 0.480(2) 0.036 Uiso d 1 . .
    N N1 0.7581(3) 0.9463(7) 0.34771(14) 0.0243(9) Uani d 1 . .
    H H1 0.792(3) 0.949(10) 0.3293(16) 0.037 Uiso d 1 . .
    N N2 0.6865(3) 1.0657(6) 0.33042(12) 0.0308(9) Uani d 1 . .
    N N3 0.4899(3) 0.5316(7) 0.65254(15) 0.0254(9) Uani d 1 . .
    H H3 0.454(3) 0.544(10) 0.6701(16) 0.038 Uiso d 1 . .
    N N4 0.5581(3) 0.3991(7) 0.67014(13) 0.0398(10) Uani d 1 . .
    C C1 0.8094(2) 0.7177(7) 0.42815(12) 0.0180(8) Uani d 1 . .
    C C2 0.8516(3) 0.9122(8) 0.40294(14) 0.0266(9) Uani d 1 . .
    H H2A 0.886964 1.009290 0.420772 0.032 Uiso calc 1 . .
    H H2B 0.886701 0.831769 0.382845 0.032 Uiso calc 1 . .
    C C3 0.7943(3) 1.0812(7) 0.38121(13) 0.0240(9) Uani d 1 . .
    H H3A 0.751492 1.138148 0.399790 0.029 Uiso calc 1 . .
    H H3B 0.824043 1.223813 0.370938 0.029 Uiso calc 1 . .
    C C4 0.6963(4) 1.3329(8) 0.32444(18) 0.0457(14) Uani d 1 . .
    H H4A 0.697253 1.413826 0.350657 0.069 Uiso calc 1 . .
    H H4B 0.650888 1.394886 0.308527 0.069 Uiso calc 1 . .
    H H4C 0.747182 1.364707 0.310239 0.069 Uiso calc 1 . .
    C C5 0.6719(4) 0.9498(8) 0.2904(2) 0.0416(14) Uani d 1 . .
    H H5C 0.719071 0.975629 0.273010 0.062 Uiso calc 1 . .
    H H5D 0.623950 1.022298 0.277842 0.062 Uiso calc 1 . .
    H H5E 0.663080 0.775844 0.293987 0.062 Uiso calc 1 . .
    C C6 0.6167(4) 1.0165(10) 0.3575(2) 0.0382(14) Uani d 1 . .
    H H6C 0.607611 0.841579 0.359257 0.057 Uiso calc 1 . .
    H H6D 0.568050 1.095072 0.346802 0.057 Uiso calc 1 . .
    H H6E 0.628344 1.080630 0.384387 0.057 Uiso calc 1 . .
    C C7 0.4383(2) 0.7743(7) 0.57220(12) 0.0190(8) Uani d 1 . .
    C C8 0.3960(3) 0.5814(8) 0.59707(14) 0.0270(9) Uani d 1 . .
    H H8C 0.361903 0.662841 0.617476 0.032 Uiso calc 1 . .
    H H8D 0.359465 0.488736 0.579189 0.032 Uiso calc 1 . .
    C C9 0.4512(3) 0.4059(7) 0.61824(13) 0.0244(9) Uani d 1 . .
    H H9C 0.419698 0.265265 0.628036 0.029 Uiso calc 1 . .
    H H9D 0.493099 0.346329 0.599409 0.029 Uiso calc 1 . .
    C C10 0.5447(5) 0.1391(10) 0.6751(2) 0.073(2) Uani d 1 . .
    H H10C 0.495470 0.112758 0.691030 0.110 Uiso calc 1 . .
    H H10D 0.591059 0.067082 0.689066 0.110 Uiso calc 1 . .
    H H10E 0.538397 0.063338 0.648684 0.110 Uiso calc 1 . .
    C C11 0.5722(5) 0.5108(9) 0.7105(2) 0.052(2) Uani d 1 . .
    H H11A 0.584574 0.683111 0.707269 0.078 Uiso calc 1 . .
    H H11B 0.617855 0.429848 0.723737 0.078 Uiso calc 1 . .
    H H11C 0.523504 0.492499 0.727074 0.078 Uiso calc 1 . .
    C C12 0.6308(5) 0.4501(13) 0.6429(3) 0.0527(18) Uani d 1 . .
    H H12A 0.621070 0.379778 0.616269 0.079 Uiso calc 1 . .
    H H12B 0.679559 0.377958 0.654625 0.079 Uiso calc 1 . .
    H H12C 0.638291 0.625353 0.640292 0.079 Uiso calc 1 . .
    O O11 1.0017(2) 0.4552(7) 0.40834(13) 0.0284(8) Uani d 1 . .
    H H11D 0.999(4) 0.458(11) 0.3843(8) 0.043 Uiso d 1 . .
    H H11E 0.957(3) 0.488(11) 0.417(3) 0.043 Uiso d 1 . .
    O O12 0.9948(3) 0.4654(7) 0.32594(15) 0.0441(10) Uani d 1 . .
    H H12D 0.973(4) 0.586(9) 0.318(2) 0.066 Uiso d 1 . .
    H H12E 0.975(4) 0.348(9) 0.316(2) 0.066 Uiso d 1 . .
    O O13 0.7469(2) 0.9506(6) 0.59158(13) 0.0272(8) Uani d 1 . .
    H H13A 0.752(4) 0.933(11) 0.6152(8) 0.041 Uiso d 1 . .
    H H13B 0.793(2) 0.976(11) 0.585(3) 0.041 Uiso d 1 . .
    O O14 0.7528(3) 0.9447(8) 0.67369(14) 0.0489(11) Uani d 1 . .
    H H14A 0.777(5) 1.077(10) 0.681(3) 0.073 Uiso d 1 . .
    H H14B 0.771(4) 0.817(10) 0.686(2) 0.073 Uiso d 1 . .
loop_
    _atom_site_aniso_label
    _atom_site_aniso_U_11
    _atom_site_aniso_U_22
    _atom_site_aniso_U_33
    _atom_site_aniso_U_12
    _atom_site_aniso_U_13
    _atom_site_aniso_U_23
    Br1 0.0441(3) 0.0355(2) 0.0268(3) -0.0014(2) 0.0046(2) -0.0016(3)
    Br2 0.0516(3) 0.0410(2) 0.0277(3) 0.0037(2) 0.0026(3) 0.0051(3)
    Na1 0.0180(10) 0.0155(7) 0.0211(14) 0.0004(5) 0.0014(8) 0.0006(6)
    Na2 0.0197(11) 0.0147(7) 0.0213(14) -0.0003(6) -0.0004(8) 0.0001(5)
    O1 0.0191(14) 0.0220(14) 0.0276(15) -0.0005(11) 0.0029(12) 0.0007(11)
    O2 0.0220(16) 0.0263(14) 0.0235(18) 0.0009(13) -0.0005(13) 0.0040(13)
    O3 0.0198(15) 0.0244(14) 0.0287(16) 0.0009(12) 0.0051(11) 0.0023(12)
    O4 0.0200(16) 0.0248(14) 0.0230(17) 0.0007(12) -0.0010(13) 0.0050(13)
    O5 0.0232(15) 0.0182(13) 0.0297(16) 0.0008(12) -0.0024(13) 0.0033(12)
    O6 0.0224(16) 0.0239(14) 0.0285(17) -0.0023(12) -0.0057(12) 0.0067(12)
    O7 0.0233(16) 0.0245(15) 0.0288(16) -0.0024(12) -0.0030(12) 0.0071(12)
    O8 0.0227(15) 0.0179(13) 0.0261(16) -0.0018(11) -0.0028(12) 0.0017(12)
    O9 0.0267(15) 0.0192(14) 0.0262(16) 0.0017(12) -0.0042(13) -0.0026(12)
    O10 0.0273(16) 0.0183(14) 0.0267(16) 0.0013(12) -0.0041(12) -0.0031(11)
    N1 0.030(2) 0.0216(17) 0.021(2) 0.0059(16) -0.0010(17) 0.0027(15)
    N2 0.046(2) 0.0195(17) 0.027(2) 0.0025(16) -0.0092(17) 0.0028(15)
    N3 0.031(2) 0.0231(17) 0.022(2) 0.0029(16) -0.0017(18) -0.0007(15)
    N4 0.061(3) 0.028(2) 0.031(2) 0.012(2) -0.021(2) -0.0027(17)
    C1 0.022(2) 0.0159(17) 0.0157(19) -0.0030(14) -0.0003(15) -0.0020(14)
    C2 0.025(2) 0.027(2) 0.028(2) -0.0044(18) -0.0001(19) 0.0064(18)
    C3 0.029(2) 0.0203(19) 0.023(2) 0.0013(17) -0.0015(17) 0.0030(17)
    C4 0.066(4) 0.018(2) 0.053(3) 0.002(2) -0.019(3) 0.009(2)
    C5 0.066(4) 0.032(2) 0.027(3) -0.004(2) -0.016(3) -0.001(2)
    C6 0.026(3) 0.049(3) 0.039(4) 0.004(2) -0.004(3) -0.002(2)
    C7 0.024(2) 0.0187(18) 0.0142(19) -0.0032(15) -0.0014(15) -0.0030(14)
    C8 0.021(2) 0.030(2) 0.030(2) -0.0014(18) 0.0002(18) 0.0111(19)
    C9 0.028(2) 0.0211(19) 0.024(2) -0.0028(17) -0.0043(18) 0.0001(16)
    C10 0.116(6) 0.025(3) 0.078(5) 0.003(3) -0.056(4) 0.009(3)
    C11 0.089(5) 0.039(3) 0.027(3) 0.004(2) -0.029(3) -0.001(2)
    C12 0.040(4) 0.065(4) 0.053(5) 0.017(3) -0.008(3) -0.015(3)
    O11 0.0229(18) 0.0383(17) 0.024(2) 0.0050(15) -0.0012(15) 0.0031(16)
    O12 0.062(3) 0.036(2) 0.034(2) -0.0029(19) -0.015(2) -0.0038(17)
    O13 0.0214(17) 0.0368(17) 0.023(2) -0.0041(15) -0.0035(15) 0.0007(15)
    O14 0.069(3) 0.044(2) 0.033(3) 0.008(2) -0.011(2) -0.0001(19)
_geom_special_details
;
 All esds (except the esd in the dihedral angle between two l.s. planes)
 are estimated using the full covariance matrix.  The cell esds are taken
 into account individually in the estimation of esds in distances, angles
 and torsion angles; correlations between esds in cell parameters are only
 used when they are defined by crystal symmetry.  An approximate (isotropic)
 treatment of cell esds is used for estimating esds involving l.s. planes.
;
loop_
    _geom_bond_atom_site_label_1
    _geom_bond_atom_site_label_2
    _geom_bond_site_symmetry_2
    _geom_bond_distance
    _geom_bond_publ_flag
    Na1 O1 . 2.367(4) y
    Na1 O5 . 2.368(3) y
    Na1 O6 . 2.369(3) y
    Na1 O8 1_565 2.517(4) y
    Na1 O9 . 2.442(4) y
    Na1 O10 . 2.361(4) y
    Na2 O3 . 2.359(4) y
    Na2 O5 1_545 2.543(4) y
    Na2 O7 . 2.368(3) y
    Na2 O8 . 2.364(3) y
    Na2 O9 . 2.361(3) y
    Na2 O10 . 2.449(4) y
    O1 C1 . 1.241(5) y
    O2 C1 . 1.281(5) y
    O3 C7 . 1.249(5) y
    O4 C7 . 1.282(5) y
    O5 H5A . 0.97(6) ?
    O5 H5B . 0.82(6) ?
    O6 H6A . 0.80(3) ?
    O6 H6B . 0.82(3) ?
    O7 H7A . 0.82(3) ?
    O7 H7B . 0.80(3) ?
    O8 H8A . 0.81(3) ?
    O8 H8B . 0.81(3) ?
    O9 H9A . 0.93(6) ?
    O9 H9B . 0.79(6) ?
    O10 H10A . 0.78(6) ?
    O10 H10B . 0.90(6) ?
    N1 H1 . 0.83(4) ?
    N1 N2 . 1.471(6) y
    N1 C3 . 1.468(6) ?
    N2 C4 . 1.499(6) ?
    N2 C5 . 1.498(8) ?
    N2 C6 . 1.489(8) ?
    N3 H3 . 0.84(4) ?
    N3 N4 . 1.466(6) y
    N3 C9 . 1.481(6) ?
    N4 C10 . 1.463(7) ?
    N4 C11 . 1.497(8) ?
    N4 C12 . 1.530(10) ?
    C1 C2 . 1.531(6) ?
    C2 H2A . 0.9900 ?
    C2 H2B . 0.9900 ?
    C2 C3 . 1.514(6) ?
    C3 H3A . 0.9900 ?
    C3 H3B . 0.9900 ?
    C4 H4A . 0.9800 ?
    C4 H4B . 0.9800 ?
    C4 H4C . 0.9800 ?
    C5 H5C . 0.9800 ?
    C5 H5D . 0.9800 ?
    C5 H5E . 0.9800 ?
    C6 H6C . 0.9800 ?
    C6 H6D . 0.9800 ?
    C6 H6E . 0.9800 ?
    C7 C8 . 1.519(6) ?
    C8 H8C . 0.9900 ?
    C8 H8D . 0.9900 ?
    C8 C9 . 1.506(6) ?
    C9 H9C . 0.9900 ?
    C9 H9D . 0.9900 ?
    C10 H10C . 0.9800 ?
    C10 H10D . 0.9800 ?
    C10 H10E . 0.9800 ?
    C11 H11A . 0.9800 ?
    C11 H11B . 0.9800 ?
    C11 H11C . 0.9800 ?
    C12 H12A . 0.9800 ?
    C12 H12B . 0.9800 ?
    C12 H12C . 0.9800 ?
    O11 H11D . 0.80(3) ?
    O11 H11E . 0.80(3) ?
    O12 H12D . 0.80(3) ?
    O12 H12E . 0.80(3) ?
    O13 H13A . 0.80(3) ?
    O13 H13B . 0.80(3) ?
    O14 H14A . 0.87(5) ?
    O14 H14B . 0.87(5) ?
loop_
    _geom_angle_atom_site_label_1
    _geom_angle_atom_site_label_2
    _geom_angle_atom_site_label_3
    _geom_angle_site_symmetry_1
    _geom_angle_site_symmetry_3
    _geom_angle
    _geom_angle_publ_flag
    O1 Na1 O5 . . 109.25(14) ?
    O1 Na1 O6 . . 100.00(12) ?
    O1 Na1 O8 . 1_565 160.43(13) ?
    O1 Na1 O9 . . 83.01(11) ?
    O5 Na1 O6 . . 80.32(12) ?
    O5 Na1 O8 . 1_565 89.64(11) ?
    O5 Na1 O9 . . 167.30(15) ?
    O6 Na1 O8 . 1_565 87.89(13) ?
    O6 Na1 O9 . . 101.22(13) ?
    O9 Na1 O8 . 1_565 77.87(13) ?
    O10 Na1 O1 . . 92.84(12) ?
    O10 Na1 O5 . . 87.35(12) ?
    O10 Na1 O6 . . 164.52(13) ?
    O10 Na1 O8 . 1_565 82.69(12) ?
    O10 Na1 O9 . . 88.81(11) ?
    O3 Na2 O5 . 1_545 160.55(13) ?
    O3 Na2 O7 . . 100.26(12) ?
    O3 Na2 O8 . . 109.70(14) ?
    O3 Na2 O9 . . 93.04(13) ?
    O3 Na2 O10 . . 83.44(11) ?
    O5 Na2 H9A 1_545 . 71.3(14) ?
    O7 Na2 O5 . 1_545 87.40(13) ?
    O7 Na2 H9A . . 143.9(13) ?
    O7 Na2 O10 . . 100.79(13) ?
    O8 Na2 O5 . 1_545 89.11(11) ?
    O8 Na2 O7 . . 80.45(11) ?
    O8 Na2 O10 . . 166.49(15) ?
    O9 Na2 O5 . 1_545 82.56(12) ?
    O9 Na2 O7 . . 164.42(13) ?
    O9 Na2 O8 . . 87.49(12) ?
    O9 Na2 O10 . . 88.67(11) ?
    O10 Na2 O5 . 1_545 77.55(12) ?
    C1 O1 Na1 . . 124.7(2) ?
    C7 O3 Na2 . . 124.5(3) ?
    Na1 O5 Na2 . 1_565 90.26(13) ?
    Na1 O5 H5A . . 123(3) ?
    Na1 O5 H5B . . 132(4) ?
    Na2 O5 H5A 1_565 . 106(4) ?
    Na2 O5 H5B 1_565 . 93(4) ?
    H5A O5 H5B . . 102(5) ?
    Na1 O6 H6A . . 124(4) ?
    Na1 O6 H6B . . 120(4) ?
    H6A O6 H6B . . 108(6) ?
    Na2 O7 H7A . . 117(4) ?
    Na2 O7 H7B . . 122(4) ?
    H7A O7 H7B . . 105(5) ?
    Na1 O8 H8A 1_545 . 103(4) ?
    Na1 O8 H8B 1_545 . 94(5) ?
    Na2 O8 Na1 . 1_545 91.00(13) ?
    Na2 O8 H8A . . 126(4) ?
    Na2 O8 H8B . . 120(4) ?
    H8A O8 H8B . . 111(6) ?
    Na1 O9 H9A . . 132(4) ?
    Na1 O9 H9B . . 107(4) ?
    Na2 O9 Na1 . . 91.34(13) ?
    Na2 O9 H9A . . 96(4) ?
    Na2 O9 H9B . . 123(4) ?
    H9A O9 H9B . . 108(5) ?
    Na1 O10 Na2 . . 91.18(13) ?
    Na1 O10 H10A . . 127(4) ?
    Na1 O10 H10B . . 112(4) ?
    Na2 O10 H10A . . 102(4) ?
    Na2 O10 H10B . . 115(4) ?
    H10A O10 H10B . . 108(6) ?
    N2 N1 H1 . . 104(5) ?
    C3 N1 H1 . . 106(5) ?
    C3 N1 N2 . . 113.3(3) ?
    N1 N2 C4 . . 114.0(4) ?
    N1 N2 C5 . . 106.6(4) ?
    N1 N2 C6 . . 107.7(4) ?
    C5 N2 C4 . . 108.7(4) ?
    C6 N2 C4 . . 110.1(4) ?
    C6 N2 C5 . . 109.6(4) ?
    N4 N3 H3 . . 108(4) ?
    N4 N3 C9 . . 113.9(3) ?
    C9 N3 H3 . . 106(5) ?
    N3 N4 C11 . . 105.8(4) ?
    N3 N4 C12 . . 105.9(4) ?
    C10 N4 N3 . . 114.7(4) ?
    C10 N4 C11 . . 109.1(5) ?
    C10 N4 C12 . . 111.6(5) ?
    C11 N4 C12 . . 109.5(5) ?
    O1 C1 O2 . . 124.5(4) ?
    O1 C1 C2 . . 119.6(4) ?
    O2 C1 C2 . . 115.9(4) ?
    C1 C2 H2A . . 108.7 ?
    C1 C2 H2B . . 108.7 ?
    H2A C2 H2B . . 107.6 ?
    C3 C2 C1 . . 114.2(4) ?
    C3 C2 H2A . . 108.7 ?
    C3 C2 H2B . . 108.7 ?
    N1 C3 C2 . . 107.7(3) ?
    N1 C3 H3A . . 110.2 ?
    N1 C3 H3B . . 110.2 ?
    C2 C3 H3A . . 110.2 ?
    C2 C3 H3B . . 110.2 ?
    H3A C3 H3B . . 108.5 ?
    N2 C4 H4A . . 109.5 ?
    N2 C4 H4B . . 109.5 ?
    N2 C4 H4C . . 109.5 ?
    H4A C4 H4B . . 109.5 ?
    H4A C4 H4C . . 109.5 ?
    H4B C4 H4C . . 109.5 ?
    N2 C5 H5C . . 109.5 ?
    N2 C5 H5D . . 109.5 ?
    N2 C5 H5E . . 109.5 ?
    H5C C5 H5D . . 109.5 ?
    H5C C5 H5E . . 109.5 ?
    H5D C5 H5E . . 109.5 ?
    N2 C6 H6C . . 109.5 ?
    N2 C6 H6D . . 109.5 ?
    N2 C6 H6E . . 109.5 ?
    H6C C6 H6D . . 109.5 ?
    H6C C6 H6E . . 109.5 ?
    H6D C6 H6E . . 109.5 ?
    O3 C7 O4 . . 124.2(4) ?
    O3 C7 C8 . . 119.3(4) ?
    O4 C7 C8 . . 116.5(4) ?
    C7 C8 H8C . . 108.4 ?
    C7 C8 H8D . . 108.4 ?
    H8C C8 H8D . . 107.5 ?
    C9 C8 C7 . . 115.3(4) ?
    C9 C8 H8C . . 108.4 ?
    C9 C8 H8D . . 108.4 ?
    N3 C9 C8 . . 108.6(4) ?
    N3 C9 H9C . . 110.0 ?
    N3 C9 H9D . . 110.0 ?
    C8 C9 H9C . . 110.0 ?
    C8 C9 H9D . . 110.0 ?
    H9C C9 H9D . . 108.3 ?
    N4 C10 H10C . . 109.5 ?
    N4 C10 H10D . . 109.5 ?
    N4 C10 H10E . . 109.5 ?
    H10C C10 H10D . . 109.5 ?
    H10C C10 H10E . . 109.5 ?
    H10D C10 H10E . . 109.5 ?
    N4 C11 H11A . . 109.5 ?
    N4 C11 H11B . . 109.5 ?
    N4 C11 H11C . . 109.5 ?
    H11A C11 H11B . . 109.5 ?
    H11A C11 H11C . . 109.5 ?
    H11B C11 H11C . . 109.5 ?
    N4 C12 H12A . . 109.5 ?
    N4 C12 H12B . . 109.5 ?
    N4 C12 H12C . . 109.5 ?
    H12A C12 H12B . . 109.5 ?
    H12A C12 H12C . . 109.5 ?
    H12B C12 H12C . . 109.5 ?
    H11D O11 H11E . . 107(8) ?
    H12D O12 H12E . . 111(9) ?
    H13A O13 H13B . . 102(8) ?
    H14A O14 H14B . . 113(8) ?
loop_
    _geom_torsion_atom_site_label_1
    _geom_torsion_atom_site_label_2
    _geom_torsion_atom_site_label_3
    _geom_torsion_atom_site_label_4
    _geom_torsion_site_symmetry_1
    _geom_torsion_site_symmetry_2
    _geom_torsion_site_symmetry_3
    _geom_torsion_site_symmetry_4
    _geom_torsion
    _geom_torsion_publ_flag
    Na1 O1 C1 O2 . . . . 99.2(4) ?
    Na1 O1 C1 C2 . . . . -78.2(4) ?
    Na2 O3 C7 O4 . . . . -99.5(4) ?
    Na2 O3 C7 C8 . . . . 78.8(4) ?
    O1 C1 C2 C3 . . . . -12.3(5) ?
    O2 C1 C2 C3 . . . . 170.1(4) ?
    O3 C7 C8 C9 . . . . 10.5(6) ?
    O4 C7 C8 C9 . . . . -171.1(4) ?
    N2 N1 C3 C2 . . . . 165.2(4) ?
    N4 N3 C9 C8 . . . . -167.1(4) ?
    C1 C2 C3 N1 . . . . -73.2(5) ?
    C3 N1 N2 C4 . . . . 43.8(6) ?
    C3 N1 N2 C5 . . . . 163.8(4) ?
    C3 N1 N2 C6 . . . . -78.6(5) ?
    C7 C8 C9 N3 . . . . 73.4(5) ?
    C9 N3 N4 C10 . . . . -42.9(7) ?
    C9 N3 N4 C11 . . . . -163.1(5) ?
    C9 N3 N4 C12 . . . . 80.7(5) ?
loop_
    _geom_hbond_atom_site_label_D
    _geom_hbond_atom_site_label_H
    _geom_hbond_atom_site_label_A
    _geom_hbond_site_symmetry_A
    _geom_hbond_distance_DH
    _geom_hbond_distance_HA
    _geom_hbond_distance_DA
    _geom_hbond_angle_DHA
    O5 H5A O1 1_565 0.97(6) 1.79(6) 2.746(4) 172(6)
    O5 H5B O11 3_475 0.82(6) 2.02(6) 2.819(5) 167(6)
    O6 H6A O4 3_575 0.80(3) 2.06(3) 2.845(5) 165(6)
    O6 H6B O2 1_565 0.82(3) 1.91(3) 2.732(4) 175(6)
    O7 H7A O2 3_465 0.82(3) 2.05(3) 2.856(5) 165(6)
    O7 H7B O4 1_545 0.80(3) 1.94(3) 2.731(4) 169(6)
    O8 H8A O13 1_545 0.81(3) 2.06(3) 2.815(5) 155(5)
    O8 H8B O3 1_545 0.81(3) 1.95(3) 2.754(4) 168(7)
    O9 H9A O6 1_545 0.93(6) 1.96(6) 2.852(4) 160(5)
    O9 H9B O13 . 0.79(6) 2.01(6) 2.772(5) 160(6)
    O10 H10A O11 3_465 0.78(6) 2.00(6) 2.771(5) 167(6)
    O10 H10B O7 1_565 0.90(6) 1.99(6) 2.853(4) 158(5)
    O11 H11D O12 . 0.80(3) 1.94(3) 2.744(6) 179(7)
    O11 H11E O2 . 0.80(3) 1.92(3) 2.719(5) 174(9)
    O13 H13A O14 . 0.80(3) 1.95(3) 2.733(6) 170(6)
    O13 H13B O4 3_575 0.80(3) 1.94(3) 2.727(5) 168(9)
    N1 H1 Br1 1_565 0.83(5) 2.57(5) 3.379(5) 167(5)
    N3 H3 Br2 3_465 0.84(5) 2.57(5) 3.394(5) 169(5)
    O12 H12D Br1 1_565 0.80(5) 2.52(6) 3.316(4) 172(6)
    O12 H12E Br1 . 0.80(5) 2.49(6) 3.289(4) 177(8)
    O14 H14A Br2 1_565 0.87(7) 2.47(7) 3.323(5) 168(7)
    O14 H14B Br2 . 0.87(6) 2.41(6) 3.281(5) 175(6)
_shelx_hkl_file
;
  -3   0   0   -0.16    0.78
  -3   0   0    1.31    0.74
  -3   0   0    1.07    0.72
  -3   0   0    0.28    0.93
  -3   0   0   -1.13    0.54
   3   0   0    0.29    0.88
   3   0   0    1.16    0.44
   3   0   0    0.79    0.78
   3   0   0    0.48    0.79
   3   0   0    0.96    0.74
   3   0   0   -0.60    0.78
  -3   0   0    0.51    0.71
  -3   0   0    0.10    0.40
  -3   0   0    0.55    0.88
   4   0   0    3.98    1.43
   4   0   0    3.51    0.85
   4   0   0    2.95    1.06
  -4   0   0    1.36    0.86
  -4   0   0    4.19    1.36
  -4   0   0    5.20    1.32
  -4   0   0    2.31    1.25
  -4   0   0    1.77    0.62
  -4   0   0    3.20    1.02
   4   0   0    1.66    1.17
   4   0   0    4.62    1.23
   4   0   0    7.17    1.37
  -4   0   0    2.94    1.23
  -4   0   0    3.96    1.07
  -5   0   0   -0.34    1.04
  -5   0   0    0.44    1.32
  -5   0   0   -0.98    1.07
  -5   0   0   -0.55    1.03
   5   0   0    0.37    0.83
   5   0   0   -1.30    1.02
   5   0   0   -0.64    1.08
   5   0   0   -1.12    1.22
   5   0   0   -1.43    1.16
  -5   0   0   -1.30    1.06
   5   0   0    1.17    1.57
  -5   0   0    1.01    0.88
  -5   0   0   -0.97    0.60
  -5   0   0   -0.34    1.29
  -5   0   0   -0.11    1.42
  -6   0   0   -1.91    1.36
  -6   0   0   -0.04    1.40
  -6   0   0   -0.50    0.95
   6   0   0   -3.22    1.23
   6   0   0    0.98    1.71
   6   0   0    0.29    1.60
  -6   0   0   -0.66    1.43
  -6   0   0   -0.53    1.76
  -6   0   0   -0.67    0.76
  -6   0   0   -0.39    1.33
  -6   0   0    0.31    1.57
   6   0   0   -0.96    1.42
  -6   0   0   -0.15    1.61
   6   0   0   -0.16    1.48
  -7   0   0    1.73    1.81
   7   0   0    0.92    1.23
  -7   0   0    0.27    0.86
  -7   0   0    0.72    1.78
  -7   0   0    1.35    1.83
  -7   0   0   -0.89    1.06
   7   0   0    1.68    1.80
   7   0   0   -1.00    1.40
   7   0   0    2.76    1.95
   7   0   0   -0.76    1.44
   7   0   0    1.56    1.60
  -7   0   0    3.16    3.15
  -7   0   0   -1.64    1.51
  -7   0   0    4.05    1.94
  -7   0   0    0.62    1.63
  -8   0   0  511.19   16.61
  -8   0   0  483.97   15.48
  -8   0   0  510.37   17.57
   8   0   0  493.21   17.12
  -8   0   0  511.02   17.55
  -8   0   0  503.80   17.07
  -8   0   0  486.48   17.14
  -8   0   0  479.73   15.93
   8   0   0  491.81   17.42
   8   0   0  515.54   15.99
  -8   0   0  490.23   16.93
   8   0   0  510.70   16.56
   8   0   0  465.81   16.52
   8   0   0  471.86   17.07
  -8   0   0  509.93   16.83
  -9   0   0    0.33    2.27
   9   0   0   -0.61    1.34
   9   0   0   -3.79    1.81
  -9   0   0    0.45    1.51
  -9   0   0    2.46    2.34
   9   0   0    0.35    1.77
  -9   0   0   -0.46    2.06
  -9   0   0    0.86    2.50
  -9   0   0   -0.04    2.29
   9   0   0    1.41    2.29
   9   0   0   -1.89    1.90
  -9   0   0    1.75    2.34
  -9   0   0   -1.77    1.12
   9   0   0   -2.01    2.11
 -10   0   0    7.22    3.12
 -10   0   0   15.74    2.94
  10   0   0   13.43    2.38
 -10   0   0   12.80    2.77
 -10   0   0   12.43    2.80
 -10   0   0   13.09    2.05
 -10   0   0    9.82    3.06
  10   0   0   16.90    1.95
  10   0   0   11.24    2.67
 -10   0   0   13.80    3.13
 -10   0   0   12.97    1.60
  10   0   0   18.01    3.41
  10   0   0   17.80    3.28
 -10   0   0   14.51    3.24
  10   0   0   13.70    3.12
 -11   0   0    0.61    2.73
 -11   0   0   -0.75    3.17
  11   0   0    0.90    2.63
  11   0   0   -0.58    2.68
  11   0   0    0.69    1.48
 -11   0   0    0.82    1.47
 -11   0   0   -0.54    2.64
  11   0   0    1.08    2.83
  11   0   0    0.63    2.90
 -11   0   0    1.81    2.76
 -11   0   0   -4.10    2.82
 -11   0   0   -1.60    2.52
  11   0   0   -1.89    1.84
 -11   0   0   -2.51    3.34
 -12   0   0  667.59   23.85
 -12   0   0  677.81   24.32
 -12   0   0  673.54   23.70
  12   0   0  677.01   24.10
 -12   0   0  674.99   23.32
 -12   0   0  674.03   23.28
 -12   0   0  686.11   20.86
  12   0   0  677.41   23.00
  12   0   0  648.15   23.75
  12   0   0  669.56   21.84
  12   0   0  664.79   23.66
 -12   0   0  639.73   23.66
 -12   0   0  666.47   21.57
 -12   0   0  667.35   22.87
  12   0   0  675.73   21.01
 -13   0   0   -3.28    3.52
 -13   0   0   -2.83    4.57
  13   0   0    0.58    1.62
 -13   0   0   -0.78    1.70
  13   0   0    0.03    3.52
 -13   0   0   -3.85    2.17
  13   0   0   -2.21    3.57
 -13   0   0   -0.18    3.38
 -13   0   0   -1.19    2.94
 -13   0   0    0.36    3.60
  13   0   0   -1.89    2.72
 -13   0   0   -1.07    4.01
  13   0   0    1.19    2.32
  13   0   0   -2.39    3.68
 -14   0   0   10.61    4.33
 -14   0   0    3.18    3.87
  14   0   0    6.11    1.71
  14   0   0    4.24    4.23
  14   0   0    5.97    1.56
 -14   0   0    7.19    4.92
 -14   0   0    0.60    2.69
  14   0   0    3.23    3.57
  14   0   0    2.52    3.27
  14   0   0    3.06    2.66
 -14   0   0   -5.17    4.23
 -14   0   0    4.80    4.09
 -14   0   0   -1.31    4.56
  14   0   0    8.49    5.27
  15   0   0    3.13    1.58
  15   0   0    4.92    4.28
  15   0   0    2.39    4.23
 -15   0   0    3.95    4.59
 -15   0   0   -3.47    3.86
 -15   0   0   -3.18    4.67
 -15   0   0    5.53    6.65
  15   0   0   -2.95    1.39
 -15   0   0   -7.83    4.00
  15   0   0    4.67    4.82
 -15   0   0   -3.76    2.81
  15   0   0    0.53    2.79
  15   0   0   -1.06    5.24
 -16   0   0  189.98   13.55
  16   0   0  171.84   13.70
  16   0   0  185.59   12.42
 -16   0   0  192.35   11.72
  16   0   0  186.96    8.36
 -16   0   0  184.04    8.44
  16   0   0  177.01   10.76
  16   0   0  189.35   12.17
 -16   0   0  170.81   12.03
 -16   0   0  184.33   12.14
 -17   0   0    7.49    7.50
 -17   0   0    5.43    5.19
 -17   0   0   -1.32    6.53
  17   0   0   -6.32    8.93
  17   0   0   -6.51    5.64
 -17   0   0   -1.92    3.52
  17   0   0   -0.95    4.47
  18   0   0   -3.08    4.61
  18   0   0    2.07    4.54
 -18   0   0   -8.09    7.47
 -18   0   0    4.63    6.27
 -18   0   0    1.07    4.75
  18   0   0    5.21    6.80
  19   0   0   -2.40    5.57
 -19   0   0    5.94    8.03
  19   0   0   -1.44    6.01
 -19   0   0   -5.79    5.41
  19   0   0    0.09    7.23
  20   0   0    5.41    7.65
 -20   0   0    2.78    6.11
  20   0   0   11.97    7.20
 -20   0   0    2.00    8.76
  20   0   0    6.36    6.84
 -21   0   0   -4.20   10.07
  21   0   0   -7.88   10.08
 -21   0   0   -2.31    5.83
  21   0   0   -2.12    7.24
   0  -1   0   -1.13    1.31
   0   1   0   -1.68    1.19
   0   1   0   -3.05    1.25
   0   1   0   -2.29    1.18
   0   1   0   -1.59    1.24
   0   1   0   -0.13    1.25
   0  -1   0   -2.37    0.93
   0  -1   0   -1.41    1.08
   0   1   0   -2.45    0.92
   0   1   0   -1.44    0.99
   0   1   0   -1.99    1.19
   0  -1   0   -4.76    1.01
   0   1   0   -1.47    0.86
   1   1   0   27.50    1.47
  -1   1   0   28.97    2.14
  -1  -1   0   22.61    1.91
   1   1   0   30.93    2.16
   1   1   0   29.53    1.70
  -1   1   0   29.46    1.55
   1  -1   0   22.31    1.63
  -1  -1   0   28.12    1.45
  -1  -1   0   31.29    2.06
   1   1   0   30.01    2.32
  -1   1   0   29.85    1.17
   1   1   0   28.50    1.60
   1  -1   0   29.69    1.28
   1  -1   0   25.85    1.64
   1   1   0   25.19    1.90
   1  -1   0   29.07    1.31
   1  -1   0   28.15    1.58
  -1   1   0   28.50    1.19
  -1  -1   0   27.74    1.56
  -1  -1   0   31.66    1.83
   1   1   0   29.13    1.88
  -1   1   0   29.53    2.00
  -1   1   0   29.41    1.75
   1  -1   0   29.92    1.95
  -1  -1   0   23.42    1.84
   1   1   0   26.60    1.52
   1  -1   0   27.91    1.92
  -1   1   0   28.01    1.91
  -2   1   0  553.71   16.69
   2  -1   0  546.20   16.75
  -2  -1   0  532.11   17.03
   2   1   0  555.11   17.63
  -2   1   0  547.92   17.10
   2   1   0  555.74   17.27
  -2  -1   0  558.02   17.30
   2   1   0  551.30   17.08
   2  -1   0  563.54   17.20
  -2   1   0  544.58   17.13
   2   1   0  550.28   17.51
   2   1   0  550.86   17.26
  -2  -1   0  548.72   17.48
   2  -1   0  553.44   16.77
  -2   1   0  538.75   16.65
  -2   1   0  547.92   16.91
   2   1   0  547.29   17.22
  -2  -1   0  543.03   17.29
  -2  -1   0  530.29   17.21
   2  -1   0  564.86   17.11
  -2  -1   0  547.55   16.80
   2  -1   0  548.26   17.35
   2  -1   0  535.00   17.12
   2   1   0  528.95   17.20
  -2   1   0  546.07   17.18
  -2   1   0  561.74   16.92
   2   1   0  540.51   16.79
   3  -1   0   61.66    2.89
   3  -1   0   59.82    2.58
  -3   1   0   62.96    2.45
  -3   1   0   65.39    2.53
   3  -1   0   61.39    3.41
  -3  -1   0   56.87    2.99
  -3   1   0   58.50    2.92
   3   1   0   62.09    3.12
   3   1   0   60.53    2.94
   3   1   0   52.73    3.63
  -3  -1   0   62.74    2.51
  -3  -1   0   61.09    3.21
   3  -1   0   58.36    2.59
   3   1   0   57.42    2.92
   3   1   0   60.26    3.20
  -3   1   0   59.28    3.30
  -3   1   0   60.47    3.13
  -3  -1   0   58.92    2.97
   3   1   0   55.83    3.03
  -3  -1   0   59.90    3.48
  -3   1   0   61.78    2.77
  -3   1   0   60.58    2.52
   3  -1   0   61.70    3.14
  -3  -1   0   55.21    3.26
  -3  -1   0   60.19    3.06
   3   1   0   63.30    2.48
   3  -1   0   62.74    2.74
   3  -1   0   59.63    2.50
   4   1   0   14.43    1.82
  -4   1   0   14.97    1.78
  -4  -1   0    9.95    1.83
  -4  -1   0   11.34    1.53
   4  -1   0   15.52    1.79
  -4  -1   0    9.43    1.53
   4   1   0   13.85    1.50
  -4  -1   0   12.87    1.93
   4  -1   0   11.42    1.38
   4  -1   0   14.80    1.82
  -4  -1   0    9.71    1.59
   4  -1   0   14.89    1.70
  -4  -1   0   12.39    1.53
  -4   1   0   14.28    1.63
   4  -1   0   13.38    1.71
  -4   1   0   11.12    1.58
  -4   1   0   14.41    1.43
   4   1   0   12.52    1.72
  -4  -1   0   10.19    1.46
  -4   1   0   15.86    1.61
  -4  -1   0   12.28    1.54
   4   1   0   10.00    1.61
  -4   1   0   16.21    1.71
  -4   1   0   12.78    1.72
   4   1   0   14.16    1.78
   4   1   0   10.19    1.84
   4   1   0   14.71    1.74
   4  -1   0   14.59    1.72
   4  -1   0   14.96    1.77
   4  -1   0   10.23    1.76
  -5  -1   0  898.88   27.65
  -5  -1   0  888.46   27.39
  -5   1   0  858.75   28.03
  -5  -1   0  868.11   28.15
   5  -1   0  928.86   27.97
   5  -1   0  907.62   27.19
   5   1   0  901.00   27.35
   5   1   0  877.07   28.08
   5   1   0  839.17   28.03
  -5   1   0  889.94   27.52
   5  -1   0  923.54   27.28
  -5   1   0  855.58   27.18
  -5  -1   0  878.14   27.49
  -5  -1   0  915.15   27.92
  -5   1   0  901.79   27.20
   5  -1   0  880.91   27.62
   5  -1   0  891.08   27.63
  -5  -1   0  889.30   28.04
   5   1   0  778.15   28.62
   5   1   0  876.83   27.48
  -5  -1   0  888.54   28.13
   5   1   0  901.20   27.61
   5  -1   0  906.27   28.18
   5  -1   0  852.00   28.03
   5   1   0  918.26   28.19
  -5  -1   0  898.62   28.16
  -5   1   0  893.11   27.53
  -5   1   0  911.34   27.45
  -5   1   0  893.49   28.13
   5  -1   0  901.45   27.39
  -6  -1   0 3636.88  107.59
  -6   1   0 3647.45  107.52
   6  -1   0 3372.98  108.28
  -6   1   0 3427.16  108.11
   6  -1   0 3587.66  107.09
   6  -1   0 3551.52  107.81
   6  -1   0 3593.73  107.82
  -6   1   0 3661.93  107.71
  -6  -1   0 3613.15  108.42
   6   1   0 3482.43  108.25
  -6   1   0 3646.03  108.40
   6   1   0 3644.92  107.50
  -6   1   0 3669.57  107.30
  -6   1   0 3526.85  107.17
   6   1   0 3622.48  108.31
  -6  -1   0 3645.76  107.52
  -6  -1   0 2989.89  110.03
   6   1   0 3576.88  107.46
   6  -1   0 3617.55  107.36
   6  -1   0 3673.69  108.29
  -6  -1   0 3613.48  108.33
   6   1   0 3606.67  107.64
  -6  -1   0 3678.22  108.37
   6  -1   0 3556.10  107.39
  -6  -1   0 3227.66  109.37
   6   1   0 3571.23  108.23
   6  -1   0 3599.20  108.14
  -6   1   0 3534.63  107.69
   6   1   0 3725.42  108.41
  -6  -1   0 3650.53  108.13
   7   1   0    3.51    1.54
   7   1   0    4.56    2.22
   7  -1   0   -0.18    1.61
  -7  -1   0    3.02    1.76
   7   1   0    0.58    1.94
   7  -1   0    3.82    1.51
   7   1   0    3.17    1.97
  -7  -1   0    5.93    1.91
  -7   1   0    5.20    1.99
   7  -1   0    5.29    1.19
  -7   1   0    2.62    1.41
  -7   1   0    3.58    2.15
  -7   1   0    3.84    1.62
  -7  -1   0    2.14    3.19
   7   1   0    0.55    2.30
  -7  -1   0    1.66    1.86
   7  -1   0    6.89    1.88
   7  -1   0    3.78    1.88
  -7   1   0    1.31    1.80
  -7   1   0    4.54    1.30
  -7   1   0    3.55    1.42
   7  -1   0    4.01    1.37
  -7   1   0    4.21    1.98
  -7  -1   0    4.07    1.78
   7   1   0    2.02    1.32
  -7  -1   0    4.28    1.58
   7  -1   0    2.13    1.66
  -7  -1   0    3.75    1.56
  -7  -1   0    5.05    2.18
   7   1   0    4.90    1.45
   7  -1   0    1.10    1.89
   8  -1   0    8.42    2.37
   8   1   0    4.77    2.45
  -8   1   0    6.48    2.28
  -8   1   0    3.59    2.19
  -8   1   0    4.72    2.12
   8  -1   0    8.45    1.99
   8  -1   0    6.43    1.32
   8  -1   0    5.48    2.50
  -8   1   0    4.05    1.85
   8   1   0    7.85    1.71
   8   1   0    2.43    2.09
  -8   1   0    6.77    2.47
   8  -1   0    4.12    1.77
  -8  -1   0    8.92    2.18
  -8  -1   0    6.40    2.09
  -8  -1   0    6.99    2.44
  -8  -1   0    7.00    2.16
  -8   1   0    6.11    1.55
  -8  -1   0    6.42    2.44
   8   1   0    3.73    1.68
   8   1   0    3.49    2.87
   8   1   0    3.90    2.40
  -8  -1   0    2.95    3.64
   8  -1   0    5.55    2.19
  -8   1   0    6.13    1.72
  -8   1   0    4.70    2.31
   8   1   0    5.78    1.89
  -8  -1   0    2.01    1.72
  -8  -1   0    6.15    2.10
   8  -1   0    6.64    1.64
   9   1   0  114.83    5.18
  -9  -1   0  116.42    5.74
   9  -1   0  112.91    4.50
  -9   1   0  112.65    5.48
   9   1   0  117.68    5.66
  -9   1   0  120.01    4.88
  -9  -1   0  111.94    7.60
   9   1   0  114.10    6.99
   9  -1   0  112.54    6.66
  -9  -1   0  124.98    6.17
  -9  -1   0  112.24    6.54
  -9  -1   0  118.76    6.46
  -9  -1   0  122.37    7.08
  -9   1   0  120.70    6.78
  -9   1   0  112.06    5.82
   9  -1   0  111.64    5.09
  -9   1   0  116.15    6.69
   9   1   0  117.63    6.73
   9   1   0  115.04    7.28
   9  -1   0  108.75    6.12
  -9  -1   0  104.87    7.40
  -9  -1   0  118.13    5.83
  -9  -1   0  108.33    6.82
   9  -1   0  111.33    5.81
  -9   1   0  114.07    6.72
  -9   1   0  108.01    6.43
  -9   1   0  108.45    6.18
   9   1   0  110.38    7.05
 -10   1   0    2.57    1.40
 -10   1   0    2.55    2.70
 -10  -1   0    0.23    2.49
  10   1   0    3.12    2.97
 -10  -1   0   -0.55    2.12
  10   1   0    2.66    2.90
 -10  -1   0    1.38    3.42
 -10  -1   0    1.58    2.18
 -10  -1   0    0.25    2.21
 -10   1   0   -1.41    2.17
 -10   1   0    6.87    3.36
  10   1   0    1.23    2.93
 -10  -1   0    0.04    2.55
 -10  -1   0    2.26    2.76
 -10   1   0    0.27    2.92
  10   1   0    2.29    2.90
 -10  -1   0    3.76    3.02
 -10   1   0   -0.11    2.34
  10  -1   0    4.26    1.82
 -10   1   0    2.23    2.53
  10   1   0    3.48    1.72
  10  -1   0    0.41    2.09
  10  -1   0    1.43    2.14
 -10   1   0    0.80    1.90
  10  -1   0    3.16    2.41
  10   1   0    1.23    2.07
 -10  -1   0    1.89    2.96
  10  -1   0   -0.22    1.31
 -11  -1   0   40.26    3.98
  11  -1   0   37.00    4.72
 -11  -1   0   41.24    5.18
 -11   1   0   29.40    3.38
 -11   1   0   44.30    4.76
  11   1   0   37.44    4.46
  11  -1   0   30.39    4.24
  11  -1   0   37.18    2.70
 -11  -1   0   35.02    3.97
 -11   1   0   36.77    5.20
  11  -1   0   46.05    4.94
  11   1   0   25.12    3.87
 -11   1   0   36.47    2.68
 -11   1   0   28.79    4.21
 -11  -1   0   35.53    4.79
  11   1   0   33.45    4.31
 -11  -1   0   32.49    4.65
 -11  -1   0   33.07    4.83
 -11  -1   0   30.04    4.09
 -11   1   0   29.30    5.18
 -11   1   0   27.70    4.58
  11  -1   0   30.30    4.43
  11  -1   0   41.46    3.63
 -11  -1   0   33.83    4.34
  11   1   0   37.28    3.60
 -11   1   0   45.15    4.54
  11   1   0   36.21    4.71
 -12  -1   0   13.46    4.42
 -12   1   0   12.96    3.05
 -12  -1   0   13.26    3.55
 -12   1   0   12.20    4.17
  12   1   0    4.82    3.80
  12  -1   0   11.94    4.35
 -12  -1   0   10.69    4.21
  12   1   0    7.25    3.12
 -12  -1   0   12.79    3.93
 -12   1   0   12.45    3.80
 -12   1   0    9.96    3.35
 -12   1   0   13.08    3.46
 -12  -1   0   11.92    3.91
  12  -1   0    7.22    3.01
 -12   1   0   10.66    2.72
 -12  -1   0    4.21    5.17
 -12  -1   0   13.96    3.07
  12  -1   0   13.38    3.82
  12  -1   0    5.94    2.27
  12   1   0    7.22    3.60
  12   1   0   11.26    2.34
 -12   1   0    8.13    1.61
  12   1   0    7.27    3.84
 -12   1   0    8.23    3.57
 -12  -1   0   12.77    2.70
  12   1   0   10.50    4.42
 -12   1   0    8.39    3.22
  12  -1   0   12.00    3.38
 -12  -1   0   14.80    3.77
  12  -1   0   11.45    1.60
  13   1   0   10.70    4.48
  13  -1   0    6.15    3.44
 -13   1   0    9.75    3.74
 -13  -1   0   13.44    4.36
 -13  -1   0   11.69    5.13
 -13  -1   0    7.55    3.89
 -13   1   0    8.41    3.64
  13   1   0    7.02    4.21
 -13   1   0    6.37    3.59
  13  -1   0   15.86    4.29
  13  -1   0   12.49    2.72
 -13  -1   0    9.98    4.19
  13   1   0   11.10    4.01
 -13  -1   0   11.12    4.76
 -13   1   0    8.31    4.18
  13   1   0   10.46    4.41
 -13   1   0    6.04    4.71
  13  -1   0    6.64    3.68
  13  -1   0   10.55    3.49
  13  -1   0   12.81    1.53
  13   1   0    7.40    4.06
 -13   1   0    8.26    4.09
  13   1   0   12.72    2.54
 -13   1   0    6.19    2.83
 -13  -1   0    6.70    4.46
 -13  -1   0   11.54    3.44
 -13   1   0   11.19    1.55
 -14  -1   0   35.89    5.29
 -14  -1   0   44.54    5.75
  14   1   0   41.21    5.56
  14   1   0   44.07    4.39
 -14   1   0   28.39    4.78
  14  -1   0   42.12    5.59
  14   1   0   47.33    5.95
  14   1   0   40.81    5.62
 -14  -1   0   45.21    5.91
 -14  -1   0   37.35    7.78
 -14   1   0   43.50    4.81
  14  -1   0   51.42    6.73
  14  -1   0   41.75    4.66
 -14   1   0   39.13    5.98
 -14   1   0   43.88    4.83
  14  -1   0   37.81    5.43
 -14  -1   0   37.60    5.93
  14   1   0   37.06    5.06
  14  -1   0   44.04    5.99
  14   1   0   39.55    6.46
 -14   1   0   40.09    6.14
 -14  -1   0   37.34    5.41
 -14  -1   0   45.82    6.23
 -15   1   0    6.83    2.94
 -15   1   0   25.12    6.29
 -15  -1   0    8.50    5.97
 -15   1   0   -0.57    5.40
 -15   1   0   12.12    4.48
  15   1   0    7.01    4.82
  15   1   0    8.82    4.23
  15   1   0    2.78    4.50
 -15  -1   0   14.86    4.50
 -15  -1   0    4.20    3.54
  15  -1   0    9.97    4.65
  15   1   0   12.37    6.17
  15   1   0    7.70    5.53
 -15  -1   0    7.50    5.34
 -15  -1   0   12.19    5.89
 -15  -1   0   17.06    4.65
 -15  -1   0    4.27    5.60
  15  -1   0   15.23    4.67
  15  -1   0    9.80    4.98
  15  -1   0    4.03    3.06
 -15   1   0    2.54    4.23
  15   1   0    9.34    2.64
  16   1   0   21.31    7.40
  16   1   0    2.97    5.60
 -16   1   0   14.54    7.40
  16   1   0   10.30    4.34
 -16  -1   0    3.32    4.60
  16  -1   0   10.60    6.68
 -16   1   0   10.56    5.04
 -16   1   0   12.96    5.26
  16   1   0   10.77    2.86
  16  -1   0   12.31    5.36
 -16  -1   0    9.93    5.68
 -16   1   0   13.41    3.46
  16   1   0   13.67    5.40
 -16  -1   0   12.00    8.25
  16   1   0    5.88    5.32
  16  -1   0    4.74    4.68
 -16  -1   0    3.99    3.81
  16  -1   0   12.99    5.29
  16  -1   0   16.80    3.37
 -16  -1   0    1.59    5.97
 -16   1   0   12.33    6.84
 -17   1   0    4.55    6.06
 -17   1   0    3.94    4.89
  17   1   0    1.99    4.45
 -17   1   0    5.56    5.78
 -17   1   0    7.87    3.33
 -17  -1   0   -0.69    5.60
  17   1   0    2.68    3.39
  17   1   0   -0.60    5.55
 -17  -1   0    1.44    4.24
  17   1   0    5.89    7.61
 -17  -1   0    0.84    7.40
  17  -1   0    9.28    4.68
  17  -1   0    3.26    6.25
  17  -1   0    3.05    4.81
 -17  -1   0    1.32    5.20
  17   1   0   11.03    6.45
  18   1   0   60.13    8.49
 -18  -1   0   37.00   15.16
 -18  -1   0   57.23    7.70
  18  -1   0   68.50    8.15
 -18  -1   0   65.76    7.91
  18  -1   0   58.36    7.02
 -18  -1   0   54.17    8.30
 -18   1   0   52.83    8.16
  18   1   0   59.18   10.25
  18  -1   0   56.13    7.86
 -18   1   0   57.56    7.79
  19   1   0   21.56    7.54
 -19   1   0   30.36    9.41
  19  -1   0   26.95    8.40
 -19   1   0   21.22    6.80
  19   1   0   19.46    7.63
  19   1   0   26.90    7.60
 -19  -1   0   30.75    7.83
 -19  -1   0   34.25    7.12
  19  -1   0   29.49    7.78
  19  -1   0   23.60    6.32
  20  -1   0    4.20    7.82
 -20  -1   0    0.45    8.79
 -20  -1   0    6.27    7.21
 -20   1   0    2.55    9.42
  20  -1   0    3.49    6.25
  20   1   0   -1.41    6.75
 -20   1   0    2.24    6.37
  20   1   0    3.36    9.98
  20   1   0    1.32    8.09
 -21  -1   0    6.10    6.84
  21   1   0   11.40    9.17
 -21  -1   0  -11.85    8.45
  21   1   0   -1.48    8.55
 -21   1   0   -0.25    9.87
 -21   1   0    4.89    7.08
  21   1   0    2.20    8.69
  21  -1   0   24.05    9.12
  21  -1   0    2.54    6.97
   0   2   0 7302.60  219.80
   0   2   0 7225.32  219.85
   0   2   0 6812.23  220.63
   0   2   0 7183.53  219.98
   0  -2   0 7298.65  219.15
   0  -2   0 7533.77  219.78
   0  -2   0 6828.61  219.76
   0   2   0 7459.43  219.97
   0  -2   0 7350.75  220.30
   0  -2   0 7623.46  219.60
   0   2   0 7273.90  220.07
   0   2   0 7527.58  219.51
   0   2   0 7434.41  219.42
   0   2   0 7581.84  219.11
   0   2   0 7347.14  219.83
  -1  -2   0  535.25   17.28
   1  -2   0  536.28   17.01
  -1  -2   0  515.12   16.72
   1   2   0  522.38   16.53
   1   2   0  528.98   16.46
   1   2   0  487.02   17.09
  -1   2   0  519.59   17.34
   1   2   0  551.16   16.68
  -1   2   0  510.49   17.18
  -1   2   0  565.23   16.14
  -1   2   0  530.11   16.13
  -1   2   0  535.15   16.55
   1   2   0  450.22   19.40
  -1   2   0  494.50   17.83
   1   2   0  498.97   17.17
  -1  -2   0  539.11   16.70
   1   2   0  540.53   17.45
   1   2   0  525.14   17.33
  -1  -2   0  537.80   16.44
  -1   2   0  522.53   16.50
  -1   2   0  541.01   16.97
   1  -2   0  537.25   17.07
   1  -2   0  528.47   16.34
  -1   2   0  516.54   17.28
   1   2   0  523.27   17.18
  -1   2   0  500.76   17.20
  -1  -2   0  537.68   16.92
  -1  -2   0  514.15   16.67
   1  -2   0  538.18   16.90
   2  -2   0    8.33    1.08
  -2   2   0    5.21    1.77
   2   2   0    8.17    1.42
   2  -2   0    7.51    1.77
   2  -2   0   11.26    1.82
  -2   2   0   11.72    1.86
  -2   2   0    6.82    1.88
   2   2   0    6.35    1.52
   2  -2   0    3.95    2.77
  -2   2   0    5.80    1.51
   2   2   0    6.29    1.90
   2   2   0    7.64    1.31
  -2  -2   0    5.77    1.30
  -2  -2   0    7.03    1.70
  -2  -2   0    8.84    2.04
  -2   2   0    7.91    1.27
  -2  -2   0    7.25    1.67
   2  -2   0    5.66    0.99
  -2   2   0    7.35    1.41
   2  -2   0    8.16    1.36
   2   2   0    7.98    2.09
  -2  -2   0    7.18    1.40
   2   2   0    3.78    2.80
   2   2   0    8.67    2.16
   2   2   0    7.31    1.81
  -2   2   0    8.25    0.90
  -2   2   0    6.69    0.91
   2  -2   0    6.39    1.40
   2  -2   0    8.62    1.57
  -2  -2   0    9.24    2.34
   2   2   0    8.05    1.30
  -2   2   0    8.29    1.74
  -2  -2   0    8.99    1.34
  -3  -2   0   24.06    2.72
   3  -2   0   17.50    2.30
  -3   2   0   16.21    1.91
   3   2   0   20.06    2.43
   3   2   0   17.88    2.69
  -3  -2   0   16.24    2.33
  -3   2   0   20.58    1.18
   3   2   0   18.64    2.14
  -3   2   0   17.46    2.20
  -3   2   0   18.42    3.51
  -3   2   0   20.90    2.34
   3   2   0   20.10    2.51
   3  -2   0   22.83    1.79
  -3  -2   0   23.47    2.95
   3   2   0   19.62    2.67
   3  -2   0   18.31    2.54
  -3   2   0   23.32    2.85
  -3  -2   0   18.90    2.31
   3   2   0   27.00    2.07
   3  -2   0   23.41    2.61
   3  -2   0   25.91    2.69
  -3   2   0   20.23    1.13
   3   2   0   18.62    2.60
   3  -2   0   20.91    2.49
  -3   2   0   20.68    2.55
   3   2   0   20.22    2.54
  -3  -2   0   20.28    2.37
  -3  -2   0   21.12    2.12
   4   2   0  675.73   20.94
   4   2   0  660.40   21.74
  -4   2   0  687.70   21.21
   4   2   0  667.31   21.86
  -4   2   0  684.12   21.71
   4   2   0  672.69   21.58
  -4  -2   0  676.77   20.99
   4  -2   0  680.21   20.95
  -4  -2   0  657.44   22.23
  -4  -2   0  661.44   22.01
  -4   2   0  681.62   21.22
   4  -2   0  666.60   22.07
   4   2   0  683.86   21.91
  -4   2   0  677.03   22.00
   4   2   0  657.50   21.73
  -4  -2   0  689.06   21.50
   4  -2   0  680.88   21.70
   4  -2   0  662.42   21.72
  -4   2   0  680.49   20.49
   4   2   0  687.68   22.41
  -4   2   0  686.81   21.80
   4  -2   0  701.01   21.78
  -4   2   0  690.33   21.60
  -4  -2   0  665.63   21.90
   4  -2   0  661.69   21.68
  -4  -2   0  593.69   21.70
  -4   2   0  683.62   20.54
  -4  -2   0  661.74   21.62
   4   2   0  679.41   21.83
   4  -2   0  684.11   20.94
   5  -2   0    2.17    1.75
   5   2   0    4.97    1.88
  -5  -2   0    2.78    1.96
   5   2   0    4.43    2.16
  -5   2   0    6.14    1.52
  -5   2   0    1.88    0.78
  -5   2   0    0.10    1.74
  -5   2   0    3.50    1.09
   5   2   0    1.67    1.90
   5  -2   0    4.51    1.75
  -5  -2   0    2.16    1.72
   5  -2   0    3.48    1.80
  -5  -2   0    2.36    1.68
  -5   2   0    2.09    1.77
   5   2   0    0.37    1.08
  -5  -2   0    4.71    1.95
   5  -2   0    2.09    1.14
  -5  -2   0    2.73    2.45
  -5   2   0    2.49    1.40
   5   2   0    4.53    1.96
   5   2   0    3.72    1.68
  -5  -2   0    2.08    2.00
  -5   2   0    0.65    1.64
  -5  -2   0    1.43    1.16
   5  -2   0    1.77    1.80
   5  -2   0    1.82    2.00
   5   2   0    2.43    1.85
   5   2   0    8.22    2.30
   5  -2   0    2.66    1.31
  -5  -2   0    0.21    1.92
  -5   2   0    1.13    1.68
  -6   2   0    1.25    1.83
   6   2   0    2.60    2.20
  -6  -2   0    2.19    2.05
   6  -2   0    3.23    2.17
   6  -2   0    5.39    2.10
   6  -2   0    5.02    1.39
  -6  -2   0    4.97    2.49
  -6   2   0    1.52    1.30
  -6  -2   0    1.52    1.84
   6   2   0    4.84    1.36
  -6  -2   0    1.89    2.09
   6   2   0    2.15    2.16
   6   2   0    2.28    2.15
  -6   2   0    2.45    2.34
   6  -2   0    2.99    1.97
   6  -2   0    2.37    1.56
  -6   2   0    3.17    1.85
   6   2   0    0.88    2.66
   6  -2   0    2.73    1.88
   6   2   0    3.77    2.16
   6   2   0    5.32    2.18
  -6  -2   0    2.32    1.89
  -6  -2   0    2.30    1.40
  -6  -2   0    2.35    2.30
   6  -2   0    1.29    1.28
  -6   2   0    1.44    1.97
  -6   2   0    2.95    1.35
  -6   2   0    3.11    1.08
   6   2   0    2.70    1.78
   6  -2   0    1.59    1.86
  -6  -2   0    1.89    2.07
  -7   2   0   25.50    3.15
  -7  -2   0   32.04    4.08
  -7  -2   0   31.75    3.86
   7  -2   0   30.54    3.29
   7   2   0   30.38    4.21
   7  -2   0   30.14    3.21
  -7   2   0   27.18    2.97
  -7  -2   0   25.50    3.07
   7   2   0   33.81    2.83
   7   2   0   29.32    3.48
  -7  -2   0   26.31    3.07
  -7   2   0   31.20    3.70
  -7  -2   0   28.41    3.68
  -7   2   0   27.87    3.78
   7   2   0   35.56    4.89
  -7   2   0   24.19    2.31
   7   2   0   30.83    4.21
   7  -2   0   24.08    3.33
  -7   2   0   31.99    3.51
  -7   2   0   25.27    2.70
   7  -2   0   27.24    2.72
   7   2   0   27.42    3.56
   7  -2   0   31.49    3.29
  -7  -2   0   27.81    3.60
  -7  -2   0   25.71    3.54
   7   2   0   33.66    3.55
   7  -2   0   28.52    2.99
   7  -2   0   19.22    2.94
   7   2   0   34.47    3.86
  -8  -2   0  172.97    7.80
   8  -2   0  167.59    7.98
  -8  -2   0  168.40    8.68
   8  -2   0  174.65    8.45
   8  -2   0  171.84    7.29
  -8   2   0  166.39    6.77
  -8   2   0  172.56    7.06
   8   2   0  174.08    7.51
  -8   2   0  176.97    8.59
  -8   2   0  172.24    7.07
   8   2   0  172.58    8.45
  -8   2   0  175.99    8.61
   8   2   0  177.83    7.44
   8  -2   0  176.00    8.49
  -8  -2   0  166.44    6.93
  -8   2   0  176.88    6.66
   8  -2   0  173.61    6.67
   8  -2   0  174.12    7.35
  -8  -2   0  180.26    7.67
   8   2   0  179.80    8.68
   8   2   0  172.24    7.75
   8  -2   0  177.72    7.01
   8   2   0  174.00    6.92
  -8   2   0  169.08    7.36
  -8  -2   0  166.66    8.61
  -8  -2   0  170.05    8.21
  -8  -2   0  184.11    9.03
   8   2   0  170.45    8.50
  -8  -2   0  164.95    7.75
   8   2   0  162.27    8.31
  -9   2   0    7.70    3.27
  -9   2   0    5.54    2.52
   9  -2   0    8.40    3.09
  -9  -2   0    6.42    3.32
   9   2   0    4.45    3.00
   9  -2   0    7.24    2.42
  -9  -2   0    8.86    3.41
  -9   2   0    8.00    3.06
   9  -2   0   10.29    2.89
   9   2   0    5.70    2.62
   9   2   0    5.60    1.95
   9  -2   0    8.99    2.28
   9  -2   0    8.99    1.94
  -9  -2   0    8.18    2.27
   9  -2   0    7.04    3.01
  -9   2   0    8.08    2.14
   9   2   0    9.03    2.61
  -9  -2   0    9.96    2.79
  -9   2   0    4.61    1.99
  -9  -2   0   11.30    4.01
  -9  -2   0    5.00    2.74
   9  -2   0    4.36    2.41
   9   2   0    7.99    3.27
  -9  -2   0    5.91    2.93
   9  -2   0   10.36    2.73
   9   2   0    8.13    3.06
  -9   2   0    5.17    2.33
  -9   2   0    6.77    1.92
   9   2   0    6.06    2.67
  10   2   0    9.79    3.82
  10  -2   0    3.59    2.83
 -10  -2   0    9.44    4.24
  10  -2   0    6.66    2.92
 -10   2   0   12.35    3.73
 -10   2   0    9.73    2.33
  10   2   0   10.93    3.90
  10   2   0   13.37    2.86
 -10  -2   0    6.73    2.41
 -10   2   0    3.13    2.24
 -10  -2   0    0.92    4.33
  10   2   0    9.84    2.65
 -10   2   0   11.14    3.94
  10   2   0   10.72    2.86
 -10  -2   0    3.52    4.05
  10  -2   0    7.23    2.23
  10  -2   0    4.48    3.48
 -10  -2   0    2.09    2.80
  10   2   0   10.96    3.46
 -10   2   0    6.19    2.91
  10  -2   0    7.34    2.65
 -10   2   0   10.28    2.22
 -10   2   0   12.56    2.87
  10   2   0    6.63    3.34
  10  -2   0    7.13    2.35
 -10  -2   0    9.33    3.19
 -10  -2   0   10.15    3.61
  10   2   0    7.83    2.25
  11  -2   0  231.99   11.54
  11   2   0  246.01   10.15
 -11  -2   0  254.17   10.23
  11  -2   0  255.31    9.23
  11  -2   0  256.73   10.95
 -11  -2   0  255.20   10.62
  11   2   0  261.07   12.55
 -11   2   0  241.41   11.74
 -11  -2   0  236.31   10.80
  11   2   0  256.67   10.50
  11  -2   0  254.84   10.84
  11   2   0  256.55   12.49
 -11   2   0  243.27   12.05
  11  -2   0  240.19    9.50
  11  -2   0  250.23    9.94
 -11  -2   0  251.11   13.20
 -11  -2   0  232.80   11.74
 -11   2   0  255.13   10.45
 -11   2   0  250.80   12.49
 -11   2   0  233.36   11.67
  11   2   0  243.34   11.91
 -11   2   0  245.36   10.10
 -11  -2   0  246.57   12.45
  11   2   0  244.34   11.92
  11   2   0  253.12   10.19
 -11   2   0  249.52   10.60
 -11  -2   0  254.52   12.86
 -11  -2   0  255.25   10.46
  11  -2   0  246.23   11.08
 -11   2   0  254.40    9.56
 -12   2   0 1278.63   41.97
 -12  -2   0 1274.24   42.19
  12   2   0 1275.51   39.94
 -12  -2   0 1257.96   41.55
  12  -2   0 1264.51   38.84
  12  -2   0 1273.06   39.59
  12   2   0 1203.47   41.67
  12  -2   0 1256.66   40.78
 -12  -2   0 1270.29   40.28
  12  -2   0 1279.79   40.89
 -12  -2   0 1288.34   40.41
 -12  -2   0 1285.32   39.99
 -12  -2   0 1176.71   41.59
 -12   2   0 1269.41   39.26
  12   2   0 1278.94   41.86
  12   2   0 1286.19   42.16
 -12   2   0 1258.08   41.93
  12  -2   0 1230.23   39.48
  12   2   0 1253.19   41.92
  12   2   0 1256.39   40.39
 -12  -2   0 1208.14   41.86
 -12  -2   0 1274.47   42.19
 -12   2   0 1285.95   40.41
  12   2   0 1284.26   40.05
  12  -2   0 1176.60   41.74
 -12   2   0 1283.85   40.32
  13  -2   0   99.13    6.07
  13   2   0   89.46    7.29
 -13  -2   0   86.47    9.74
 -13   2   0   92.13    5.49
 -13   2   0   92.59    8.36
  13   2   0  104.80    9.95
  13  -2   0   91.96    8.29
  13   2   0  102.55   10.77
  13   2   0  100.92    8.58
 -13   2   0   95.53    5.79
  13  -2   0   91.46    6.67
 -13  -2   0   89.77    7.61
 -13  -2   0  103.59    8.18
  13   2   0  112.98    9.76
 -13   2   0  106.21    8.35
 -13  -2   0  100.18   10.26
  13  -2   0   97.20    7.73
  13   2   0   90.87    6.73
 -13   2   0   98.69    8.08
 -13  -2   0   94.49    7.73
 -13   2   0   80.60    6.41
  13   2   0   95.65    6.71
 -13  -2   0   90.25    9.78
 -13   2   0   86.92    8.00
 -13  -2   0  100.06    7.47
  13  -2   0   98.01    8.16
 -14  -2   0   -2.06    4.17
  14   2   0    3.98    3.80
  14  -2   0    0.13    4.07
  14  -2   0    2.03    4.50
  14   2   0    3.10    3.21
 -14  -2   0    8.17    6.99
 -14  -2   0    4.68    4.34
 -14  -2   0   -7.44    5.99
 -14   2   0    2.12    5.60
  14   2   0    0.19    5.68
 -14   2   0   -4.17    4.90
 -14   2   0    0.12    2.60
 -14  -2   0   -1.26    4.46
  14  -2   0    2.10    2.93
 -14  -2   0   -5.00    3.76
 -14   2   0    4.37    4.12
  14  -2   0   -5.81    3.39
  14   2   0   -2.39    3.81
 -14   2   0    0.61    4.50
  14  -2   0    0.50    3.99
  14   2   0   10.49    5.55
  14   2   0    5.22    3.77
  14   2   0    0.06    4.92
 -15   2   0   -2.72    5.24
 -15   2   0   -0.72    1.99
 -15  -2   0    5.77    5.00
  15  -2   0   -0.77    3.39
 -15   2   0    0.85    4.08
  15  -2   0   -3.87    3.61
  15   2   0    3.49    3.27
  15   2   0    7.74    4.83
  15  -2   0    2.69    4.44
 -15   2   0   -1.35    3.95
  15   2   0    6.20    5.93
  15   2   0   -1.92    4.98
 -15  -2   0   -1.89    4.90
  15  -2   0   -5.34    4.22
 -15   2   0   -4.47    4.05
 -15  -2   0   -5.31    5.88
 -15   2   0   -4.03    5.47
  15   2   0    5.14    5.97
  15   2   0   -2.38    3.91
 -15   2   0   -1.26    2.32
 -15  -2   0    0.81    4.87
 -15  -2   0   -5.88    4.53
  15   2   0   14.33    7.42
  15  -2   0    2.63    5.24
 -15  -2   0   -0.83    7.14
  16   2   0   38.32    6.54
  16   2   0   34.74    7.36
 -16   2   0   29.33    5.62
  16  -2   0   38.77    6.70
  16   2   0   39.11    7.26
  16  -2   0   30.80    4.51
  16  -2   0   25.95    6.79
 -16   2   0   28.69    4.85
 -16  -2   0   37.83    6.53
  16   2   0   35.61    7.12
 -16  -2   0   14.87    9.26
 -16   2   0   20.21    6.96
 -16   2   0   15.61   10.05
 -16  -2   0   42.87    5.88
 -16   2   0   34.58    5.56
  16   2   0   48.57    9.13
  16   2   0   33.16    5.29
 -16  -2   0   31.41    9.53
  16   2   0   28.91    4.55
  16  -2   0   45.29    6.52
 -16  -2   0   36.46    6.76
 -16  -2   0   43.24    7.15
  17   2   0   15.52    4.73
  17  -2   0   12.96    5.82
 -17   2   0   15.43    4.46
 -17  -2   0   15.45    7.88
 -17   2   0    5.43    6.63
  17   2   0   11.51    7.81
  17  -2   0    9.16    5.46
  17  -2   0    9.71    4.05
 -17   2   0    8.44    5.82
 -17  -2   0   12.38    5.46
 -17  -2   0   25.51    9.60
 -17  -2   0   18.68    6.64
  17   2   0    7.40    5.07
 -17  -2   0   11.89    6.66
  17   2   0    3.95    7.11
  17   2   0    7.45    9.19
  18   2   0    6.56    7.37
  18   2   0    1.97    6.56
 -18   2   0   -0.36    6.91
  18   2   0    4.85    5.91
  18  -2   0   -2.12    5.86
 -18  -2   0    0.83    6.44
 -18  -2   0   -1.65   10.88
  18   2   0   10.84    8.53
 -18  -2   0    0.64    6.02
 -18   2   0   -5.37    5.16
  18  -2   0   14.89    5.77
  19   2   0   -8.93    8.09
  19  -2   0    5.49    6.76
 -19   2   0    9.71    6.90
 -19   2   0    6.62    9.19
  19   2   0   -1.56    7.74
 -19  -2   0   13.12    6.66
  19  -2   0    4.78    8.13
 -19  -2   0    1.44    7.78
  19   2   0    4.15    7.84
 -20   2   0   41.27    9.23
  20   2   0   57.30    9.11
  20   2   0   42.53   10.45
 -20  -2   0   46.31    7.96
 -20   2   0   56.10   12.41
  20  -2   0   44.74    8.40
  20  -2   0   43.70    7.86
  20   2   0   41.27   13.25
   0   3   0   62.22    3.50
   0   3   0   60.61    5.09
   0   3   0   46.50    4.97
   0  -3   0   52.47    4.40
   0  -3   0   52.78    4.26
   0  -3   0   54.78    3.57
   0   3   0   57.72    3.06
   0   3   0   50.13    5.19
   0   3   0   55.81    2.91
   0   3   0   54.56    3.98
   0   3   0   65.01    5.06
   0   3   0   54.01    4.64
   0  -3   0   56.83    4.16
   0  -3   0   51.53    3.64
   0   3   0   57.80    3.49
   1   3   0  100.80    4.46
  -1   3   0   98.07    6.04
   1  -3   0   92.33    4.59
  -1   3   0  107.69    5.51
  -1  -3   0   98.25    5.25
  -1  -3   0   92.48    4.75
  -1  -3   0  109.21    5.24
  -1   3   0   95.17    3.75
   1   3   0  100.48    5.97
   1   3   0  105.20    5.14
   1   3   0   99.13    5.95
   1   3   0   96.23    5.81
   1  -3   0   99.21    5.43
  -1   3   0  106.13    4.68
  -1  -3   0  100.40    5.82
  -1   3   0   94.88    4.51
   1   3   0   91.98    5.71
   1   3   0   93.26    6.17
  -1   3   0  100.81    5.87
  -1   3   0   97.73    5.29
  -1   3   0   90.46    5.76
   1  -3   0  103.19    5.41
   1   3   0   96.85    4.44
   1   3   0   93.27    4.48
  -1   3   0   95.22    4.68
   1   3   0  107.21    4.60
   1  -3   0   98.83    4.46
   1  -3   0  103.34    5.00
  -1   3   0   90.73    5.97
  -1  -3   0   92.90    4.96
   2   3   0  456.28   16.53
  -2  -3   0  454.38   15.66
  -2   3   0  467.80   16.47
  -2  -3   0  467.75   15.70
  -2   3   0  449.76   16.07
  -2  -3   0  452.10   15.89
   2  -3   0  474.07   15.92
  -2   3   0  474.65   14.05
   2   3   0  461.77   16.75
   2   3   0  475.41   16.40
   2   3   0  448.81   16.43
  -2   3   0  463.19   16.69
   2   3   0  454.55   15.33
  -2   3   0  462.93   16.21
   2  -3   0  444.79   16.11
  -2  -3   0  468.77   16.46
   2   3   0  457.59   16.37
   2  -3   0  465.73   14.96
   2   3   0  458.47   15.16
  -2  -3   0  467.74   15.16
  -2   3   0  473.08   14.05
   2   3   0  485.14   15.50
  -2   3   0  467.43   16.42
  -2   3   0  470.58   16.11
   2  -3   0  452.31   15.84
  -2  -3   0  475.47   15.48
   2   3   0  467.25   15.38
  -2   3   0  470.46   15.34
   3  -3   0   10.46    2.31
   3   3   0   10.36    2.06
  -3   3   0   12.38    2.81
  -3   3   0   11.05    2.08
   3   3   0   10.33    2.32
   3   3   0   13.41    3.15
  -3   3   0   14.00    2.27
  -3  -3   0    8.42    2.17
  -3  -3   0    9.03    2.51
   3  -3   0    8.60    1.54
  -3   3   0    7.07    2.44
   3   3   0   11.91    2.02
   3   3   0    9.80    2.01
   3  -3   0    9.85    2.06
   3   3   0   13.36    3.18
   3  -3   0    7.57    2.59
  -3  -3   0   13.25    2.64
   3   3   0    8.37    2.77
   3   3   0    5.71    2.40
   3   3   0   10.17    1.97
  -3   3   0    9.62    2.81
  -3   3   0    9.40    2.91
  -3   3   0   13.13    2.65
  -3  -3   0   14.13    2.52
   3  -3   0    9.61    1.55
  -3  -3   0   14.34    2.13
  -3   3   0   11.88    2.67
  -3  -3   0   13.22    1.89
  -4  -3   0   30.92    4.01
  -4   3   0   33.53    4.25
  -4   3   0   30.98    4.18
   4  -3   0   34.21    2.83
   4  -3   0   40.98    4.69
  -4  -3   0   36.69    3.51
   4   3   0   31.18    4.09
   4   3   0   33.26    4.12
   4   3   0   36.93    3.93
  -4   3   0   29.74    3.92
   4   3   0   34.54    3.17
   4   3   0   35.65    4.01
   4  -3   0   32.30    3.67
   4   3   0   32.95    3.99
  -4   3   0   30.83    4.23
  -4   3   0   28.16    3.34
   4   3   0   30.54    3.95
  -4   3   0   34.02    4.09
  -4   3   0   35.08    4.10
   4  -3   0   35.77    2.65
   4  -3   0   34.38    4.12
  -4  -3   0   35.94    3.92
  -4  -3   0   34.60    4.66
  -4  -3   0   36.95    5.06
  -4  -3   0   33.60    3.54
   4   3   0   33.60    4.08
   4  -3   0   36.84    4.25
   4   3   0   28.09    3.64
   5  -3   0  265.30    9.19
  -5   3   0  249.56   10.62
  -5   3   0  273.17   10.03
  -5   3   0  256.35    9.90
   5  -3   0  266.60   10.32
   5   3   0  256.12   10.68
   5   3   0  252.66   10.51
  -5  -3   0  275.66   10.92
   5  -3   0  266.19   10.29
  -5   3   0  268.22   10.80
  -5  -3   0  252.62    9.59
  -5  -3   0  272.76   11.46
   5  -3   0  275.25   11.01
   5   3   0  266.12   10.30
   5   3   0  275.18   11.30
   5   3   0  262.75    9.33
  -5  -3   0  274.01   10.51
   5  -3   0  266.63   10.80
   5  -3   0  270.89    9.26
  -5  -3   0  221.12   11.87
   5  -3   0  271.62   10.57
   5   3   0  264.07   10.86
   5   3   0  269.94   10.74
  -5  -3   0  268.80   10.02
  -5   3   0  253.66   10.39
  -5   3   0  263.45   10.77
  -5   3   0  270.98   10.89
   5   3   0  274.89   10.50
  -5   3   0  264.72   10.44
   5   3   0  271.42   11.67
   6  -3   0  358.05   13.29
   6   3   0  376.78   14.85
  -6   3   0  352.17   13.35
   6  -3   0  362.94   14.29
  -6   3   0  358.48   13.74
   6  -3   0  361.50   12.29
   6  -3   0  354.67   13.31
  -6   3   0  335.26   13.37
  -6  -3   0  355.78   14.04
  -6   3   0  369.53   13.44
   6  -3   0  364.28   12.28
  -6  -3   0  343.47   12.41
   6   3   0  353.17   13.74
   6   3   0  340.26   13.52
  -6  -3   0  368.49   13.43
  -6   3   0  371.96   13.37
   6   3   0  366.30   12.23
  -6   3   0  377.75   12.81
   6   3   0  358.23   13.88
   6  -3   0  361.76   13.64
   6   3   0  372.65   13.90
   6  -3   0  402.91   13.58
  -6  -3   0  344.48   13.89
  -6   3   0  380.83   12.79
  -6  -3   0  361.44   14.30
  -6  -3   0  359.28   13.06
   6   3   0  367.92   13.56
   6   3   0  369.85   13.38
  -6  -3   0  370.04   14.47
   6   3   0  351.94   13.96
   7   3   0  235.80   10.93
   7  -3   0  250.07   10.16
  -7   3   0  248.16   10.80
   7  -3   0  237.38    9.01
  -7   3   0  238.88    9.34
  -7   3   0  242.20   10.67
  -7   3   0  242.47   10.12
  -7  -3   0  246.96   11.31
   7   3   0  246.06   10.52
   7  -3   0  251.18   10.18
   7  -3   0  246.63   11.33
   7  -3   0  256.41   10.47
  -7   3   0  251.47    9.23
  -7  -3   0  260.05   11.06
  -7  -3   0  244.57   11.19
  -7  -3   0  246.44   10.96
   7   3   0  241.32    8.79
  -7   3   0  239.25    9.83
   7   3   0  246.63   10.35
   7   3   0  241.94   11.45
   7   3   0  241.59   10.57
   7   3   0  240.16   10.22
  -7   3   0  239.38   10.18
  -7  -3   0  245.66   10.34
   7  -3   0  229.61   10.35
  -7  -3   0  238.71    8.96
   7   3   0  251.13   10.74
  -7  -3   0  243.27   10.14
   7   3   0  234.99   10.47
   7  -3   0  235.79    9.08
   8  -3   0   14.82    3.90
  -8   3   0   12.10    1.70
  -8   3   0   13.41    3.43
  -8  -3   0   15.37    2.41
  -8  -3   0   20.23    4.25
   8   3   0   14.57    3.59
  -8   3   0    9.54    3.06
   8   3   0   12.03    2.17
  -8   3   0   14.90    3.27
   8  -3   0   12.11    2.37
   8   3   0   13.11    3.48
   8   3   0   17.67    4.13
   8   3   0   11.63    4.09
   8  -3   0   11.48    3.36
  -8   3   0   12.82    2.61
  -8  -3   0   13.01    4.12
  -8  -3   0   16.61    3.68
  -8   3   0    9.02    3.43
   8  -3   0    9.62    3.33
   8  -3   0   14.28    3.50
   8   3   0   13.97    3.35
   8  -3   0   13.61    2.59
  -8   3   0   10.87    2.36
  -8  -3   0   11.42    3.34
   8   3   0   13.07    3.22
  -8   3   0   13.10    1.48
   8   3   0   10.30    3.43
  -8   3   0    5.20    3.22
  -8  -3   0   14.81    3.32
  -8  -3   0   12.12    3.91
   8  -3   0    7.59    2.97
  -9   3   0    1.38    2.21
   9  -3   0    2.49    3.24
  -9   3   0   -0.71    3.51
  -9   3   0   -0.32    1.33
   9  -3   0    2.22    1.95
  -9   3   0    1.27    3.04
  -9  -3   0   -0.05    2.09
  -9   3   0    1.21    1.75
   9  -3   0   -5.23    2.48
  -9   3   0   -0.35    3.49
   9  -3   0   -0.25    2.98
   9   3   0   -4.79    3.11
  -9   3   0   -2.39    2.71
   9   3   0   -2.87    3.13
   9   3   0    0.56    2.95
  -9  -3   0   -1.12    3.14
   9  -3   0    1.86    3.57
  -9  -3   0    6.46    3.98
  -9  -3   0    1.83    3.42
  -9  -3   0    6.12    3.42
   9   3   0    0.61    3.54
  -9  -3   0    4.50    3.26
   9   3   0    1.99    3.47
   9   3   0    2.78    2.09
  -9   3   0   -4.09    2.89
   9  -3   0   -0.16    2.27
   9   3   0    4.76    3.38
   9   3   0    0.85    3.37
   9  -3   0   -0.01    3.02
  -9  -3   0    2.31    4.32
  -9   3   0   -0.99    2.28
 -10   3   0   52.62    4.24
 -10   3   0   42.49    4.65
  10   3   0   52.15    5.61
  10   3   0   53.33    6.99
 -10  -3   0   50.59    6.26
 -10  -3   0   51.92    6.22
 -10   3   0   45.00    3.57
  10  -3   0   70.81    6.40
 -10   3   0   46.79    5.86
 -10   3   0   44.44    4.67
 -10  -3   0   64.46    4.89
 -10   3   0   54.44    5.84
  10  -3   0   54.77    4.97
 -10   3   0   60.14    4.59
 -10  -3   0   48.32    6.62
  10  -3   0   61.15    5.79
  10   3   0   59.70    6.36
  10  -3   0   55.50    6.88
  10  -3   0   47.59    5.80
 -10  -3   0   47.06    5.94
  10  -3   0   43.27    5.80
 -10  -3   0   67.79    6.87
  10   3   0   58.74    6.53
  10   3   0   48.53    5.55
  10   3   0   48.10    5.36
  10   3   0   50.52    6.51
 -10   3   0   46.50    5.82
  10   3   0   56.64    7.82
  11   3   0  162.42    7.72
  11   3   0  168.92    9.31
  11   3   0  160.75   10.76
 -11  -3   0  164.71   10.40
  11   3   0  165.89   11.01
 -11   3   0  128.94   11.35
 -11  -3   0  180.42   11.92
  11   3   0  170.05    9.27
  11  -3   0  177.51    8.51
 -11   3   0  173.82    8.62
 -11   3   0  163.95    7.48
 -11   3   0  168.05    7.68
  11   3   0  176.35    9.65
 -11  -3   0  176.97    9.56
 -11   3   0  172.30    8.74
 -11  -3   0  164.85    9.15
  11  -3   0  163.98    8.62
  11  -3   0  183.43    9.81
  11  -3   0  172.98    9.11
 -11  -3   0  172.97   11.71
 -11  -3   0  165.03    8.02
  11   3   0  162.94   10.18
 -11   3   0  175.21    9.43
 -11   3   0  179.31    7.58
  11  -3   0  176.19   10.06
  11  -3   0  185.35   11.20
  12   3   0    0.52    4.56
 -12  -3   0    4.14    4.40
  12  -3   0    2.36    3.83
  12  -3   0    3.32    3.66
  12   3   0    5.04    4.00
 -12  -3   0    8.24    4.47
  12   3   0   -0.47    4.12
  12   3   0    6.23    5.76
 -12  -3   0   12.50    6.85
  12  -3   0    4.83    5.54
  12   3   0    8.07    4.49
 -12   3   0    4.30    2.69
 -12   3   0   10.80    4.92
  12  -3   0    0.82    4.41
  12   3   0   -0.53    4.19
  12  -3   0    4.34    3.19
 -12   3   0    2.50    2.82
  12   3   0    7.07    5.33
 -12   3   0    7.18    4.55
  12   3   0    2.82    2.85
 -12   3   0    5.10    3.25
 -12   3   0   14.89    4.13
 -12  -3   0    8.13    3.40
 -12  -3   0    7.82    4.74
 -12   3   0    5.51    3.66
  12  -3   0    3.34    4.05
 -12  -3   0    1.17    5.36
  13   3   0   73.45    7.38
 -13  -3   0   80.50    7.32
 -13  -3   0   71.53    7.73
 -13   3   0   71.66    6.75
  13   3   0   71.62    8.45
  13  -3   0   65.13    6.57
 -13   3   0   70.71    6.66
  13   3   0   79.42    7.51
  13  -3   0   58.90    6.67
  13   3   0   52.58    6.95
 -13  -3   0   81.22    9.32
  13   3   0   55.41    7.23
  13  -3   0   72.76    9.26
 -13  -3   0   65.52    7.09
 -13   3   0   43.31    6.52
 -13   3   0   69.95    5.48
 -13   3   0   62.30    6.10
 -13   3   0   72.35    7.10
  13   3   0   66.17    9.29
 -13   3   0   68.71    8.00
 -13  -3   0   67.21    9.16
  13  -3   0   64.72    7.83
  13  -3   0   63.43    7.85
 -13  -3   0   72.24    6.95
 -14   3   0   -1.17    5.29
 -14  -3   0    7.08    4.86
 -14   3   0    4.47    3.15
  14  -3   0    4.52    4.84
  14   3   0    2.18    5.09
  14  -3   0    4.30    4.36
 -14  -3   0    5.20    4.81
  14   3   0    1.60    5.52
 -14   3   0   -1.77    4.94
 -14  -3   0   10.32    6.40
  14   3   0    7.46    5.47
  14  -3   0    2.01    5.38
  14   3   0    1.81    5.47
  14   3   0    6.57    4.52
  14   3   0   -2.32    6.16
 -14  -3   0    4.86    4.63
  14  -3   0    6.23    3.85
 -14   3   0    3.56    4.10
  14   3   0    0.89    5.02
 -14   3   0    5.78    4.30
 -14   3   0    2.47    4.22
 -14   3   0    6.36    6.33
 -14   3   0    7.75    3.57
  14  -3   0    3.21    4.94
 -14  -3   0   -2.76    7.51
 -14  -3   0    4.34    5.07
  15   3   0   73.50    7.48
  15   3   0  113.22   10.27
 -15   3   0   69.71    8.51
 -15   3   0   64.55    7.74
 -15   3   0   72.99   11.11
 -15  -3   0   77.13    9.86
 -15   3   0   91.52    8.00
 -15  -3   0   81.44    8.89
  15  -3   0   79.94    8.63
  15  -3   0   87.08   11.09
 -15   3   0   90.90   10.22
 -15   3   0   70.25    9.07
  15  -3   0   83.68    9.79
  15   3   0   72.01    7.94
 -15   3   0   79.93    8.99
 -15  -3   0   66.19   10.32
  15   3   0   95.17   12.56
 -15  -3   0  105.48   11.44
  15   3   0   90.88   10.04
  15   3   0   71.38    9.11
  15   3   0   71.21    8.43
  16   3   0    4.46    5.69
  16  -3   0    4.66    6.65
 -16   3   0    4.80    7.08
  16   3   0    5.70    6.01
 -16   3   0   -5.69    6.91
 -16   3   0    6.33    6.00
  16   3   0   -2.89    4.84
 -16  -3   0   -4.52    6.57
 -16  -3   0    6.47    7.22
  16  -3   0    0.78    4.83
  16   3   0    0.31    6.75
 -16  -3   0    2.41   10.00
  16   3   0   -7.08    7.51
 -17  -3   0    8.07    8.99
  17   3   0    2.28   10.05
  17   3   0   12.05    5.54
  17  -3   0    7.79    6.88
  17   3   0   15.09    8.43
  17   3   0    7.23    6.36
  17  -3   0    9.78    5.52
 -17  -3   0   -2.81   10.53
 -17   3   0   10.30    8.99
 -17   3   0    5.70    6.85
  17   3   0   11.83    7.42
 -17  -3   0    4.45    6.51
 -18  -3   0   73.26   13.73
  18  -3   0   64.03    8.09
 -18   3   0   57.64   11.81
 -18   3   0   62.99    9.93
  18   3   0   58.99   10.42
 -18  -3   0   47.56    8.78
  18   3   0   74.33    9.23
  18  -3   0   60.19    9.16
  18   3   0   76.99   10.22
 -19   3   0   33.66    9.06
  19  -3   0   25.44    7.00
 -19  -3   0   28.10    8.74
 -19   3   0   15.23   11.97
  19   3   0   29.82    7.61
  19  -3   0   26.72    7.81
  19   3   0   36.02   11.01
   0  -4   0  970.64   30.19
   0   4   0  960.47   29.92
   0   4   0  968.27   29.37
   0   4   0  981.20   30.83
   0   4   0  972.63   31.78
   0   4   0  907.62   31.79
   0   4   0  920.04   31.63
   0  -4   0  937.68   30.19
   0   4   0  929.95   31.42
   0   4   0  986.76   29.39
   0   4   0  962.60   29.83
   0  -4   0  854.26   32.14
   0  -4   0  963.75   30.96
   0  -4   0  936.80   31.31
   0   4   0  953.93   31.59
   1   4   0  566.77   18.70
  -1  -4   0  516.73   18.64
  -1   4   0  542.95   16.68
   1  -4   0  534.83   17.97
  -1   4   0  536.53   17.88
  -1   4   0  544.05   19.66
   1  -4   0  504.37   19.32
   1   4   0  544.69   19.85
   1   4   0  512.40   18.07
  -1  -4   0  544.49   18.67
   1   4   0  544.28   17.77
  -1  -4   0  541.02   18.29
  -1   4   0  559.83   19.87
   1   4   0  555.16   17.68
   1  -4   0  553.43   19.37
  -1   4   0  543.49   19.61
  -1   4   0  545.13   18.98
   1   4   0  520.63   17.58
   1   4   0  542.73   19.84
   1   4   0  534.32   20.06
  -1  -4   0  557.02   19.84
   1  -4   0  550.45   19.12
   1   4   0  520.04   19.53
  -1   4   0  565.47   18.01
  -1   4   0  553.33   16.66
  -1   4   0  533.60   19.58
   1  -4   0  526.09   17.82
  -1  -4   0  518.40   19.27
  -1   4   0  565.40   20.21
   1   4   0  546.70   20.20
   2   4   0   27.75    4.08
   2   4   0   19.93    4.39
   2  -4   0   26.97    3.85
   2   4   0   26.38    3.33
  -2  -4   0   24.20    3.46
  -2   4   0   19.97    4.10
  -2   4   0   23.00    3.62
   2  -4   0   29.93    3.40
  -2   4   0   28.57    3.86
   2   4   0   25.68    3.11
  -2   4   0   28.45    4.16
  -2  -4   0   21.72    3.37
  -2   4   0   21.70    4.46
  -2   4   0   24.02    3.03
   2   4   0   25.81    4.55
   2   4   0   21.19    2.49
  -2   4   0   26.00    4.48
   2   4   0   21.14    4.06
  -2   4   0   25.24    2.97
   2   4   0   26.99    2.80
   2   4   0   24.24    2.88
   2   4   0   31.10    3.93
   2  -4   0   21.57    3.62
  -2  -4   0   26.39    4.26
  -2   4   0   22.90    4.40
   2  -4   0   25.66    3.57
  -2  -4   0   21.98    3.22
   2  -4   0   27.66    3.99
  -2  -4   0   25.48    3.17
  -3   4   0    5.14    3.25
  -3  -4   0    0.57    2.07
  -3  -4   0    0.87    2.61
  -3   4   0   -2.20    2.85
   3   4   0    2.44    2.10
   3   4   0   -1.62    3.20
  -3  -4   0    3.83    3.49
   3  -4   0    1.80    2.70
   3   4   0   -0.56    2.42
  -3  -4   0    0.43    2.86
   3   4   0    1.94    3.61
   3  -4   0    1.49    1.63
   3  -4   0    5.96    3.32
  -3   4   0    1.92    2.56
   3   4   0    2.62    2.37
  -3   4   0    5.84    4.04
  -3  -4   0   -1.97    2.12
  -3   4   0    1.46    3.10
   3   4   0   -3.29    3.09
  -3   4   0   -0.62    2.31
  -3   4   0    3.12    4.06
  -3   4   0   -1.69    3.68
   3   4   0    0.05    2.19
   3  -4   0    1.06    1.93
   3   4   0    1.04    3.55
  -3  -4   0    0.33    2.72
  -3   4   0    2.05    3.31
   3   4   0    8.16    3.89
  -4  -4   0   14.38    3.39
   4   4   0    9.95    3.91
   4   4   0   16.09    3.12
   4   4   0   13.89    2.95
  -4  -4   0   20.81    3.76
  -4   4   0   18.20    3.41
  -4  -4   0    9.92    3.43
   4   4   0   13.91    3.71
  -4   4   0   16.02    4.43
   4   4   0   13.04    2.82
   4  -4   0   20.16    2.43
  -4  -4   0   16.59    2.86
  -4  -4   0   14.48    3.26
   4  -4   0   17.52    3.96
  -4   4   0   10.74    4.16
  -4   4   0   17.80    4.48
  -4   4   0   14.83    3.18
  -4   4   0   15.20    3.21
   4   4   0   19.40    4.15
   4  -4   0   16.59    3.54
   4   4   0   18.16    2.97
  -4   4   0   22.20    4.53
  -4   4   0   20.08    3.60
   4   4   0   19.87    4.28
   4   4   0   17.40    4.52
   4  -4   0   19.23    2.19
  -4  -4   0   20.09    3.03
  -4   4   0   18.46    4.76
   5  -4   0   14.01    2.85
   5  -4   0    7.42    3.18
   5   4   0    8.44    3.78
  -5  -4   0   12.51    2.86
   5   4   0   12.23    2.80
  -5   4   0   10.57    3.67
  -5   4   0    9.28    3.43
  -5  -4   0    8.80    3.52
   5   4   0    2.69    4.43
   5   4   0   21.39    4.68
   5  -4   0   10.74    2.03
  -5  -4   0   15.68    3.58
  -5  -4   0   12.61    3.50
  -5   4   0    9.35    4.07
   5   4   0   20.01    3.66
  -5  -4   0    7.42    2.96
  -5   4   0   15.11    3.50
  -5   4   0   14.38    4.56
   5  -4   0   10.12    3.93
  -5   4   0    7.39    3.68
   5   4   0   14.75    3.67
   5   4   0   15.15    4.05
   5  -4   0   10.10    2.14
  -5  -4   0    7.54    2.87
  -5   4   0   19.28    3.88
  -5   4   0   18.47    4.35
   5   4   0    9.69    3.02
   5   4   0    5.07    2.65
   6  -4   0   16.73    2.49
   6   4   0   16.97    4.14
  -6   4   0   22.65    4.80
  -6   4   0   13.52    3.70
  -6  -4   0   21.93    2.96
   6   4   0   18.80    4.86
   6  -4   0    7.16    3.56
  -6   4   0   19.14    4.50
  -6  -4   0   12.24    3.88
   6   4   0   13.01    3.18
  -6  -4   0   11.73    3.40
  -6  -4   0   21.02    3.24
   6  -4   0   15.97    3.56
   6  -4   0   14.86    4.59
   6   4   0   13.79    4.65
  -6   4   0   12.36    3.30
   6   4   0   15.74    3.65
   6   4   0   13.01    4.20
  -6   4   0   13.70    3.61
   6  -4   0   20.66    2.35
  -6   4   0   20.30    4.00
  -6   4   0   18.97    4.55
  -6   4   0   14.32    4.48
  -7  -4   0   10.63    3.51
  -7  -4   0   11.66    3.29
  -7   4   0   11.35    4.53
  -7   4   0   11.66    4.10
   7  -4   0    5.36    4.68
   7  -4   0   12.35    3.17
  -7  -4   0   10.27    3.80
   7  -4   0    8.74    3.49
  -7   4   0   10.41    3.48
  -7   4   0   12.56    4.68
  -7   4   0    6.72    3.95
   7   4   0    5.84    5.30
   7   4   0    9.17    3.38
  -7  -4   0   10.27    4.33
  -7  -4   0   10.64    2.78
  -7   4   0    9.78    4.36
   7   4   0   12.91    4.08
   7   4   0    7.14    4.31
   7  -4   0   11.36    2.26
  -7   4   0    9.95    3.23
   7   4   0    8.60    4.15
   7   4   0   12.28    2.56
   7  -4   0    8.61    2.48
   7   4   0    9.10    4.78
   8  -4   0  112.47    9.06
   8   4   0  117.93    8.01
   8   4   0  122.16    8.76
  -8   4   0  115.64    7.32
  -8  -4   0  103.58    7.85
  -8   4   0  105.15    8.16
   8   4   0  100.60    9.97
  -8  -4   0  115.31    9.43
   8   4   0  118.97    8.92
  -8  -4   0  108.28    9.15
  -8   4   0  110.08    7.05
  -8  -4   0  120.19    6.36
  -8   4   0  111.54    8.98
  -8   4   0  114.07    8.87
   8  -4   0  110.07    7.69
  -8  -4   0  107.54    7.66
   8   4   0  119.29    9.29
   8  -4   0  118.50    8.24
  -8   4   0  105.31    8.86
   8   4   0  111.73    5.94
  -8   4   0  107.31    8.55
   8  -4   0  110.02    6.20
   8  -4   0  116.20    5.96
   9   4   0  102.05    7.97
   9   4   0   90.25    9.05
  -9   4   0   89.28    6.78
  -9  -4   0   74.92    5.68
   9  -4   0   90.50    8.25
  -9  -4   0   85.32    7.59
   9   4   0   83.62    5.47
  -9   4   0   78.38    8.69
   9  -4   0   84.24    7.58
   9  -4   0   80.34    6.04
  -9   4   0   74.41    6.17
  -9  -4   0   88.84    9.52
   9  -4   0   66.00    7.55
  -9  -4   0   81.68    7.86
   9   4   0   82.06    9.03
  -9   4   0   77.28    9.13
   9   4   0   86.42    8.07
  -9   4   0   88.75    8.43
   9  -4   0   84.62    7.91
  -9  -4   0  101.07   10.10
   9   4   0   83.93   10.11
  -9   4   0  103.32    9.04
  -9   4   0   83.33    8.48
 -10  -4   0   10.00    5.60
  10   4   0   11.76    4.14
  10  -4   0    8.43    2.91
  10   4   0   10.42    3.59
 -10   4   0   11.65    4.66
 -10  -4   0   16.93    6.83
 -10   4   0   17.90    5.02
 -10   4   0   16.26    5.35
  10   4   0    8.16    5.60
 -10   4   0   15.61    3.51
  10  -4   0   11.59    4.61
 -10   4   0    8.52    4.87
  10   4   0   16.47    4.93
  10  -4   0    8.89    3.11
  10  -4   0    6.81    4.91
 -10  -4   0    9.25    4.18
  10  -4   0    3.78    3.77
 -10   4   0    7.05    3.44
 -10   4   0    7.32    5.75
 -10  -4   0    8.14    3.12
  10   4   0    2.78    5.05
 -10  -4   0    5.62    4.85
  10   4   0    8.03    4.52
 -11   4   0  180.47   10.65
 -11  -4   0  184.64    8.67
  11  -4   0  175.39   11.26
  11   4   0  199.95   13.11
  11   4   0  180.60   12.01
  11   4   0  200.35   13.40
 -11  -4   0  186.97   14.79
 -11  -4   0  194.82   13.29
  11  -4   0  193.59    9.78
  11   4   0  182.06   11.35
 -11   4   0  207.47   11.55
 -11   4   0  190.43   11.74
 -11  -4   0  167.84   11.81
 -11   4   0  196.62   11.66
  11  -4   0  185.54   11.05
 -11   4   0  182.16    8.93
  11   4   0  180.73   11.30
  11  -4   0  191.47   11.35
  11  -4   0  176.94    9.07
 -11  -4   0  172.58   10.58
  12   4   0  295.36   17.31
 -12  -4   0  294.64   19.66
  12   4   0  299.81   15.23
 -12   4   0  271.74   15.06
  12  -4   0  320.94   13.02
  12   4   0  305.37   16.32
  12   4   0  321.04   15.29
 -12   4   0  300.74   12.46
  12  -4   0  314.68   13.65
 -12   4   0  339.96   15.16
 -12  -4   0  310.55   12.15
  12  -4   0  321.48   14.85
 -12  -4   0  322.36   18.48
 -12   4   0  320.43   12.01
 -12  -4   0  308.63   14.97
  12  -4   0  319.67   15.86
 -12   4   0  296.85   16.44
  12  -4   0  315.20   15.98
 -12   4   0  321.99   13.93
  12   4   0  310.53   12.12
 -12   4   0  316.75   14.72
  12   4   0  324.77   16.40
 -13   4   0   96.86    9.59
 -13  -4   0  112.55    7.70
  13  -4   0  116.21    8.15
 -13   4   0  115.05   14.07
 -13   4   0  127.72   11.16
 -13   4   0  112.33    7.14
  13   4   0  122.42   11.44
 -13  -4   0   99.11   12.27
  13   4   0  119.05   10.13
  13  -4   0  115.86    9.54
  13   4   0  105.87   13.58
  13   4   0  126.22   11.54
 -13  -4   0   96.01    9.28
  13  -4   0  120.06    9.73
  13   4   0  122.45   14.51
 -13   4   0  124.97   12.58
 -14  -4   0   12.05    5.78
  14  -4   0   14.30    4.59
  14   4   0   -0.73    6.26
 -14  -4   0   11.11    8.69
 -14   4   0   15.61    6.90
  14   4   0    6.02    6.44
  14   4   0   13.27    6.39
  14  -4   0    7.88    4.98
  14  -4   0   13.71    5.69
 -14   4   0   12.11    7.99
  14  -4   0   18.77    5.97
 -14   4   0   14.11    5.56
 -15   4   0    7.44    7.50
 -15   4   0    3.02    6.26
 -15  -4   0    7.66    7.87
 -15   4   0   10.82    7.22
 -15  -4   0   -3.38    5.57
  15  -4   0   -4.25    4.01
  15   4   0    3.21    6.55
  15   4   0    3.56    5.66
  15   4   0   -6.49    6.64
  15   4   0    7.94    6.57
  15  -4   0    2.56    6.62
  15  -4   0    1.01    5.78
  16   4   0    5.48    6.44
  16   4   0    7.44    8.52
  16  -4   0    6.43    8.02
 -16  -4   0    3.84    5.87
 -16  -4   0    3.45    9.29
 -16   4   0    2.92    7.20
  16   4   0    5.62    7.41
  16  -4   0    1.38    4.06
  16  -4   0    2.75    6.95
  16   4   0   -3.77    7.25
 -16   4   0   -8.73    8.36
 -17   4   0   13.26    8.02
 -17  -4   0   19.21    7.52
 -17  -4   0    8.10   13.94
  17  -4   0   14.94    4.85
  17   4   0   27.93    8.34
  17  -4   0   24.20    9.42
 -17   4   0    1.46    9.33
  17   4   0   26.04    8.61
  17   4   0   -1.19    6.74
  17   4   0   29.51   10.10
   0  -5   0    5.73    3.10
   0   5   0   10.75    2.80
   0   5   0    7.97    2.91
   0   5   0   -1.10    4.21
   0   5   0    5.07    7.68
   0  -5   0    7.69    4.14
   0  -5   0    3.07    4.02
   0   5   0    4.35    4.86
   0  -5   0    2.98    3.99
   0   5   0    2.21    4.82
   0  -5   0    3.14    4.58
   1   5   0    6.69    6.24
   1   5   0    1.79    2.40
  -1  -5   0    3.25    3.73
   1   5   0    1.65    2.71
   1   5   0   -0.43    4.21
   1  -5   0    1.76    3.17
   1  -5   0    2.02    3.80
  -1   5   0    0.31    4.15
   1   5   0    4.90    3.09
  -1  -5   0    0.51    3.44
  -1  -5   0    1.05    3.60
   1   5   0    3.79    4.73
  -1   5   0    1.15    2.86
  -1   5   0    0.99    4.37
  -1   5   0    4.52    2.82
   1  -5   0    3.03    4.04
   1  -5   0    9.81    4.54
  -1   5   0   -1.63    4.15
  -1   5   0    5.25    4.84
   1   5   0    4.60    4.31
  -1  -5   0    6.10    3.61
   1  -5   0    4.80    4.58
  -2   5   0   11.10    3.32
  -2  -5   0   14.10    3.99
   2   5   0   15.53    5.01
  -2   5   0   11.56    4.59
   2   5   0   10.92    2.89
  -2   5   0    5.54    4.83
  -2   5   0   11.74   10.64
  -2  -5   0    7.07    3.35
   2  -5   0   12.47    4.54
  -2   5   0   13.41    4.90
  -2   5   0   13.12    3.27
   2   5   0    9.55    3.96
  -2   5   0   16.25    5.33
   2   5   0   19.30    6.10
   2   5   0   14.43    3.07
   2   5   0   10.18    2.88
  -2  -5   0   10.43    3.95
  -2  -5   0   10.15    3.71
   2   5   0   17.77    5.93
   2  -5   0   11.27    3.32
   2  -5   0    4.79    3.94
   2  -5   0   15.31    4.70
  -3   5   0   39.78    5.88
   3   5   0   46.63    5.96
   3   5   0   49.24    5.57
  -3   5   0   42.42    4.60
   3   5   0   66.63    8.26
   3   5   0   49.48    5.44
  -3  -5   0   46.65    5.99
   3  -5   0   50.72    5.55
  -3  -5   0   44.63    5.27
  -3   5   0   40.71    6.06
   3  -5   0   54.74    6.77
  -3   5   0   49.19    6.40
  -3   5   0   30.30   10.73
  -3  -5   0   45.11    6.84
   3  -5   0   44.16    4.61
   3   5   0   43.22    6.77
   3   5   0   45.16   11.18
  -3  -5   0   49.31    5.22
  -3   5   0   44.65    5.78
   3   5   0   44.10    4.97
   3  -5   0   45.26    5.29
  -3   5   0   55.19    5.86
  -4  -5   0   18.16    4.39
  -4  -5   0   20.92    3.94
   4  -5   0   17.46    4.39
   4   5   0   19.07    5.76
   4   5   0   22.88    3.81
   4  -5   0   19.60    3.24
   4   5   0   27.49    4.15
  -4   5   0   22.39    4.22
  -4  -5   0   25.26    4.53
  -4   5   0   26.03    5.18
  -4   5   0   19.26    5.83
   4  -5   0   23.31    3.01
   4   5   0   22.76    4.47
   4  -5   0   28.98    5.03
  -4   5   0   22.38    4.57
   4   5   0   24.55    3.67
   4   5   0   17.81    5.92
   4   5   0   18.96    9.77
  -4   5   0   16.69    4.91
  -4   5   0   21.75   10.70
  -4  -5   0   24.81    5.00
   5  -5   0  151.10    7.57
   5   5   0  165.91   11.98
   5   5   0  159.30    8.36
   5   5   0  149.00   11.71
   5   5   0  153.93    9.60
  -5   5   0  142.43   19.50
  -5  -5   0  161.89    9.81
   5  -5   0  170.37    7.23
  -5   5   0  142.07    9.18
   5  -5   0  144.87   10.90
  -5   5   0  148.12   10.27
  -5  -5   0  157.25    8.35
  -5  -5   0  157.11    8.80
   5   5   0  160.24    8.85
   5  -5   0  167.57    9.97
  -5  -5   0  160.82   10.34
  -5   5   0  149.38   11.17
  -5   5   0  165.27    9.11
  -5   5   0  159.47   10.91
  -5  -5   0  170.59    9.32
   5   5   0  151.11   10.65
   6   5   0    6.63    5.15
  -6   5   0    0.38    4.55
   6   5   0    4.36    4.02
   6  -5   0    5.21    3.95
   6   5   0    3.13    4.91
  -6   5   0    5.79    4.72
  -6  -5   0    6.38    5.27
  -6   5   0    7.00    5.69
   6   5   0   -2.11    3.54
  -6   5   0    2.06    4.82
   6  -5   0    3.75    2.30
   6   5   0    2.05    5.11
  -6  -5   0   -2.58    4.39
  -6  -5   0    5.66    3.66
   6  -5   0    6.03    2.74
  -6   5   0    1.07    4.05
  -6  -5   0    4.40    4.31
  -6  -5   0    2.53    3.77
   6  -5   0    7.95    6.31
  -7  -5   0  182.99   11.19
  -7   5   0  191.69   11.55
  -7   5   0  188.15   12.12
   7  -5   0  168.56   11.90
  -7   5   0  175.02   10.75
  -7   5   0  162.97   10.85
   7   5   0  161.93   13.52
  -7  -5   0  188.83   10.44
  -7  -5   0  163.60    8.72
   7   5   0  183.48    9.96
   7   5   0  174.68    8.66
  -7  -5   0  135.75   12.37
   7  -5   0  163.53    8.09
   7   5   0  183.41   12.48
   7   5   0  181.43   11.32
  -7  -5   0  158.42    9.69
  -7   5   0  182.79   10.75
   7  -5   0  176.69   10.77
   7   5   0  178.18   12.37
   7  -5   0  184.23    7.87
  -7   5   0  151.63   18.39
   8  -5   0   27.40    4.79
  -8   5   0   14.85    5.50
   8   5   0   20.21    7.51
  -8  -5   0   24.37    5.80
   8  -5   0   21.08    3.04
  -8  -5   0   24.88    5.07
  -8   5   0   15.01    5.96
  -8  -5   0   19.98    3.94
   8   5   0   26.74    5.17
   8  -5   0   17.58    4.66
  -8  -5   0    9.22    4.70
  -8   5   0   20.83    6.24
   8  -5   0   22.38    6.17
  -8  -5   0   12.76    7.28
  -8   5   0   16.55    6.86
   8   5   0   15.41    7.23
   8  -5   0   26.21    3.52
   8   5   0   22.85    3.98
   8   5   0   24.76    6.89
   8   5   0   18.60    5.97
  -8   5   0   24.46    5.08
   9  -5   0   31.75    6.70
   9  -5   0   38.31    6.18
  -9   5   0   26.86    7.39
  -9  -5   0   34.28    4.18
   9  -5   0   39.84    5.05
   9   5   0   59.03    7.66
   9   5   0   27.87    7.48
   9   5   0   37.11    7.38
  -9  -5   0   41.79    6.35
  -9  -5   0   28.86    6.09
  -9  -5   0   33.91    6.76
   9   5   0   34.08    6.06
   9  -5   0   33.38    4.28
  -9   5   0   37.55    5.52
  -9   5   0   40.47    8.87
   9  -5   0   35.11    6.12
  -9   5   0   39.86    6.45
 -10   5   0   -2.51    4.90
 -10   5   0    5.42    6.81
 -10  -5   0   -6.51    6.18
  10   5   0   -3.78    5.05
 -10  -5   0    3.46    4.88
 -10   5   0    6.98    6.84
  10  -5   0    5.87    5.73
  10  -5   0    5.59    6.83
  10  -5   0   -4.69    3.47
  10  -5   0    1.99    4.68
 -10  -5   0   -0.84    5.03
  10   5   0   -0.43    5.77
  10   5   0   -3.79    5.95
  10  -5   0   -0.45    3.05
  10   5   0   -1.40    7.33
  11  -5   0   48.21    5.98
  11  -5   0   46.08    5.22
  11   5   0   47.36    8.99
  11   5   0   48.99    6.90
  11   5   0   42.72    8.85
  11  -5   0   48.87    6.73
  11  -5   0   46.03    8.88
 -11   5   0   42.67    8.56
  11  -5   0   41.02    7.58
 -11  -5   0   33.66    6.56
 -11  -5   0   50.71    9.27
  11   5   0   49.87    7.11
 -11   5   0   49.71    7.35
  12   5   0    8.94    8.35
 -12   5   0    9.08    7.15
 -12  -5   0   -3.94    5.20
  12  -5   0    8.19    6.24
  12  -5   0    4.39    7.00
  12  -5   0   -2.60    4.58
  12   5   0   -1.75    6.68
 -12   5   0   -3.28    7.19
  12   5   0    7.06    6.59
  12  -5   0    2.84    3.96
 -12   5   0   -9.36    6.72
 -12  -5   0   10.10    8.90
  12  -5   0   -3.19    6.84
  12   5   0    7.82    6.37
 -13  -5   0   -3.46    5.75
 -13   5   0   14.59    7.43
  13   5   0  -13.22    6.15
  13  -5   0    0.87    3.98
  13  -5   0   -3.48    5.60
 -13   5   0   -2.89    8.59
  13   5   0   12.16    8.33
 -13   5   0   -3.36   10.11
  13   5   0    1.23    7.57
 -13  -5   0    1.00    9.89
  13   5   0    4.23    6.67
  13  -5   0   -9.30    6.66
 -14  -5   0   11.09   10.40
  14  -5   0   11.25    5.80
  14  -5   0   10.66    7.85
  14   5   0   16.16    8.11
  14  -5   0    5.43    4.42
  14   5   0    5.49    7.21
 -14   5   0    3.20    8.74
  14   5   0   21.40    8.55
 -14  -5   0   10.68    6.46
  14   5   0   11.02    6.74
 -14   5   0    1.65    9.10
  15   5   0   18.68    7.68
  15   5   0    4.01    9.35
  15   5   0   23.92    8.77
 -15   5   0   -3.70    8.88
  15   5   0   -4.73    8.02
  15  -5   0    5.85    4.42
 -15  -5   0   10.99    7.14
 -15  -5   0   16.18   11.55
  15  -5   0   10.03    6.54
  15  -5   0   14.72    9.57
   0   6   0    2.59    6.17
   0   6   0    4.19    5.40
   0   6   0    0.05    3.77
   0   6   0   10.47    7.51
   0  -6   0    2.43    3.61
   0  -6   0   -2.08    4.93
   0  -6   0   -2.33    4.56
   0  -6   0    0.81    4.15
  -1  -6   0   72.71    7.72
   1  -6   0   86.18    8.45
  -1   6   0   84.02    7.16
   1   6   0   93.70    8.36
   1  -6   0   80.92    6.62
  -1  -6   0   81.74    7.34
  -1  -6   0   86.08    9.30
   1  -6   0   87.80    9.26
  -1   6   0   96.60   11.57
   1   6   0   83.73    8.25
   1   6   0   79.92   10.62
  -1   6   0   87.71   12.02
  -1  -6   0  100.63    9.31
   1   6   0   71.78    8.57
   1  -6   0   91.92   10.23
   1   6   0   75.82    8.87
  -1   6   0   84.94   10.21
  -2   6   0   32.50    7.66
  -2   6   0   24.02    4.44
  -2  -6   0   24.71    5.63
   2   6   0   27.33    7.50
  -2   6   0   23.46    7.58
   2  -6   0   24.00    3.71
   2  -6   0   19.26    5.08
   2  -6   0   24.60    7.03
  -2  -6   0   34.49    6.55
   2  -6   0   21.27    5.26
  -2  -6   0   23.64    5.92
   2   6   0   24.02    7.82
   2   6   0   17.24    7.40
  -2   6   0   30.40    7.01
  -2  -6   0   27.55    4.54
  -3   6   0    1.35    7.41
  -3  -6   0    9.37    5.59
   3   6   0   18.67    5.52
   3  -6   0    7.19    3.52
  -3  -6   0    6.94    5.50
   3   6   0   18.14    6.11
  -3   6   0    8.77    6.85
  -3   6   0    3.45    6.87
   3  -6   0    6.39    5.03
  -3   6   0   11.41    4.50
   3   6   0   14.79    7.59
  -3  -6   0    6.14    4.31
   3  -6   0   10.52    4.07
   3  -6   0   12.29    6.00
   4  -6   0   26.32    6.23
  -4  -6   0   22.72    5.85
   4  -6   0   22.47    4.62
  -4   6   0   13.28    8.40
   4  -6   0   23.30    3.55
   4   6   0   14.49    5.94
  -4  -6   0   23.60    4.77
   4   6   0   22.98    8.09
  -4  -6   0   14.25    5.59
  -4   6   0   15.01    6.92
   4  -6   0   18.32    7.52
  -4   6   0   22.99    7.40
  -4   6   0   27.48    5.15
   4   6   0   20.17    7.28
  -5   6   0    4.79    6.72
   5   6   0    8.65    7.65
  -5   6   0    8.90    7.41
   5  -6   0    5.04    3.14
   5   6   0   10.33    7.03
  -5  -6   0    1.85    4.69
  -5   6   0    3.26    7.35
  -5  -6   0   -2.33    4.19
   5  -6   0    2.01    5.67
  -5  -6   0    5.03    5.09
  -5   6   0    3.64    4.71
   5  -6   0    5.67    5.10
   5  -6   0    3.66    3.80
   5   6   0   14.99    7.07
  -6   6   0   19.89    6.82
   6  -6   0    5.07    3.25
   6  -6   0    2.62    3.71
  -6   6   0   12.14    7.74
   6  -6   0    2.32    5.37
   6   6   0   13.76    7.25
  -6   6   0   12.11    5.50
   6   6   0   12.99    6.08
  -6  -6   0    0.98    4.71
   6   6   0   10.39    7.73
   6  -6   0    6.40    7.57
  -6  -6   0    9.40    5.72
  -6   6   0    9.36    7.63
  -7   6   0    3.60    6.71
  -7   6   0   -8.21    5.78
  -7  -6   0    8.30    5.35
   7   6   0   10.00    7.78
   7  -6   0    5.26    5.98
  -7   6   0   -2.45    8.73
  -7   6   0   -1.83    6.79
   7  -6   0   -6.61    7.18
   7   6   0    2.78    7.60
  -7  -6   0    6.05    6.36
   7  -6   0    7.76    3.75
   7  -6   0    8.11    3.49
   7   6   0   -1.55    8.04
  -8   6   0   19.46    8.02
   8  -6   0    7.62    7.92
  -8  -6   0   17.32    6.32
  -8   6   0    6.36    8.12
   8   6   0   13.13    8.43
   8   6   0   15.05    8.19
   8   6   0   16.92    8.79
   8  -6   0    7.59    4.28
  -8   6   0   15.32    9.16
   8  -6   0    6.94    3.37
  -8   6   0   17.56    6.77
   8  -6   0   22.40    5.95
  -8  -6   0   15.16    6.11
  -9   6   0   25.06   10.07
  -9  -6   0   18.02    7.19
  -9  -6   0   16.20    7.02
   9   6   0   34.16    8.82
   9   6   0   24.61   10.30
  -9   6   0   13.65    9.50
   9  -6   0   22.80    6.63
  -9   6   0   25.05    7.37
   9  -6   0   27.44    4.06
   9  -6   0   24.43    8.18
   9   6   0   -1.14    8.34
 -10  -6   0   -2.07    8.40
 -10   6   0    9.02   10.77
 -10   6   0   -4.32    9.25
 -10   6   0   -1.02    9.79
 -10  -6   0    5.63    6.10
  10  -6   0    1.36    3.66
  10   6   0   -8.63    9.46
  10  -6   0    3.62    6.53
  10   6   0    4.00    9.32
  10  -6   0    7.07    9.39
  10   6   0    1.79    9.59
  11  -6   0   32.48    4.81
  11   6   0   30.69   11.23
 -11   6   0   18.48    9.12
 -11  -6   0   31.55    7.29
  11   6   0   18.93    8.01
 -11   6   0   22.41    9.15
  11  -6   0   28.06    9.93
 -11   6   0   24.40    9.94
  11  -6   0   28.41    7.91
 -11  -6   0   20.54    8.68
  11   6   0   11.52    9.01
   0   7   0    4.40    7.98
   0  -7   0   -0.37    8.93
   0  -7   0    1.83    4.09
   0   7   0    4.19    8.50
   0   7   0   -4.47    8.02
   0  -7   0   -2.41    5.77
   1   7   0   -1.96    8.30
   1  -7   0   -4.32    5.66
   1   7   0    1.53    9.91
  -1   7   0    8.13    9.58
  -1  -7   0    3.23    6.38
  -1   7   0    0.68    9.11
   1  -7   0    4.13    7.88
   1   7   0    9.64    9.89
  -1   7   0   -2.89    9.14
  -1  -7   0   -0.11    4.51
   1  -7   0    1.22    4.39
   2   7   0    7.56   10.21
   2   7   0   -1.61    6.73
   2  -7   0  -13.57    9.03
   2  -7   0    1.75    6.35
  -2   7   0    1.52    7.51
  -2   7   0   -4.97   10.10
  -2  -7   0   -0.72    5.05
   2  -7   0    2.36    4.16
   2   7   0   -6.83    6.26
  -2   7   0   -8.69    9.54
  -2  -7   0    0.39    6.25
   3   7   0   14.02    8.98
   3  -7   0   11.20    7.22
   3   7   0    7.88    7.18
   3  -7   0    8.07    3.83
  -3   7   0   10.81   10.43
  -3  -7   0    3.56    4.95
   3  -7   0   15.64    8.47
   3   7   0    7.31    9.61
  -3  -7   0   12.29    7.21
  -3   7   0   10.20    7.50
  -3   7   0   11.47   10.11
  -4   7   0   11.64    8.15
   4  -7   0   11.85    7.34
   4  -7   0   -0.32    4.17
  -4  -7   0   -9.75    7.92
  -4   7   0   -2.04   10.31
   4   7   0  -16.10    9.80
   4  -7   0   10.37    9.62
  -4  -7   0    3.31    6.78
  -4   7   0    3.13   10.61
   4   7   0  -13.12    8.77
   3   0   1    0.12    0.65
  -3   0  -1   -0.06    0.67
  -3   0   1    0.11    0.40
  -3   0  -1   -0.63    0.94
   3   0   1   -0.61    0.70
  -3   0   1    0.61    0.77
  -3   0   1    0.01    0.74
   3   0   1    0.37    0.72
  -3   0   1    0.68    0.74
  -3   0   1   -0.47    0.80
   3   0  -1   -0.04    0.72
   3   0   1    0.55    1.05
   3   0  -1   -0.41    0.77
   3   0   1    0.13    0.82
   3   0   1    0.53    0.99
  -3   0  -1    0.39    0.78
   3   0  -1   -0.40    0.81
   3   0   1    0.09    0.76
  -3   0   1    0.59    0.74
  -3   0  -1   -0.60    0.73
   3   0  -1   -0.33    0.66
  -3   0  -1    0.85    0.56
   3   0  -1   -0.05    0.24
  -3   0  -1    0.18    0.95
  -3   0   1    0.08    0.31
  -3   0  -1    0.48    0.71
   3   0  -1    1.08    0.50
   3   0  -1    0.93    0.69
  -4   0   1 4526.02  140.53
  -4   0   1 4621.01  140.44
  -4   0   1 4645.69  140.45
   4   0  -1 4824.11  140.80
  -4   0   1 4776.87  140.62
  -4   0  -1 4748.81  140.69
  -4   0  -1 4617.71  140.30
  -4   0   1 4660.50  140.12
   4   0  -1 4822.42  140.65
   4   0  -1 4427.51  140.18
  -4   0  -1 4652.98  140.65
  -4   0  -1 4655.52  140.95
   4   0  -1 4560.81  140.46
   4   0   1 4687.61  140.67
   4   0  -1 4808.01  140.83
   4   0   1 4692.86  140.68
  -4   0  -1 4668.04  140.84
  -4   0  -1 4759.06  140.48
   4   0   1 4709.15  141.32
   4   0  -1 4689.47  140.53
   4   0   1 4802.32  140.94
  -4   0  -1 4478.44  140.55
  -4   0  -1 4765.45  140.46
  -4   0   1 4994.71  140.89
  -4   0   1 4550.74  140.57
   4   0   1 4364.21  140.76
   4   0   1 4829.85  140.70
   4   0   1 4672.55  140.72
  -5   0   1   -1.06    0.99
  -5   0  -1    0.12    1.19
   5   0  -1   -1.77    1.04
  -5   0  -1    0.18    1.23
  -5   0  -1   -0.44    1.05
   5   0   1   -0.16    1.53
   5   0  -1   -1.60    1.15
  -5   0   1   -1.14    0.67
  -5   0  -1    1.57    1.44
   5   0  -1    1.11    1.27
  -5   0   1    1.07    1.48
  -5   0  -1   -0.76    1.06
   5   0   1    0.73    1.35
  -5   0   1   -2.04    1.14
  -5   0  -1   -1.21    1.23
  -5   0  -1   -0.15    1.17
   5   0  -1    2.31    1.76
  -5   0  -1    1.11    1.39
  -5   0   1   -0.57    1.07
  -5   0   1    1.40    1.42
   5   0   1    0.01    1.13
   5   0  -1    0.21    1.15
  -5   0  -1   -1.90    0.66
  -5   0   1    0.29    0.56
   5   0   1   -0.77    0.95
   5   0   1   -1.30    1.03
   5   0   1   -1.21    1.16
  -5   0   1   -0.84    1.35
   5   0  -1    0.23    0.64
  -6   0   1    3.12    1.72
  -6   0  -1    2.81    1.64
  -6   0  -1    2.18    1.83
   6   0   1    2.49    1.42
   6   0   1    2.58    1.59
  -6   0   1    4.62    1.56
   6   0  -1    3.45    0.98
  -6   0   1    4.33    1.83
  -6   0  -1    0.87    1.42
   6   0   1    4.02    1.73
  -6   0  -1    2.79    1.24
  -6   0   1    2.72    1.43
   6   0  -1    2.09    1.67
  -6   0  -1    1.87    0.94
  -6   0   1    1.45    0.93
   6   0  -1    2.35    1.44
  -6   0   1    0.51    1.38
  -6   0  -1    3.15    1.50
  -6   0   1    3.68    1.73
  -6   0   1    1.59    1.58
  -6   0   1    2.51    0.76
   6   0  -1    1.35    1.58
   6   0  -1   -0.13    1.52
  -6   0  -1    2.85    1.70
   6   0   1    3.68    1.35
  -6   0  -1    0.93    1.45
  -6   0  -1    3.25    1.94
   6   0   1    2.33    1.66
   6   0   1    6.86    1.63
  -7   0   1    0.54    0.78
   7   0  -1    1.85    1.08
  -7   0   1   -2.64    1.55
  -7   0  -1   -2.09    1.59
   7   0  -1   -0.70    1.38
  -7   0  -1    0.49    1.92
  -7   0  -1   -1.40    1.78
   7   0  -1   -0.55    1.58
  -7   0   1   -0.27    1.84
   7   0   1    1.21    1.82
  -7   0  -1    1.29    1.70
  -7   0   1   -0.06    2.82
   7   0   1   -0.74    1.46
   7   0   1   -0.23    1.33
   7   0   1    2.35    1.78
  -7   0  -1    0.23    1.51
  -7   0  -1    1.16    1.52
  -7   0   1    1.23    2.07
  -7   0  -1    0.74    1.27
   7   0  -1   -0.16    1.67
  -7   0   1    0.48    1.83
  -7   0   1    0.65    1.75
   7   0  -1   -1.36    1.62
   7   0   1    1.86    1.82
  -7   0  -1   -0.42    1.04
   7   0   1    0.48    1.57
   7   0  -1   -2.26    1.54
  -7   0   1    1.36    1.56
  -7   0  -1   -0.86    1.84
  -7   0   1   -0.37    1.00
  -8   0   1  734.99   22.55
  -8   0  -1  712.77   23.38
  -8   0   1  684.61   21.56
   8   0  -1  683.93   22.86
   8   0   1  683.18   22.53
   8   0  -1  692.12   22.94
  -8   0  -1  682.81   22.52
   8   0   1  707.45   22.04
  -8   0   1  683.31   22.78
  -8   0   1  710.29   23.36
  -8   0  -1  689.71   22.00
  -8   0   1  706.09   23.35
   8   0  -1  678.95   22.54
   8   0   1  684.21   22.95
  -8   0   1  681.55   22.89
   8   0  -1  694.79   21.54
  -8   0  -1  698.71   22.30
  -8   0  -1  714.01   21.53
   8   0  -1  642.78   23.07
  -8   0   1  684.39   22.85
  -8   0   1  684.77   22.60
  -8   0  -1  675.49   22.96
  -8   0   1  700.92   21.18
   8   0   1  663.49   22.31
  -8   0  -1  687.95   22.66
  -8   0  -1  690.15   22.91
   8   0  -1  711.97   22.13
  -8   0  -1  723.03   23.40
   8   0   1  670.63   23.24
   8   0   1  701.39   23.01
  -9   0  -1   -1.49    1.68
  -9   0  -1    0.26    2.05
  -9   0   1    0.81    2.13
   9   0   1    0.07    2.06
   9   0  -1    1.59    2.41
   9   0   1   -0.18    2.23
   9   0  -1    0.05    1.51
   9   0   1    1.42    1.96
  -9   0   1   -3.07    2.23
  -9   0  -1   -3.10    2.38
   9   0  -1    0.06    1.93
   9   0  -1    1.58    2.59
  -9   0  -1    1.65    2.34
   9   0   1   -1.32    1.73
  -9   0  -1    1.51    1.27
  -9   0   1   -1.07    1.27
   9   0   1   -1.38    1.41
  -9   0   1    1.30    1.99
  -9   0   1   -0.42    1.03
  -9   0  -1    0.83    2.00
   9   0   1   -0.23    2.44
  -9   0  -1    1.84    2.51
  -9   0   1    2.63    2.11
  -9   0  -1   -1.84    2.25
   9   0  -1   -1.84    2.33
  -9   0   1    4.76    2.93
   9   0  -1    3.47    1.23
  -9   0   1    1.28    2.24
  -9   0  -1   -1.19    2.06
  -9   0   1   -1.19    2.14
  10   0  -1    0.25    2.45
  10   0  -1    9.32    2.90
 -10   0   1   11.20    2.92
  10   0  -1    9.97    1.48
  10   0   1    7.85    3.23
 -10   0  -1    7.30    2.49
 -10   0   1    5.80    2.73
 -10   0   1   10.97    2.94
 -10   0   1    7.11    1.30
  10   0  -1    6.39    2.55
 -10   0  -1    7.28    2.87
 -10   0   1    6.97    1.70
 -10   0  -1    1.55    2.77
 -10   0  -1    3.60    2.36
 -10   0   1   11.44    2.98
 -10   0   1    8.03    2.66
  10   0   1    7.88    1.88
  10   0   1    8.23    2.85
 -10   0  -1    5.07    2.72
  10   0  -1    3.83    1.86
  10   0   1    4.17    2.43
 -10   0  -1    6.74    1.57
 -10   0   1    8.09    2.56
 -10   0  -1    2.90    3.21
  10   0  -1    4.66    2.57
  10   0   1    5.44    2.66
  10   0   1    8.37    2.31
 -10   0  -1    6.71    2.25
 -10   0   1    8.09    3.16
 -10   0  -1    6.69    2.67
 -11   0   1   -0.33    1.76
 -11   0  -1    2.20    3.08
 -11   0   1   -0.94    2.64
 -11   0  -1    1.27    3.35
 -11   0   1    2.09    2.90
 -11   0  -1    1.21    1.64
 -11   0  -1    1.41    2.56
 -11   0   1    3.42    2.60
 -11   0  -1   -2.00    3.13
  11   0  -1   -3.27    2.84
 -11   0  -1    0.85    2.60
  11   0   1   -0.56    1.63
  11   0   1   -1.29    2.74
 -11   0  -1   -1.31    2.74
  11   0   1    4.06    3.42
  11   0   1    0.36    2.42
  11   0  -1    1.66    2.81
 -11   0   1    2.70    1.31
  11   0   1   -0.28    2.15
 -11   0  -1   -0.24    3.09
  11   0  -1    0.29    1.73
  11   0  -1    0.55    2.73
 -11   0   1   -1.98    3.12
  11   0   1    0.90    2.81
 -11   0   1   -3.02    2.91
 -11   0   1    1.32    2.95
 -11   0   1    3.64    3.60
  11   0  -1    1.81    2.61
 -11   0  -1   -4.10    1.86
  11   0  -1    0.71    1.22
 -12   0   1  250.54   11.36
 -12   0  -1  245.42   11.91
 -12   0   1  240.93   11.82
 -12   0  -1  247.87   11.55
 -12   0  -1  264.62   12.51
 -12   0  -1  260.99   11.35
 -12   0  -1  260.85   10.92
 -12   0   1  257.39   11.45
  12   0  -1  247.64    9.31
  12   0  -1  265.82   12.09
 -12   0   1  249.29   11.99
  12   0  -1  250.92    8.39
  12   0   1  254.65   11.76
  12   0   1  253.85   11.61
  12   0  -1  241.02   11.90
  12   0  -1  248.76   10.77
  12   0  -1  253.24   11.50
 -12   0  -1  249.11    8.82
  12   0   1  264.00   12.14
 -12   0   1  255.76   11.01
 -12   0  -1  246.29    9.64
  12   0   1  264.34   10.07
  12   0   1  250.48    9.01
 -12   0  -1  253.20   11.49
 -12   0  -1  255.16   11.63
 -12   0   1  258.95   11.83
 -12   0   1  251.13   11.69
  12   0   1  256.23   10.88
 -12   0   1  233.91   10.04
 -13   0  -1   -1.40    3.47
 -13   0   1    3.03    3.26
 -13   0   1   -2.32    3.57
  13   0  -1    1.07    1.21
  13   0   1   -2.11    1.83
 -13   0  -1    0.55    3.59
  13   0   1   -5.63    3.23
  13   0  -1    0.04    3.21
  13   0   1   -4.02    2.24
 -13   0  -1    3.60    3.64
 -13   0   1    1.19    3.03
 -13   0  -1    1.30    2.61
 -13   0   1   -2.64    3.32
 -13   0   1   -0.05    3.99
  13   0  -1    3.17    3.19
 -13   0  -1   -0.20    3.66
 -13   0  -1   -2.81    4.12
  13   0   1   -2.90    2.89
  13   0   1    1.01    4.02
 -13   0   1    1.01    4.78
  13   0  -1   -4.07    1.97
 -13   0  -1   -5.92    4.57
  13   0  -1   -4.02    3.78
  13   0   1   -6.82    3.83
  13   0  -1    2.21    1.28
 -13   0  -1   -1.48    1.89
  13   0  -1   -0.99    3.73
 -14   0   1   19.21    3.52
  14   0  -1   17.06    4.52
 -14   0   1   24.40    5.73
  14   0  -1   27.62    5.72
  14   0   1   20.97    5.37
  14   0  -1   27.59    1.79
 -14   0   1   22.42    5.31
  14   0  -1   26.40    1.81
 -14   0  -1    9.55    4.11
 -14   0   1   18.32    4.86
 -14   0   1   23.84    4.63
 -14   0  -1   24.63    5.32
  14   0   1   21.27    5.56
 -14   0   1   28.76    5.33
 -14   0  -1   24.38    2.55
  14   0  -1   22.08    2.96
 -14   0  -1   13.98    5.11
 -14   0  -1   13.87    5.04
  14   0   1   26.13    3.33
  14   0   1   11.95    4.18
  14   0  -1   21.25    5.11
  14   0   1   23.92    4.00
 -14   0   1   21.95    4.64
 -14   0  -1   21.29    3.31
 -14   0  -1   18.98    4.74
 -14   0  -1   20.31    4.43
  14   0  -1   27.79    4.66
  15   0  -1   -1.65    3.56
 -15   0   1   -2.14    2.99
  15   0   1    0.63    3.47
 -15   0  -1   -0.78    4.11
  15   0  -1   -5.61    3.24
 -15   0  -1    1.00    4.34
 -15   0   1    1.36    6.21
  15   0   1    4.01    3.94
  15   0  -1    3.74    5.51
 -15   0   1    2.32    3.97
  15   0   1   -2.73    1.93
 -15   0  -1    1.32    2.15
  15   0  -1   -0.26    4.68
  15   0   1    2.63    5.34
  15   0  -1    2.42    2.54
 -15   0  -1   -7.67    4.45
 -15   0  -1    0.42    6.42
 -15   0   1    7.96    4.93
 -15   0   1   -0.35    6.11
 -15   0  -1    4.18    4.48
  15   0   1    0.75    3.91
 -15   0  -1   -0.61    3.21
 -15   0   1   -9.37    4.38
  16   0   1  433.98   18.91
  16   0   1  417.29   21.40
 -16   0   1  424.38   18.49
  16   0  -1  429.78   17.06
  16   0  -1  406.80   18.51
 -16   0  -1  412.30   15.00
  16   0   1  440.70   13.45
 -16   0   1  383.25   15.47
  16   0   1  425.74   13.34
  16   0  -1  418.80   19.14
 -16   0  -1  410.90   19.87
 -16   0   1  413.14   18.09
 -16   0  -1  411.27   17.72
  16   0  -1  410.76   14.35
  16   0   1  423.82   17.07
 -16   0   1  414.97   19.23
 -16   0   1  411.48   18.24
  16   0   1  402.09   15.23
  16   0  -1  422.07   19.27
  16   0   1  410.27   18.76
 -16   0  -1  430.15   18.25
 -16   0  -1  421.06   17.99
  17   0  -1   -4.12    4.12
 -17   0  -1    2.95    3.71
 -17   0  -1   -0.77    5.33
  17   0  -1    3.27    6.93
 -17   0  -1    0.62    6.38
  17   0  -1   -2.39    4.66
 -17   0   1   -1.95    6.80
 -17   0   1    1.61    4.59
 -17   0  -1    2.21    6.84
 -17   0   1   -8.21    6.58
  17   0   1    2.67    4.81
  17   0   1   -6.65    7.09
 -17   0  -1   -4.48    6.68
  17   0   1    2.15    4.46
 -17   0   1    6.76    8.13
  17   0   1   -4.26    4.41
  17   0   1   -0.45    7.26
 -18   0   1  105.64   14.76
  18   0  -1  123.36   11.03
  18   0   1  129.12   13.07
 -18   0  -1  129.58    8.26
 -18   0  -1  143.02   13.47
  18   0   1  126.61   12.88
 -18   0   1  120.63   12.96
 -18   0   1  113.66   10.77
  18   0  -1  125.82   12.32
  18   0   1  132.23   10.82
  18   0  -1  129.28   13.10
 -18   0  -1  107.83   13.79
 -18   0  -1  114.18   10.43
  19   0  -1    0.96    6.14
  19   0  -1   -0.62    6.06
  19   0  -1    5.34    6.85
  19   0   1   -8.56    4.68
  19   0   1    6.83    7.58
 -19   0   1    8.52    7.03
 -19   0  -1    3.65    7.04
  19   0   1   -2.46    5.93
 -19   0  -1   -5.28    5.75
 -19   0   1    3.70    5.31
  20   0   1    5.94    6.30
  20   0   1   19.37    8.75
  20   0  -1   14.06    7.61
 -20   0   1    3.61    8.60
 -20   0  -1   16.13    6.24
  20   0  -1    9.95    9.22
 -20   0  -1   11.42    8.19
  20   0   1   11.23    7.07
 -20   0   1    7.28    6.60
  20   0  -1   12.76    7.13
  21   0  -1  -10.52    6.95
  21   0  -1    1.79    7.96
 -21   0   1    5.51    5.89
  21   0   1    5.37    7.94
 -21   0  -1    3.46   10.16
 -21   0  -1   -7.47    6.50
  21   0   1   -0.20    7.32
 -21   0   1   11.07    9.78
   0   1   1   -3.45    0.47
   0  -1  -1   -2.58    0.60
   0   1  -1   -4.76    1.03
   0   1   1   -4.05    0.89
   0  -1  -1   -4.55    0.67
   0   1  -1   -4.15    1.09
   0  -1   1   -4.24    0.92
   0   1  -1   -3.74    0.53
   0   1   1   -3.47    1.06
   0   1  -1   -3.65    0.68
   0  -1   1   -2.63    0.84
   0  -1  -1   -3.30    0.55
   0  -1  -1   -3.21    0.93
   0   1   1   -4.13    0.60
   0  -1  -1   -4.40    0.90
   0  -1  -1   -3.68    0.46
   0  -1   1   -3.54    0.71
   0  -1   1   -4.29    0.68
   0  -1  -1   -4.31    0.66
   0   1  -1   -3.73    0.42
   0   1   1   -3.64    0.82
   0   1   1   -4.45    0.77
   0   1  -1   -3.31    0.89
   0   1   1   -3.67    0.63
   0   1  -1   -4.28    0.60
   0  -1   1   -4.29    0.91
   0  -1   1   -3.69    0.55
  -1  -1  -1   41.11    2.01
  -1   1   1   45.46    2.17
  -1  -1  -1   47.16    2.57
   1   1  -1   43.79    2.15
   1   1  -1   45.78    2.25
   1  -1   1   42.30    2.45
  -1   1   1   45.82    2.07
   1   1  -1   42.76    2.61
   1   1  -1   44.77    2.00
   1  -1   1   43.95    2.06
   1  -1   1   39.62    2.29
  -1   1   1   46.20    2.30
   1   1  -1   45.21    2.42
  -1  -1  -1   42.72    2.20
   1  -1   1   41.36    2.43
   1  -1   1   42.59    1.91
   1   1  -1   46.90    2.61
  -1  -1  -1   40.92    2.32
  -1  -1  -1   37.85    2.30
  -1   1   1   43.12    2.37
  -1  -1  -1   45.05    1.88
   1  -1   1   45.92    1.88
   1  -1   1   45.08    1.92
   1   1  -1   45.43    1.84
  -1   1   1   44.03    2.20
  -1   1   1   43.20    2.22
  -1   1   1   45.48    2.22
  -1  -1  -1   45.34    2.04
   1   1  -1   41.11    2.35
  -1   1   1   41.37    2.35
  -1  -1   1   46.60    1.80
   1   1   1   43.24    1.82
   1   1   1   43.09    2.06
   1   1   1   46.31    2.56
  -1   1  -1   44.44    1.91
   1   1   1   40.50    2.05
   1  -1  -1   43.02    2.28
   1   1   1   43.25    2.01
   1  -1  -1   42.12    1.55
  -1   1  -1   43.82    1.80
  -1  -1   1   45.20    2.09
   1   1   1   43.82    2.37
   1  -1  -1   44.18    2.11
  -1  -1   1   40.28    2.21
   1   1   1   41.67    2.29
  -1   1  -1   42.52    2.37
  -1   1  -1   41.77    2.41
   1  -1  -1   48.22    1.56
  -1   1  -1   47.23    2.27
  -1  -1   1   46.23    2.32
  -1  -1   1   35.70    2.49
  -1   1  -1   43.70    1.82
  -1   1  -1   42.64    2.11
   2  -1   1 1197.35   36.47
  -2   1   1 1182.91   36.53
  -2   1   1 1191.73   36.26
   2   1  -1 1198.12   36.16
  -2   1   1 1219.79   36.46
  -2  -1  -1 1221.40   36.59
  -2  -1  -1 1185.69   36.51
   2  -1   1 1194.87   36.33
   2   1  -1 1212.53   36.53
  -2   1   1 1204.19   36.31
   2   1  -1 1202.88   36.47
  -2   1   1 1151.50   36.35
  -2  -1  -1 1192.50   36.37
  -2  -1  -1 1199.80   36.68
   2  -1   1 1154.98   36.56
  -2   1   1 1185.92   36.30
   2   1  -1 1197.15   36.49
   2   1  -1 1211.90   36.29
  -2  -1  -1 1187.00   35.93
  -2  -1  -1 1198.08   36.51
   2   1  -1 1145.22   36.65
   2  -1   1 1226.78   36.40
   2   1  -1 1195.09   36.44
   2  -1   1 1187.62   36.13
   2  -1   1 1172.87   36.12
   2   1  -1 1186.41   36.48
   2   1   1 1202.57   36.48
  -2  -1   1 1208.31   36.51
   2   1   1 1181.20   36.54
  -2   1  -1 1240.94   36.11
  -2   1  -1 1198.09   36.06
   2  -1  -1 1228.95   36.46
  -2  -1   1 1135.41   36.50
  -2   1  -1 1156.89   36.37
   2  -1  -1 1232.31   36.40
  -2   1  -1 1203.50   36.07
   2  -1  -1 1238.69   36.60
  -2  -1   1 1131.42   36.65
   2  -1  -1 1239.51   35.90
   2   1   1 1196.24   36.49
   2   1   1 1155.19   35.92
   2   1   1 1220.81   36.48
  -2   1  -1 1204.99   36.06
  -2   1  -1 1219.84   36.59
  -2   1  -1 1169.85   36.46
  -2   1  -1 1226.49   36.37
   2   1   1 1213.92   36.74
   2  -1  -1 1151.42   36.27
   2  -1  -1 1198.79   35.91
   2  -1  -1 1204.34   36.27
  -2  -1   1 1173.50   36.22
   2   1   1 1197.50   36.39
  -2  -1   1 1173.56   36.16
  -3   1   1  421.93   12.61
  -3  -1  -1  393.75   12.95
  -3  -1  -1  389.79   12.95
   3   1  -1  399.11   12.54
   3   1  -1  392.35   13.03
   3  -1   1  408.68   12.31
  -3   1   1  417.75   13.04
   3   1  -1  394.16   12.81
  -3   1   1  420.68   13.14
  -3   1   1  404.40   12.70
   3   1  -1  389.51   12.85
   3   1  -1  392.27   12.77
  -3  -1  -1  402.36   12.32
   3  -1   1  410.64   12.64
   3  -1   1  388.42   12.79
   3  -1   1  405.20   12.97
   3   1  -1  337.11   13.70
  -3   1   1  418.56   12.34
   3   1  -1  384.68   13.01
   3   1  -1  394.12   12.81
  -3   1   1  405.28   12.59
  -3  -1  -1  388.95   13.17
   3  -1   1  401.48   12.64
  -3  -1  -1  386.57   13.10
  -3   1   1  423.56   12.33
   3  -1   1  395.21   12.67
  -3  -1  -1  384.06   12.85
   3  -1   1  405.85   13.23
  -3  -1  -1  394.86   13.01
  -3  -1   1  407.91   12.86
  -3   1  -1  386.22   12.81
   3  -1  -1  394.47   12.66
  -3  -1   1  416.53   12.90
   3   1   1  426.24   13.00
   3   1   1  402.66   12.31
   3   1   1  408.11   13.00
   3  -1  -1  383.05   12.43
   3  -1  -1  402.20   12.59
  -3   1  -1  395.33   13.10
  -3  -1   1  385.36   13.11
  -3   1  -1  396.48   12.57
  -3   1  -1  392.51   12.68
  -3  -1   1  407.01   13.27
  -3  -1   1  396.57   13.02
  -3  -1   1  429.23   12.59
  -3   1  -1  412.65   12.33
   3  -1  -1  381.02   12.98
  -3   1  -1  412.78   12.55
   3  -1  -1  372.23   12.54
   3   1   1  406.00   12.87
   3   1   1  385.39   13.40
   3  -1  -1  380.52   12.42
   3   1   1  410.91   13.07
   3   1   1  394.78   12.97
  -3   1  -1  387.87   12.93
   3  -1  -1  389.00   13.15
   4   1  -1  293.91   10.37
   4  -1   1  284.33   10.06
  -4  -1  -1  280.29   10.07
   4  -1   1  279.42    9.92
   4  -1   1  290.15    9.18
   4  -1   1  292.25    9.69
   4  -1   1  289.96    9.69
   4   1  -1  285.00    9.48
  -4   1   1  296.77    9.43
  -4   1   1  302.65   10.19
  -4  -1  -1  283.22    9.86
   4   1  -1  306.19    9.69
  -4  -1  -1  285.10    9.76
  -4  -1  -1  290.93   10.24
  -4  -1  -1  278.81    9.31
   4   1  -1  287.89    9.65
   4   1  -1  296.16    9.74
   4   1  -1  298.08   10.19
   4  -1   1  285.56    9.65
  -4  -1  -1  287.77   10.02
  -4   1   1  304.95    9.45
   4   1  -1  293.65   10.00
  -4   1   1  295.69    9.54
   4  -1   1  296.65   10.25
  -4   1   1  297.29    9.37
   4   1  -1  300.21   10.17
   4  -1   1  301.36    9.54
  -4  -1  -1  276.08    9.80
  -4   1   1  296.61    9.49
  -4   1   1  290.72   10.11
  -4  -1  -1  290.93   10.25
   4  -1  -1  287.44    9.53
  -4  -1   1  279.09   10.19
   4  -1  -1  307.54    9.55
  -4  -1   1  292.62   10.02
  -4  -1   1  296.28   10.28
   4   1   1  292.42   10.30
  -4  -1   1  283.96   10.13
  -4   1  -1  288.41    9.68
   4   1   1  285.54    9.28
   4  -1  -1  295.23    9.39
   4  -1  -1  286.06    9.49
   4   1   1  297.30   10.21
  -4  -1   1  296.56    9.80
   4   1   1  283.77   10.14
  -4   1  -1  283.38    9.53
  -4  -1   1  284.41    9.83
   4   1   1  263.43   10.02
   4   1   1  291.30    9.83
  -4   1  -1  293.40   10.16
   4   1   1  286.42    9.70
  -4   1  -1  292.22    9.53
  -4   1  -1  292.38    9.19
  -4   1  -1  296.46    9.63
  -4  -1   1  302.94    9.58
   4  -1  -1  286.30   10.16
  -4   1  -1  294.57   10.07
   4  -1  -1  300.07    9.58
   4  -1  -1  272.77   10.05
  -4  -1   1  298.56    9.75
  -5  -1  -1  533.01   17.26
  -5  -1  -1  541.83   16.45
   5   1  -1  528.82   16.57
  -5   1   1  510.76   17.23
  -5  -1  -1  514.38   17.24
   5  -1   1  511.90   16.36
  -5  -1  -1  526.26   16.69
  -5   1   1  500.10   16.18
   5  -1   1  505.82   16.76
   5  -1   1  550.82   17.10
   5   1  -1  522.68   16.52
   5   1  -1  528.00   17.28
   5   1  -1  528.76   16.64
   5  -1   1  527.32   16.18
  -5  -1  -1  526.08   17.38
  -5  -1  -1  460.87   17.22
  -5   1   1  515.80   16.42
   5   1  -1  529.69   17.26
   5  -1   1  522.67   17.26
  -5   1   1  518.68   16.40
   5  -1   1  519.14   17.20
  -5   1   1  490.76   17.08
  -5   1   1  510.30   16.51
   5  -1   1  521.05   16.79
   5   1  -1  527.03   16.57
   5   1  -1  521.71   17.28
  -5  -1  -1  544.89   17.06
  -5   1   1  521.57   16.55
   5  -1   1  520.52   16.59
  -5  -1  -1  533.51   17.24
  -5  -1   1  519.97   16.69
   5  -1  -1  541.14   17.02
  -5   1  -1  517.90   16.40
  -5   1  -1  524.78   16.65
   5   1   1  492.19   17.21
   5  -1  -1  508.87   17.21
   5   1   1  511.76   16.62
  -5  -1   1  532.78   16.61
  -5   1  -1  534.57   16.17
   5  -1  -1  526.80   16.39
  -5   1  -1  534.86   17.22
   5   1   1  512.11   16.34
  -5   1  -1  524.89   16.71
   5  -1  -1  527.15   16.20
   5   1   1  522.55   17.27
   5  -1  -1  527.38   17.30
   5   1   1  523.57   16.81
  -5  -1   1  514.64   16.57
   5  -1  -1  515.84   16.64
  -5   1  -1  522.35   17.21
  -5   1  -1  530.08   16.67
  -5  -1   1  514.43   17.29
   5  -1  -1  535.80   16.54
  -5  -1   1  524.08   17.20
  -5  -1   1  522.54   16.94
   5   1   1  498.20   17.16
  -5  -1   1  529.79   17.28
   5   1   1  501.76   17.20
   5  -1  -1  531.11   16.69
  -5  -1   1  519.20   17.20
   6   1  -1  133.21    5.13
  -6   1   1  126.88    5.38
  -6  -1  -1  131.81    6.29
  -6  -1  -1  127.92    5.39
   6   1  -1  134.04    6.13
   6  -1   1  144.21    4.99
   6  -1   1  133.26    5.64
   6  -1   1  136.34    4.91
   6   1  -1  130.52    5.26
   6   1  -1  126.83    6.09
  -6   1   1  131.65    6.01
   6   1  -1  129.53    6.12
  -6  -1  -1  124.69    6.10
  -6   1   1  135.17    6.14
  -6  -1  -1  116.49    5.99
   6   1  -1  131.12    5.29
  -6  -1  -1  115.68    6.46
   6   1  -1  126.77    6.13
   6  -1   1  134.32    5.91
  -6  -1  -1  134.91    5.78
  -6   1   1  124.13    5.10
   6  -1   1  132.66    5.64
   6  -1   1  130.06    5.94
  -6   1   1  126.89    5.02
   6  -1   1  133.60    5.28
  -6   1   1  122.44    4.68
  -6   1   1  132.54    5.33
   6  -1   1  119.63    5.98
  -6  -1  -1  136.23    5.26
  -6  -1  -1  122.14    6.66
   6   1   1  128.87    6.16
   6   1   1  129.57    6.08
  -6  -1   1  131.55    6.33
  -6  -1   1  132.06    5.76
  -6   1  -1  130.09    4.82
   6  -1  -1  138.11    5.34
   6  -1  -1  125.69    5.43
   6   1   1  136.17    6.17
  -6  -1   1  124.71    5.44
  -6   1  -1  123.81    5.30
  -6  -1   1  130.58    5.24
   6   1   1  139.22    6.21
   6  -1  -1  124.64    6.04
  -6   1  -1  132.49    5.56
   6  -1  -1  134.65    4.69
   6   1   1  136.52    5.25
   6  -1  -1  128.32    5.47
  -6  -1   1  131.32    6.20
   6   1   1  135.95    5.12
  -6   1  -1  133.40    5.50
   6  -1  -1  132.52    6.14
   6  -1  -1  132.23    4.96
   6  -1  -1  136.44    5.92
  -6   1  -1  132.45    6.01
  -6  -1   1  133.40    6.07
  -6  -1   1  113.99    5.98
  -6   1  -1  126.51    4.99
   6   1   1  136.36    5.49
  -6   1  -1  124.46    5.81
  -7  -1  -1  107.97    5.62
  -7  -1  -1   92.90    8.58
   7   1  -1  106.67    5.70
   7  -1   1  107.08    4.51
  -7  -1  -1  106.36    5.43
  -7   1   1  105.16    4.05
   7  -1   1   95.02    5.12
  -7   1   1  106.14    4.54
   7  -1   1   86.30    6.61
   7  -1   1  100.13    4.62
  -7   1   1   99.28    5.60
  -7   1   1  108.14    5.39
   7   1  -1  108.68    5.86
  -7   1   1   96.93    5.03
   7  -1   1   91.81    5.63
   7  -1   1   97.52    5.35
  -7  -1  -1  108.45    5.67
  -7  -1  -1   91.97    5.23
   7   1  -1  106.36    4.52
  -7  -1  -1  115.66    6.05
   7   1  -1  102.07    5.63
  -7   1   1  102.98    4.91
  -7   1   1   98.15    5.75
   7  -1   1   99.52    5.75
   7   1  -1  104.95    4.77
  -7  -1  -1  107.82    5.16
   7   1  -1  110.10    4.72
  -7  -1  -1  109.54    4.81
   7  -1   1   98.05    4.18
  -7   1   1  103.88    5.66
  -7  -1  -1   93.35    5.39
  -7   1   1  100.65    4.65
   7   1   1  100.62    4.91
  -7  -1   1  102.74    4.66
   7   1   1  101.13    4.57
   7   1   1  102.72    5.80
   7   1   1  101.82    5.88
   7   1   1  101.67    5.96
  -7  -1   1  109.57    5.12
  -7   1  -1  109.68    4.96
   7  -1  -1   89.47    4.86
  -7   1  -1  103.06    5.54
  -7   1  -1  102.06    4.94
   7  -1  -1  110.54    4.39
   7  -1  -1  108.92    5.32
   7   1   1   99.87    5.85
  -7  -1   1  105.97    5.73
  -7  -1   1   93.87    6.13
   7   1   1  102.76    4.64
   7  -1  -1  109.51    3.99
   7  -1  -1  107.52    5.85
  -7   1  -1  108.64    4.41
  -7  -1   1   98.64    5.51
  -7  -1   1  107.94    5.05
   7  -1  -1  106.16    5.88
  -7   1  -1  113.64    4.51
  -7  -1   1   95.02    5.46
   7  -1  -1  106.50    5.18
  -7   1  -1  105.68    5.15
  -7   1  -1   99.23    5.54
   7  -1  -1  106.62    5.21
  -8   1   1  521.31   17.89
   8   1  -1  515.78   17.83
  -8   1   1  521.22   17.15
   8  -1   1  522.34   17.70
   8   1  -1  535.70   18.07
  -8   1   1  525.14   17.17
   8   1  -1  499.39   17.80
  -8   1   1  520.27   16.17
  -8   1   1  519.63   17.96
   8   1  -1  478.90   17.66
  -8   1   1  517.85   16.68
  -8  -1  -1  507.80   16.97
  -8  -1  -1  488.57   18.04
  -8   1   1  514.10   16.70
  -8  -1  -1  509.91   17.91
   8  -1   1  510.51   17.94
  -8  -1  -1  502.97   17.63
  -8   1   1  517.65   17.84
  -8  -1  -1  446.08   18.69
  -8  -1  -1  497.30   16.90
   8   1  -1  513.43   16.88
   8   1  -1  514.42   16.47
   8  -1   1  492.81   17.70
   8  -1   1  508.63   16.68
   8  -1   1  515.62   17.40
  -8  -1  -1  524.81   16.85
   8   1  -1  514.45   16.72
  -8   1   1  514.95   17.63
   8  -1   1  507.95   16.14
  -8  -1  -1  519.38   17.69
  -8  -1  -1  506.95   17.83
   8  -1   1  513.75   16.65
  -8  -1   1  530.19   16.57
  -8   1  -1  514.63   17.95
  -8  -1   1  503.96   17.89
   8  -1  -1  502.09   17.90
   8   1   1  511.71   17.64
  -8  -1   1  503.87   17.11
  -8   1  -1  495.38   16.37
  -8   1  -1  495.07   17.49
   8  -1  -1  518.56   17.34
  -8   1  -1  500.70   17.19
   8  -1  -1  534.08   15.90
  -8   1  -1  480.01   17.76
   8   1   1  511.49   17.99
  -8   1  -1  495.65   17.24
  -8  -1   1  528.72   16.84
   8   1   1  514.80   17.01
   8   1   1  531.22   17.97
  -8   1  -1  512.52   16.55
   8   1   1  508.22   18.01
   8  -1  -1  517.11   16.27
   8   1   1  523.26   16.68
  -8  -1   1  508.45   17.79
   8  -1  -1  488.22   17.16
  -8  -1   1  495.96   17.56
  -8  -1   1  503.46   17.53
  -9  -1  -1   97.03    5.49
   9  -1   1   98.26    5.65
  -9   1   1  111.01    6.56
  -9   1   1  105.43    5.31
  -9   1   1  103.37    5.41
   9   1  -1   95.20    6.49
  -9   1   1  107.41    6.14
  -9  -1  -1   87.71    6.38
   9   1  -1   96.92    5.35
   9   1  -1   85.86    6.32
  -9  -1  -1  101.14    6.58
  -9  -1  -1   96.78    6.72
   9   1  -1   96.25    4.67
  -9  -1  -1  102.27    6.14
   9  -1   1  101.54    6.18
  -9   1   1  109.01    4.25
  -9  -1  -1   90.17    6.03
   9  -1   1  111.59    5.11
  -9   1   1  100.09    6.46
   9   1  -1   94.43    6.53
  -9  -1  -1   88.76    6.13
   9   1  -1  102.34    6.28
   9  -1   1  100.85    5.70
   9  -1   1  111.59    4.35
  -9   1   1  106.11    5.96
  -9  -1  -1   94.82    5.18
   9  -1   1  106.51    6.30
  -9   1   1  113.94    5.62
  -9  -1  -1   92.86    5.27
   9   1  -1  104.95    5.14
  -9   1   1   98.16    6.41
  -9   1  -1   98.96    6.46
   9   1   1  105.83    6.84
  -9   1  -1   94.08    5.91
  -9  -1   1  107.78    5.89
  -9   1  -1  102.22    4.79
   9   1   1  114.45    6.84
  -9  -1   1  109.42    5.38
  -9  -1   1  104.07    6.18
  -9   1  -1  100.57    5.46
   9   1   1  121.80    5.68
  -9   1  -1   92.73    6.20
  -9   1  -1   84.20    5.89
  -9  -1   1   98.34    5.51
   9   1   1  115.41    5.03
   9  -1  -1   97.28    4.55
  -9  -1   1  102.59    8.09
  -9  -1   1  101.99    6.64
   9   1   1  103.26    6.15
  -9  -1   1  119.39    5.81
  -9   1  -1   93.03    6.34
  -9  -1   1  104.22    6.34
   9  -1  -1   98.65    3.90
  -9   1  -1   94.88    4.93
  -9   1  -1  106.49    6.09
   9   1   1  100.03    6.93
   9  -1  -1   91.55    6.24
   9  -1  -1   95.94    5.90
   9  -1  -1   89.51    5.52
  10  -1   1  616.95   20.90
 -10   1   1  609.25   19.95
 -10   1   1  602.33   20.61
  10   1  -1  635.10   21.27
 -10   1   1  610.83   20.00
 -10  -1  -1  624.23   21.70
 -10   1   1  614.08   21.61
 -10  -1  -1  600.40   21.38
  10   1  -1  628.77   19.63
  10  -1   1  564.19   20.09
 -10  -1  -1  629.23   20.53
 -10  -1  -1  612.46   20.04
  10   1  -1  605.94   20.03
 -10   1   1  597.23   21.05
 -10   1   1  619.82   18.85
  10   1  -1  598.80   21.27
 -10   1   1  629.26   21.51
  10  -1   1  611.39   21.54
 -10  -1  -1  610.22   21.45
  10  -1   1  545.95   22.23
  10   1  -1  624.90   21.51
 -10   1   1  599.89   20.64
  10   1  -1  614.07   21.54
 -10  -1  -1  586.84   21.65
 -10  -1  -1  648.12   21.16
 -10  -1  -1  622.31   19.76
 -10   1   1  614.13   21.40
 -10  -1  -1  630.73   20.30
  10  -1   1  601.03   19.74
  10  -1   1  609.26   19.06
 -10  -1   1  612.07   19.85
 -10   1  -1  605.50   19.34
 -10   1  -1  621.61   21.34
 -10   1  -1  596.35   21.43
  10  -1  -1  578.11   21.40
 -10  -1   1  615.97   20.61
 -10   1  -1  613.53   20.59
 -10   1  -1  598.94   19.72
 -10   1  -1  628.12   21.46
  10  -1  -1  624.46   18.70
 -10  -1   1  598.57   21.57
 -10   1  -1  581.85   20.98
  10  -1  -1  625.18   19.36
  10   1   1  583.07   20.96
 -10  -1   1  582.46   21.02
  10   1   1  583.81   20.20
 -10  -1   1  610.97   21.15
 -10  -1   1  612.39   20.40
  10   1   1  611.10   21.50
 -10  -1   1  621.63   21.48
 -10   1  -1  577.99   20.68
 -10  -1   1  578.37   21.46
  10  -1  -1  580.00   20.42
  10   1   1  606.37   21.58
 -10   1  -1  596.52   20.65
 -11   1   1   82.39    7.15
 -11   1   1   89.87    6.85
  11   1  -1  105.56    7.34
  11   1  -1  101.71    5.06
 -11  -1  -1   92.21    6.09
  11  -1   1   86.09    6.77
 -11   1   1   92.40    7.45
  11  -1   1   99.82    6.42
 -11   1   1   77.91    6.83
  11  -1   1   94.23    5.27
  11   1  -1   83.43    9.06
 -11  -1  -1   94.93    5.30
 -11  -1  -1  106.62    7.15
 -11  -1  -1   94.55    8.00
 -11   1   1   85.47    5.81
 -11  -1  -1   68.24    8.54
 -11   1   1   98.16    5.37
  11   1  -1   95.78    5.53
 -11   1   1   96.08    7.50
  11  -1   1   86.84    7.22
  11   1  -1   88.83    6.84
 -11  -1  -1   89.80    7.56
 -11  -1  -1  100.07    5.74
  11  -1   1   96.09    4.32
  11  -1   1   78.84    5.72
  11   1  -1   81.52    5.25
  11   1  -1  105.94    7.39
 -11  -1  -1   91.01    6.20
 -11   1   1   87.44    3.63
 -11  -1  -1   91.43    7.08
 -11   1   1   83.80    7.04
 -11   1  -1   91.82    6.77
  11  -1  -1   98.94    6.99
 -11   1  -1   98.01    4.33
 -11   1  -1  108.67    6.26
 -11  -1   1   90.82    6.25
  11  -1  -1   90.83    4.68
 -11  -1   1   99.22    6.39
  11   1   1   87.13    6.90
  11   1   1   84.49    7.55
  11  -1  -1  104.68    6.47
  11  -1  -1   98.07    3.64
  11   1   1   92.50    5.93
 -11  -1   1   85.69    7.45
 -11   1  -1  103.30    7.60
 -11  -1   1   96.30    7.46
  11   1   1   85.60    6.83
 -11   1  -1  102.60    5.77
 -11  -1   1   89.57    7.83
 -11   1  -1   91.63   11.12
  11  -1  -1   91.33    6.15
 -11  -1   1   92.64    6.91
 -11   1  -1   96.27    5.68
 -11   1  -1   90.67    6.87
  11   1   1   83.61    6.94
 -11  -1   1   88.61    5.44
 -12  -1  -1  131.55    7.91
  12  -1   1  133.66    8.60
  12   1  -1  143.50    8.61
 -12  -1  -1  137.59    7.05
 -12   1   1  135.42    8.68
  12   1  -1  141.25    6.33
  12  -1   1  128.85    6.44
 -12  -1  -1  132.87    7.66
  12   1  -1  141.84    9.23
 -12   1   1  136.54    7.45
 -12  -1  -1  136.28    9.45
 -12   1   1  133.35    8.16
  12   1  -1  139.52    9.01
  12   1  -1  130.93    6.03
 -12   1   1  129.24    4.49
 -12   1   1  124.73    7.60
  12  -1   1  137.60    5.40
 -12   1   1  126.41    8.61
 -12  -1  -1  129.33    9.62
 -12   1   1  144.75    8.39
  12  -1   1  116.16    7.23
  12  -1   1  130.74    7.76
 -12  -1  -1  133.30    9.08
 -12  -1  -1  121.15    8.58
  12   1  -1  150.01    9.48
 -12   1   1  130.37    8.35
 -12  -1  -1  123.04    8.48
  12  -1   1  138.92    8.39
 -12  -1  -1  128.09    6.45
 -12   1  -1  120.40    6.63
 -12   1  -1  133.83    8.50
 -12   1  -1  139.59    7.53
  12   1   1  133.10    9.40
  12   1   1  122.91    8.27
  12   1   1  105.15    7.97
  12  -1  -1  144.16    8.96
 -12   1  -1  139.58    9.08
  12  -1  -1  136.61    7.74
 -12   1  -1  131.61    8.60
 -12  -1   1  131.09    8.80
 -12   1  -1  140.48    5.42
 -12   1  -1  133.24    8.76
 -12  -1   1  127.58    9.51
  12   1   1  126.60    6.38
  12  -1  -1  142.50    5.97
  12   1   1  138.29    8.93
 -12  -1   1  136.43    7.92
 -12  -1   1  121.61    8.14
  12  -1  -1  127.24    8.25
  12  -1  -1  140.39    7.85
 -12   1  -1  124.23    7.80
 -12  -1   1  124.94   10.17
 -12  -1   1  144.79    6.82
 -12  -1   1  134.47    8.13
  12   1   1  130.44    7.48
 -12  -1   1  118.83    9.01
  13  -1   1   17.90    3.69
 -13   1   1   10.27    3.85
 -13  -1  -1   20.19    3.55
  13   1  -1   19.07    2.68
 -13   1   1   19.07    4.93
 -13  -1  -1   21.01    5.65
 -13  -1  -1   19.36    4.26
 -13   1   1   23.46    5.20
  13  -1   1   21.42    4.24
 -13  -1  -1   36.10    5.46
  13  -1   1   15.77    3.88
 -13   1   1   24.73    4.18
  13  -1   1   23.51    4.43
  13  -1   1   22.55    3.19
 -13  -1  -1   17.78    4.67
  13  -1   1   22.36    2.95
  13   1  -1   19.46    3.98
  13   1  -1   21.35    5.28
 -13   1   1   17.02    4.13
  13   1  -1   21.41    4.65
 -13  -1  -1   24.27    3.23
  13   1  -1   23.50    2.94
 -13  -1  -1   16.11    4.82
 -13  -1  -1   21.41    4.22
 -13   1   1   18.25    4.83
  13   1  -1   28.11    4.71
  13   1  -1   23.06    4.63
 -13  -1   1   20.10    5.51
  13   1   1   27.24    5.67
  13   1   1    9.01    4.11
 -13  -1   1   18.46    3.93
  13  -1  -1   19.89    4.32
 -13  -1   1   20.53    5.63
 -13   1  -1   10.02    4.37
  13  -1  -1   19.84    4.26
 -13   1  -1   19.89    2.12
 -13   1  -1   17.70    5.05
 -13   1  -1   24.64    3.56
  13   1   1   24.28    4.24
  13   1   1   24.62    4.31
 -13   1  -1   22.41    3.56
 -13  -1   1   21.52    3.26
  13   1   1   19.39    3.15
  13  -1  -1   24.19    4.17
  13   1   1   19.42    4.76
 -13   1  -1   26.19    4.98
 -13   1  -1   20.22    3.74
  13  -1  -1   21.50    2.73
  13  -1  -1   15.44    3.85
 -13  -1   1   17.48    4.77
 -13  -1   1   23.98    4.56
 -13   1  -1   18.99    4.40
 -14   1   1  161.58   10.95
  14   1  -1  155.45    9.93
  14  -1   1  152.35    8.92
 -14  -1  -1  145.42   10.84
  14   1  -1  164.41   11.67
  14  -1   1  160.34    5.83
 -14  -1  -1  157.87    7.68
 -14  -1  -1  159.82    8.40
 -14   1   1  149.75    9.62
 -14  -1  -1  138.38   11.69
 -14  -1  -1  166.74   10.91
  14  -1   1  147.47    8.83
 -14  -1  -1  159.88    9.84
  14   1  -1  145.69    6.75
 -14  -1  -1  156.25    9.83
 -14   1   1  149.71    9.42
  14   1  -1  156.98    9.99
  14  -1   1  146.16   10.50
  14   1  -1  164.47   10.52
 -14  -1  -1  167.16   10.51
  14  -1   1  155.77   10.84
  14  -1   1  144.11    9.76
 -14   1   1  143.53   10.40
  14   1  -1  155.77    7.45
  14   1  -1  147.79    8.93
  14  -1  -1  170.57    9.76
 -14  -1   1  158.77    9.70
  14   1   1  138.13   10.39
  14   1   1  148.94    9.26
 -14  -1   1  146.41   12.08
  14   1   1  158.12    7.05
 -14   1  -1  158.33    5.79
 -14   1  -1  140.52    9.47
  14  -1  -1  136.09    9.73
  14  -1  -1  154.53    6.76
  14   1   1  152.94   11.51
 -14  -1   1  152.93    7.91
 -14  -1   1  147.99   11.09
 -14  -1   1  152.00   11.83
  14  -1  -1  159.24   10.43
 -14  -1   1  158.45   10.20
 -14   1  -1  140.55    8.64
  14   1   1  156.50    8.05
 -14  -1   1  161.31    9.75
  14   1   1  151.48   10.67
 -14   1  -1  143.98   10.19
 -14   1  -1  153.01   10.33
  14  -1  -1  155.14   10.05
  14   1   1  144.17    9.41
 -14   1  -1  148.32    7.44
  15  -1   1    0.77    1.33
 -15   1   1    1.76    4.45
 -15  -1  -1    1.10    4.17
  15   1  -1   -4.58    4.82
 -15  -1  -1    5.77    6.54
 -15   1   1    1.43    5.21
  15   1  -1   -9.34    3.44
 -15  -1  -1   -1.55    4.79
  15   1  -1    7.65    6.37
  15  -1   1   -0.45    3.96
  15   1  -1    1.76    3.07
 -15  -1  -1    7.92    4.15
 -15  -1  -1   -0.53    5.27
 -15   1   1   -2.32    5.26
  15   1  -1   -1.01    4.09
 -15   1   1    1.62    3.92
 -15  -1  -1   -5.07    5.04
 -15  -1  -1   -2.14    5.71
  15   1  -1    1.74    4.39
  15  -1   1   -3.54    4.30
  15   1  -1   -6.05    2.42
  15  -1   1    1.09    4.44
 -15  -1   1   -0.15    5.93
 -15   1  -1    0.37    2.94
 -15   1  -1    5.50    5.46
  15   1   1   -0.58    3.68
  15  -1  -1    2.44    4.73
  15   1   1   -0.18    2.46
 -15  -1   1    3.02    4.90
  15   1   1    1.20    4.18
 -15  -1   1    5.40    3.54
 -15  -1   1    3.48    6.07
 -15   1  -1    3.11    1.47
 -15   1  -1   -0.56    4.95
  15  -1  -1   -1.16    2.49
 -15   1  -1    2.28    4.29
  15   1   1   -1.59    5.66
  15   1   1   -5.23    3.27
 -15  -1   1   -5.38    4.94
 -15  -1   1   -3.55    3.86
 -15  -1   1    2.57    5.17
  15  -1  -1   -4.41    4.43
  15   1   1   -2.88    4.74
  15   1   1   -3.14    3.76
 -15   1  -1    6.40    4.47
  15  -1  -1    3.56    4.16
 -16  -1  -1  128.56   13.13
 -16  -1  -1  131.53   10.27
 -16   1   1  119.69   10.21
  16   1  -1  142.29   12.90
 -16   1   1  138.32   10.31
  16   1  -1  136.34    8.41
  16   1  -1  123.01   10.47
  16   1  -1  157.06   10.53
  16   1  -1  131.18   12.76
 -16   1   1  140.12   12.63
 -16  -1  -1  144.81    8.78
  16   1  -1  129.62    6.95
 -16  -1  -1  134.61   13.85
  16  -1   1  144.05    9.75
  16  -1   1  136.53   11.84
 -16   1   1  150.01   10.99
  16  -1   1  145.96   11.22
  16  -1   1  153.26   11.52
 -16  -1  -1  131.42    9.62
 -16  -1  -1  135.64   11.16
 -16   1  -1  147.15   13.15
  16  -1  -1  133.99   11.26
  16   1   1  140.79    9.01
  16  -1  -1  126.55   10.12
 -16  -1   1  129.43   10.65
  16   1   1  124.95   11.16
 -16   1  -1  107.40   11.12
 -16   1  -1  128.46    7.72
 -16   1  -1  122.24   10.23
 -16  -1   1  123.95   11.80
  16   1   1  138.76   12.15
 -16  -1   1  152.70    8.26
  16   1   1  126.63    6.85
 -16  -1   1  135.11   14.00
  16  -1  -1  159.67   10.18
  16   1   1  139.09   10.10
  16   1   1  125.76    7.65
 -16   1  -1  134.59   10.08
 -16  -1   1  146.51   10.40
  16  -1  -1  145.53   11.63
  16   1   1  134.38   13.67
  16  -1  -1  144.98    6.64
 -17   1   1    5.86    6.65
 -17  -1  -1    8.76    6.17
 -17  -1  -1    0.38    4.74
  17   1  -1    1.97    3.05
  17   1  -1    3.28    6.51
 -17   1   1   -3.62    5.63
  17  -1   1    1.78    5.96
  17  -1   1    6.84    4.98
  17  -1   1    6.94    4.96
 -17   1   1    1.72    2.78
 -17   1   1    9.19    5.33
 -17  -1  -1  -12.43    8.61
  17   1  -1    2.22    8.39
  17   1  -1   -5.76    4.86
 -17  -1  -1   -5.58    5.11
  17   1  -1   -5.10    5.40
  17  -1  -1    1.00    5.03
  17   1   1    0.20    4.83
  17   1   1    0.27    2.96
  17   1   1    4.03    7.83
 -17   1  -1   -0.00    5.62
 -17   1  -1    8.24    7.16
 -17  -1   1   10.95    5.34
  17  -1  -1    5.06    4.68
 -17   1  -1   -1.86    3.58
  17  -1  -1   -4.97    4.54
 -17  -1   1    6.97    8.69
  17   1   1    4.15    7.01
 -17  -1   1    4.74    4.09
 -17   1  -1   -1.40    4.42
  17   1   1   -3.94    5.65
 -17  -1   1    6.08    6.14
 -18  -1  -1   16.55    5.08
 -18  -1  -1   15.63    6.57
  18  -1   1   15.93    5.48
 -18  -1  -1   -2.56    9.01
  18   1  -1   15.12    7.97
 -18   1   1    7.68    5.28
 -18   1   1   15.00    8.33
  18   1  -1   21.19    6.69
 -18  -1  -1   11.66    5.80
  18  -1   1    7.94    5.49
  18  -1   1    9.55    6.94
  18   1  -1   10.50    6.23
 -18   1  -1   10.65    7.97
  18  -1  -1   16.64    6.83
  18   1   1    8.56    5.51
 -18   1  -1   23.10    6.65
  18   1   1   26.81    6.00
 -18  -1   1    3.65    5.61
 -18  -1   1    8.53    5.48
  18  -1  -1   20.54    6.09
  18  -1  -1   10.43    7.00
  18   1   1    6.88    6.59
  19   1  -1   19.09    9.76
  19   1  -1   18.07    6.54
 -19  -1  -1    9.13    7.93
 -19  -1  -1    9.81    5.71
 -19   1   1   13.41    6.24
  19  -1   1   11.72    5.89
 -19   1   1   11.16    7.52
  19   1  -1   14.29    6.56
  19  -1   1    7.56    5.92
  19  -1  -1   17.92    6.11
  19  -1  -1   16.08    6.50
  19   1   1   15.68    6.11
 -19  -1   1   19.90    8.00
  19  -1  -1   11.06    6.03
  19   1   1    5.21    9.01
  19   1   1   12.42    7.73
 -19   1  -1   27.40    7.97
 -19   1  -1   11.99    6.77
 -19  -1   1   19.10    6.98
  20  -1   1    6.30    8.48
 -20  -1  -1   11.37    7.77
  20   1  -1   11.95    8.02
 -20   1   1   -6.06    7.42
  20   1  -1   16.49    7.90
  20   1  -1    2.79    7.19
  20  -1   1   -2.06    8.23
 -20   1   1    2.62    7.19
 -20  -1  -1    9.02    7.11
  20   1   1   18.22    8.50
  20  -1  -1   -5.59    6.28
 -20  -1   1    3.04    8.45
  20  -1  -1    4.92    8.36
 -20  -1   1    2.95    6.68
 -20   1  -1   -2.78    7.64
 -20   1  -1    3.73    5.80
  20   1   1   -5.34    7.06
  20   1   1   -1.49    6.70
  21   1  -1   -8.14    7.50
 -21   1   1    7.57    6.72
  21   1  -1    0.42    7.14
 -21  -1  -1   -0.60    8.05
  21   1  -1    8.07   10.33
  21  -1   1   10.50    6.93
  21  -1   1    0.99    8.94
 -21  -1  -1   -4.38   10.17
 -21   1   1   15.96   10.49
  21   1   1    5.74    6.32
  21   1   1    2.39    7.45
  21  -1  -1   -7.07    7.46
 -21  -1   1   -9.07    6.11
 -21  -1   1   -8.43    9.77
 -21   1  -1    0.52    7.76
  21  -1  -1   19.59    8.50
 -21   1  -1   -1.29    8.93
  21   1   1    2.95   11.33
   0   2   1    0.42    1.20
   0   2   1    2.19    2.06
   0  -2   1    1.21    1.39
   0   2   1    1.91    1.08
   0   2   1    1.04    0.79
   0  -2  -1    0.33    1.29
   0   2  -1    0.93    1.94
   0   2  -1   -1.14    1.48
   0   2   1    0.89    1.65
   0  -2   1    1.94    1.05
   0   2  -1    1.20    1.08
   0  -2  -1    1.81    0.86
   0  -2   1    0.45    1.14
   0   2  -1    1.79    1.74
   0   2  -1    2.34    1.79
   0  -2  -1    0.64    1.29
   0   2  -1    0.80    0.85
   0  -2  -1    0.25    0.93
   0   2   1    1.50    1.50
   0   2  -1    0.43    1.19
   0   2  -1    1.26    1.51
   0  -2   1    1.91    1.40
   0   2   1    0.06    0.74
   0   2   1    1.75    1.75
   0   2  -1    1.06    0.82
   0   2   1    1.22    1.81
  -1   2   1    5.80    1.34
  -1   2   1    6.29    1.66
  -1   2   1    6.17    0.80
   1   2  -1    6.92    1.36
   1   2  -1    3.63    1.74
  -1  -2  -1    7.09    1.99
  -1  -2  -1    5.27    1.34
   1  -2   1    4.59    1.03
   1  -2   1    1.72    1.94
   1   2  -1    9.27    1.83
  -1  -2  -1    7.30    1.52
  -1   2   1    6.06    0.79
  -1   2   1    6.34    2.12
   1   2  -1    7.39    1.08
  -1   2   1    6.26    1.15
  -1   2   1    6.49    1.73
  -1  -2  -1    5.21    1.19
   1  -2   1    5.21    1.07
   1   2  -1    8.90    2.00
  -1  -2  -1    6.93    1.40
  -1   2   1    5.90    2.78
   1  -2   1    5.48    1.82
   1   2  -1    4.07    1.60
  -1   2   1    5.43    1.92
   1   2  -1    5.94    2.14
   1  -2  -1    7.37    0.97
   1   2   1    4.66    1.85
  -1   2  -1    6.68    1.46
  -1  -2   1    4.39    1.75
   1   2   1    5.93    1.18
   1   2   1    3.93    1.94
   1   2   1    4.96    1.03
  -1  -2   1    3.72    1.21
   1   2   1    6.32    1.58
   1  -2  -1    8.22    1.58
  -1   2  -1   11.13    2.06
  -1   2  -1    6.42    1.11
   1  -2  -1    7.44    1.02
   1  -2  -1    7.32    1.64
   1   2   1    6.86    1.27
  -1  -2   1    4.70    1.29
   1   2   1    5.21    2.05
  -1   2  -1    7.08    1.90
  -1  -2   1    7.22    1.04
  -1  -2   1    4.68    1.60
  -1   2  -1    8.31    1.03
   1   2   1    6.72    1.59
  -1   2  -1   11.40    1.45
  -1   2  -1    7.28    1.10
  -1  -2   1    4.89    1.38
   2  -2   1   10.53    1.23
  -2   2   1   10.14    1.42
   2   2  -1   15.43    2.11
  -2  -2  -1   16.22    2.42
  -2   2   1   11.66    2.07
  -2   2   1   10.11    2.97
  -2  -2  -1   14.67    1.74
  -2  -2  -1   17.36    2.34
   2  -2   1    8.86    1.23
  -2  -2  -1   16.06    2.04
  -2   2   1    9.83    1.71
   2   2  -1   14.21    2.07
   2  -2   1   11.58    1.53
   2   2  -1   17.63    2.21
   2   2  -1   12.08    2.43
   2   2  -1   15.97    1.91
  -2  -2  -1   14.26    2.27
  -2   2   1   10.70    1.75
   2  -2   1    8.34    1.28
  -2  -2  -1   14.55    1.84
   2   2  -1   16.94    1.92
   2   2  -1   10.12    3.28
   2  -2   1    9.18    1.91
   2   2  -1   18.36    2.40
  -2   2   1   13.20    2.32
  -2  -2  -1   12.70    1.41
   2  -2   1   10.99    1.92
  -2  -2  -1   10.68    3.13
   2  -2   1   13.67    2.00
  -2   2   1   11.17    1.78
   2  -2  -1   15.32    2.18
   2   2   1    8.05    1.32
   2   2   1   11.56    1.47
  -2  -2   1   11.29    1.72
  -2  -2   1    9.05    1.77
   2   2   1    8.64    1.53
  -2   2  -1   12.00    1.96
   2  -2  -1   17.46    1.91
  -2  -2   1   10.51    1.33
   2   2   1    9.07    1.25
   2   2   1   10.45    1.84
  -2   2  -1   16.57    2.29
  -2   2  -1   12.56    1.85
  -2  -2   1   10.33    2.25
   2   2   1   10.17    2.22
  -2   2  -1   12.64    1.79
  -2   2  -1   11.12    1.48
   2  -2  -1   19.74    2.59
   2   2   1    9.87    2.22
  -2  -2   1    9.97    1.54
   2   2   1    8.23    2.12
  -2  -2   1   14.36    1.87
   3  -2   1  469.29   15.86
  -3  -2  -1  478.38   15.49
   3   2  -1  451.95   15.82
   3  -2   1  473.27   15.29
  -3   2   1  481.77   15.75
   3  -2   1  480.51   14.88
   3   2  -1  480.78   15.64
   3  -2   1  476.02   15.86
   3  -2   1  391.59   17.22
   3   2  -1  471.70   15.69
  -3   2   1  469.96   15.40
   3   2  -1  461.89   16.10
  -3   2   1  492.30   15.70
  -3  -2  -1  465.87   15.88
  -3   2   1  465.40   15.52
   3   2  -1  457.80   15.12
  -3   2   1  437.93   16.10
  -3  -2  -1  471.05   14.81
   3  -2   1  486.75   15.51
  -3  -2  -1  465.87   16.01
  -3  -2  -1  480.73   15.28
   3   2  -1  489.89   15.04
   3  -2   1  497.30   14.93
   3   2  -1  461.92   15.49
  -3  -2  -1  459.57   15.82
   3   2  -1  463.90   15.84
  -3  -2  -1  463.19   15.64
  -3   2   1  413.23   15.90
  -3   2   1  497.33   15.35
   3   2  -1  465.57   15.76
  -3  -2   1  464.82   15.06
   3  -2  -1  475.50   15.51
  -3   2  -1  452.08   15.64
   3  -2  -1  483.75   14.61
   3   2   1  473.75   15.53
  -3  -2   1  488.37   15.07
   3   2   1  480.67   15.91
   3   2   1  455.85   15.30
   3   2   1  477.16   16.22
   3  -2  -1  467.05   15.83
  -3   2  -1  473.12   15.32
   3  -2  -1  488.87   15.67
   3   2   1  505.40   14.81
   3   2   1  454.85   15.71
  -3   2  -1  466.47   14.62
  -3   2  -1  457.89   15.60
  -3  -2   1  464.46   16.08
  -3   2  -1  448.44   15.91
   3  -2  -1  488.69   14.64
   3  -2  -1  449.43   15.55
  -3   2  -1  483.99   15.20
  -3   2  -1  481.14   15.11
   3   2   1  489.27   15.79
  -3  -2   1  486.17   15.54
   3  -2  -1  458.78   15.44
  -3  -2   1  478.27   15.74
  -3   2  -1  487.17   14.63
   3   2   1  454.12   15.39
  -4  -2  -1 1853.11   55.22
   4   2  -1 1817.81   55.52
   4  -2   1 1827.40   55.34
   4   2  -1 1788.95   54.69
   4   2  -1 1819.66   55.96
  -4  -2  -1 1850.02   54.49
  -4   2   1 1740.34   55.27
   4   2  -1 1836.11   55.46
  -4   2   1 1869.80   54.98
   4   2  -1 1766.81   55.40
   4  -2   1 1633.74   55.94
   4  -2   1 1777.22   54.68
  -4   2   1 1839.53   55.38
  -4   2   1 1815.94   54.95
   4  -2   1 1806.22   55.67
  -4  -2  -1 1788.90   55.62
  -4   2   1 1770.60   55.29
  -4  -2  -1 1807.12   55.54
   4   2  -1 1800.28   55.12
   4  -2   1 1796.96   54.68
  -4  -2  -1 1753.88   55.53
   4   2  -1 1804.27   55.48
  -4   2   1 1812.11   55.63
   4   2  -1 1706.11   55.44
  -4  -2  -1 1885.02   55.94
   4   2  -1 1854.27   55.58
  -4   2   1 1799.48   55.14
  -4  -2  -1 1798.38   55.25
  -4  -2   1 1772.50   55.50
   4   2   1 1831.78   55.54
  -4   2  -1 1835.41   54.75
   4  -2  -1 1798.43   55.28
  -4   2  -1 1848.13   54.38
  -4   2  -1 1811.55   55.64
   4  -2  -1 1818.56   54.46
  -4   2  -1 1827.89   54.74
   4   2   1 1797.18   55.47
   4   2   1 1815.89   54.46
  -4   2  -1 1794.41   55.38
  -4  -2   1 1803.24   55.61
  -4  -2   1 1845.77   55.07
  -4  -2   1 1829.43   54.73
  -4   2  -1 1783.85   55.25
   4   2   1 1818.64   55.95
   4   2   1 1850.14   55.49
  -4  -2   1 1735.42   55.81
   4  -2  -1 1791.36   55.12
   4  -2  -1 1851.98   55.35
   4  -2  -1 1817.55   55.35
  -4   2  -1 1852.83   54.45
  -4  -2   1 1760.64   55.51
   4  -2  -1 1854.56   54.51
  -4  -2   1 1775.14   55.29
   4   2   1 1709.29   55.30
   4  -2  -1 1812.70   55.68
  -4   2  -1 1673.90   55.12
   4   2   1 1797.54   55.58
  -5  -2  -1  286.20   10.89
  -5   2   1  298.98    9.30
  -5   2   1  286.95   10.42
   5   2  -1  307.38   11.03
  -5  -2  -1  301.10   11.31
   5   2  -1  310.08   11.61
   5  -2   1  286.48   11.08
  -5  -2  -1  299.38   11.05
   5  -2   1  284.47   10.01
  -5   2   1  289.37   10.83
   5  -2   1  284.68   10.69
   5   2  -1  294.92   10.61
   5   2  -1  287.38   10.67
   5  -2   1  291.87   10.02
   5   2  -1  302.37   10.96
  -5  -2  -1  304.27   11.26
  -5  -2  -1  310.96    9.72
  -5  -2  -1  283.44   11.20
   5   2  -1  296.61   10.73
   5  -2   1  293.05   10.64
   5   2  -1  307.47   10.77
  -5  -2  -1  304.72   10.66
  -5   2   1  284.57   10.58
   5   2  -1  313.07    9.96
  -5   2   1  298.28   10.12
  -5   2   1  285.02   10.24
  -5   2   1  286.50    9.22
  -5  -2  -1  312.35   11.14
  -5   2   1  273.95   10.87
  -5   2  -1  290.70    9.84
   5  -2  -1  299.55    9.84
  -5   2  -1  303.15   10.50
  -5   2  -1  302.16    9.85
   5  -2  -1  301.28   10.58
   5  -2  -1  295.58   10.84
   5   2   1  280.72   10.82
  -5  -2   1  283.74   10.78
  -5  -2   1  295.96   10.63
   5   2   1  279.94   10.73
  -5   2  -1  302.78   10.81
  -5  -2   1  279.70   10.46
   5  -2  -1  295.06   10.30
   5   2   1  296.08   11.51
  -5  -2   1  297.33   11.32
   5   2   1  288.50    9.62
   5   2   1  286.90   10.55
   5  -2  -1  302.78    9.89
   5  -2  -1  298.40   11.25
   5   2   1  298.50   10.96
  -5   2  -1  292.18   11.11
  -5  -2   1  293.87   11.09
   5  -2  -1  302.35   10.13
  -5   2  -1  302.34    9.64
  -5  -2   1  291.20   11.22
   5  -2  -1  309.24   10.57
   5   2   1  276.38   10.61
  -5   2  -1  287.16   10.66
  -5  -2   1  296.52    9.99
  -5   2  -1  298.43    9.76
   6  -2   1  152.88    6.21
   6  -2   1  151.45    6.98
   6   2  -1  147.81    6.56
   6   2  -1  158.77    7.11
  -6   2   1  150.84    6.16
  -6  -2  -1  152.58    7.34
   6  -2   1  148.56    6.06
  -6  -2  -1  154.33    7.45
   6   2  -1  147.98    7.60
  -6  -2  -1  146.09    5.58
  -6   2   1  146.59    5.87
  -6   2   1  155.96    5.29
   6   2  -1  145.35    5.78
   6  -2   1  152.16    6.81
   6   2  -1  141.25    6.82
  -6   2   1  156.57    7.22
  -6  -2  -1  150.81    7.45
  -6   2   1  141.22    6.41
   6  -2   1  146.54    6.64
  -6  -2  -1  142.88    6.69
  -6  -2  -1  151.88    6.84
   6   2  -1  145.52    6.64
  -6   2   1  156.97    7.14
  -6   2   1  155.95    5.45
  -6  -2  -1  143.72    6.53
   6   2  -1  144.43    6.65
  -6  -2  -1  146.62    6.89
   6  -2   1  131.85    8.61
   6   2  -1  153.32    7.22
  -6   2  -1  139.37    6.36
   6   2   1  157.57    6.73
   6  -2  -1  141.48    6.97
  -6  -2   1  154.64    7.36
  -6  -2   1  154.19    6.75
   6   2   1  155.61    7.57
  -6   2  -1  150.60    7.05
   6  -2  -1  143.83    6.10
   6   2   1  160.65    7.12
  -6   2  -1  148.56    7.31
  -6   2  -1  146.91    5.57
   6  -2  -1  143.29    5.85
  -6   2  -1  152.18    5.80
  -6  -2   1  152.37    6.66
  -6   2  -1  150.76    6.50
  -6  -2   1  148.16    6.74
  -6  -2   1  143.58    7.27
  -6  -2   1  151.10    7.51
   6  -2  -1  145.25    6.64
   6  -2  -1  146.88    6.27
   6   2   1  147.05    7.02
   6  -2  -1  146.98    5.88
   6  -2  -1  147.73    5.92
  -6   2  -1  149.35    5.62
   6   2   1  151.57    6.55
  -6   2  -1  148.42    5.61
   6  -2  -1  149.25    7.37
   6   2   1  151.52    6.98
  -6  -2   1  129.57    6.37
   6   2   1  145.89    5.52
   7   2  -1   54.78    4.82
   7   2  -1   52.57    3.49
   7   2  -1   59.41    4.89
   7  -2   1   50.96    3.04
   7   2  -1   57.66    4.08
  -7   2   1   54.51    3.35
  -7   2   1   50.59    4.03
   7  -2   1   47.21    4.70
  -7  -2  -1   55.98    5.67
   7   2  -1   54.90    4.84
  -7  -2  -1   58.65    5.75
   7  -2   1   47.94    4.64
   7  -2   1   52.88    3.85
  -7  -2  -1   55.63    4.81
  -7  -2  -1   59.97    4.76
  -7  -2  -1   53.09    4.26
   7  -2   1   50.47    5.07
   7  -2   1   45.74    3.90
   7  -2   1   46.91    4.36
  -7   2   1   56.72    2.97
  -7  -2  -1   56.53    4.87
  -7   2   1   50.24    4.63
   7  -2   1   52.04    5.50
   7   2  -1   53.87    4.11
  -7  -2  -1   57.16    3.41
  -7   2   1   51.71    3.47
  -7  -2  -1   55.79    4.78
  -7   2   1   49.43    3.78
  -7   2   1   52.68    5.04
   7   2  -1   55.42    4.30
   7   2  -1   59.65    5.16
   7   2   1   52.65    4.17
  -7  -2   1   45.77    5.28
   7  -2  -1   53.51    3.62
   7  -2  -1   53.80    3.75
  -7  -2   1   54.66    5.28
  -7  -2   1   57.18    4.86
   7   2   1   55.33    3.28
   7   2   1   56.27    4.50
  -7   2  -1   53.30    3.08
  -7   2  -1   56.07    3.78
   7  -2  -1   53.72    4.11
   7  -2  -1   54.51    5.22
   7   2   1   59.10    5.65
  -7   2  -1   53.87    3.21
  -7  -2   1   57.39    5.15
  -7   2  -1   58.21    3.99
   7  -2  -1   51.89    3.74
  -7   2  -1   56.85    4.45
   7  -2  -1   46.38    3.92
   7   2   1   61.85    5.23
  -7   2  -1   57.31    4.98
   7  -2  -1   58.81    3.58
   7   2   1   50.58    4.88
  -7  -2   1   54.60    4.38
  -7   2  -1   59.90    4.97
  -7  -2   1   49.78    3.68
   7  -2  -1   59.13    4.99
   7   2   1   51.53    5.15
  -7  -2   1   46.48    4.53
  -8  -2  -1  490.68   18.10
   8  -2   1  495.77   17.16
  -8   2   1  520.53   18.29
   8  -2   1  510.56   17.12
   8  -2   1  504.21   17.14
  -8   2   1  521.43   16.57
   8  -2   1  499.86   17.96
  -8   2   1  457.01   17.04
  -8  -2  -1  497.51   17.59
  -8   2   1  501.17   18.04
  -8   2   1  511.45   16.56
  -8   2   1  499.22   16.93
  -8  -2  -1  489.65   16.83
  -8  -2  -1  507.62   18.38
   8   2  -1  523.53   17.33
   8   2  -1  515.28   16.66
   8   2  -1  486.83   17.97
   8  -2   1  505.38   16.15
   8  -2   1  479.24   17.38
  -8  -2  -1  523.23   17.45
   8   2  -1  503.77   18.22
   8   2  -1  531.32   17.27
   8   2  -1  514.74   17.23
  -8  -2  -1  500.90   18.34
   8  -2   1  515.72   17.68
  -8  -2  -1  503.11   17.66
  -8  -2  -1  497.13   17.85
   8  -2   1  501.23   18.07
  -8   2   1  500.70   16.47
   8   2  -1  492.15   18.20
   8   2  -1  524.34   17.94
   8   2   1  512.29   18.27
  -8  -2   1  509.13   17.82
   8  -2  -1  503.36   16.97
   8  -2  -1  507.66   16.98
   8   2   1  505.11   17.21
  -8   2  -1  504.93   16.77
   8  -2  -1  524.12   16.56
   8   2   1  515.83   18.18
   8  -2  -1  507.26   18.09
   8   2   1  503.59   17.46
   8   2   1  484.00   18.04
  -8   2  -1  520.73   16.22
   8  -2  -1  516.29   17.07
  -8  -2   1  506.30   18.35
  -8  -2   1  501.55   18.27
  -8   2  -1  531.57   18.29
  -8  -2   1  490.33   16.74
  -8   2  -1  507.55   18.13
  -8   2  -1  472.83   17.05
   8  -2  -1  504.21   18.19
  -8   2  -1  514.14   16.70
  -8  -2   1  502.51   17.47
   8  -2  -1  518.91   17.77
   8   2   1  505.96   16.42
  -8  -2   1  502.73   18.33
  -8   2  -1  530.33   16.91
  -8  -2   1  501.59   17.53
   8   2   1  514.27   18.04
  -9   2   1   75.46    4.88
   9  -2   1   77.40    5.48
  -9  -2  -1   59.00    5.91
  -9   2   1   76.84    4.45
  -9  -2  -1   74.35    6.68
  -9   2   1   75.70    4.13
  -9  -2  -1   61.70    5.64
   9   2  -1   54.78    4.74
   9   2  -1   57.57    6.29
  -9   2   1   74.24    6.01
  -9   2   1   70.13    4.80
   9  -2   1   73.78    6.26
  -9  -2  -1   65.00    6.88
   9  -2   1   76.81    6.39
  -9   2   1   76.79    6.53
  -9  -2  -1   70.87    6.54
   9  -2   1   74.51    5.03
  -9  -2  -1   65.57    5.10
   9  -2   1   72.56    4.86
   9  -2   1   79.28    5.14
   9   2  -1   63.97    4.67
  -9  -2  -1   65.17    5.22
   9   2  -1   68.46    6.59
   9   2  -1   67.91    5.09
   9   2  -1   66.60    5.93
  -9   2   1   78.96    4.50
   9   2  -1   68.92    6.21
  -9  -2  -1   66.16    4.40
   9  -2   1   76.32    3.85
   9  -2   1   73.22    4.98
   9  -2  -1   66.85    4.31
  -9   2  -1   60.56    4.94
   9  -2  -1   70.61    4.67
   9  -2  -1   61.86    4.11
  -9  -2   1   81.36    6.62
   9   2   1   78.27    6.73
   9  -2  -1   74.45    5.39
  -9  -2   1   77.74    4.94
   9  -2  -1   62.52    6.35
  -9  -2   1   84.02    6.70
  -9   2  -1   69.90    6.39
   9   2   1   79.48    5.06
   9   2   1   73.09    4.27
  -9  -2   1   76.10    6.23
   9   2   1   74.20    6.38
  -9   2  -1   64.41    4.33
   9   2   1   70.61    5.93
  -9  -2   1   79.11    7.13
   9  -2  -1   71.38    5.00
  -9   2  -1   60.30    4.36
   9  -2  -1   58.19    5.77
  -9   2  -1   69.07    6.54
  -9  -2   1   87.47    5.63
   9   2   1   83.07    5.64
   9  -2  -1   67.20    5.31
  -9   2  -1   63.01    5.09
   9   2   1   74.08    6.37
   9   2   1   72.52    4.75
  -9  -2   1   74.12    5.52
  -9   2  -1   64.58    3.96
 -10  -2  -1  165.41    7.93
  10   2  -1  158.35    7.19
 -10   2   1  160.78    7.52
  10   2  -1  165.71    9.31
  10   2  -1  165.20    7.55
 -10   2   1  160.84    7.00
  10   2  -1  164.17    7.93
 -10  -2  -1  174.93    7.46
 -10  -2  -1  127.33    9.79
  10  -2   1  163.08    7.45
 -10   2   1  167.75    9.52
 -10   2   1  159.50    7.00
  10  -2   1  140.29    9.19
 -10  -2  -1  145.08    9.18
  10   2  -1  163.48    7.38
 -10   2   1  155.53    7.36
  10  -2   1  157.46    7.95
  10   2  -1  152.46    8.83
 -10  -2  -1  164.63    9.56
 -10  -2  -1  174.72    9.14
  10  -2   1  166.56    9.04
  10  -2   1  163.12    7.51
 -10  -2  -1  174.82    8.54
  10   2  -1  166.59    9.05
 -10   2   1  153.76    9.39
 -10  -2  -1  170.78   10.06
  10  -2   1  160.93    6.48
  10  -2   1  152.88    8.83
  10  -2   1  161.40    7.66
 -10  -2  -1  187.37    9.99
  10   2  -1  164.59    9.69
 -10   2   1  160.83    9.04
 -10   2   1  150.28    6.74
  10   2   1  159.01    9.24
 -10  -2   1  159.29    9.68
  10   2   1  164.08    9.19
  10  -2  -1  156.57    7.72
 -10  -2   1  143.88    9.62
  10  -2  -1  155.33    8.66
  10  -2  -1  124.39   11.64
 -10   2  -1  169.60    6.61
 -10   2  -1  164.40    8.90
  10  -2  -1  166.60    7.85
  10   2   1  153.99    7.63
 -10   2  -1  181.28    7.95
 -10   2  -1  158.99    7.06
  10   2   1  167.76    8.98
 -10  -2   1  142.84    9.15
 -10  -2   1  153.62    7.87
  10   2   1  168.35    9.16
 -10   2  -1  174.87    7.83
 -10  -2   1  164.73    7.65
 -10   2  -1  156.38    9.13
  10   2   1  159.97    7.56
 -10  -2   1  153.63    8.72
  10   2   1  162.93    7.86
 -10  -2   1  125.82    7.85
  10  -2  -1  161.88    7.01
 -10   2  -1  174.80    7.31
  10  -2  -1  167.89    6.57
  11   2  -1   93.00    7.82
 -11   2   1   80.86    6.97
  11   2  -1   97.36    6.25
  11   2  -1   85.21    8.50
  11  -2   1   76.94    7.47
  11   2  -1   90.68    5.75
  11  -2   1   80.80    6.47
 -11  -2  -1   84.13    8.79
 -11   2   1   79.61    7.63
 -11   2   1   73.89    5.33
 -11   2   1   84.63    5.86
  11   2  -1   77.54    5.77
  11  -2   1   92.01    5.89
 -11  -2  -1   88.75    5.86
 -11   2   1   89.57    7.91
 -11   2   1   91.26    8.26
 -11   2   1   90.32    6.28
 -11  -2  -1   93.40    6.18
  11  -2   1   82.78    5.55
 -11   2   1   80.20    5.46
  11  -2   1   71.25    7.15
 -11   2   1   85.01    4.89
 -11  -2  -1   76.78    8.25
 -11  -2  -1   82.85    6.61
 -11  -2  -1   90.68    6.56
 -11  -2  -1   86.31    5.82
  11   2  -1   82.76    5.66
  11  -2   1   69.72    5.43
  11  -2   1   87.35    6.59
  11   2  -1   87.82    8.15
 -11  -2  -1   99.87    8.40
 -11   2   1   78.32    5.31
  11   2  -1   85.85    7.66
 -11  -2  -1   89.32    7.91
  11  -2   1   83.19    6.69
 -11   2  -1   70.19    7.00
 -11   2  -1   82.81    5.49
  11   2   1   87.26    8.39
  11   2   1   81.71    6.30
 -11   2  -1   83.48    5.67
 -11   2  -1   69.28    7.55
  11  -2  -1   84.82    6.32
  11   2   1   81.36    5.70
 -11  -2   1   83.94    6.17
  11   2   1   91.13    7.55
 -11   2  -1   82.66    8.35
  11   2   1   80.41    7.79
  11  -2  -1   85.04    6.59
 -11  -2   1   77.95    6.23
 -11  -2   1   84.76    8.87
 -11   2  -1   96.05    7.07
 -11   2  -1   87.34    6.41
  11  -2  -1   78.58    6.22
 -11  -2   1   80.18    6.36
 -11  -2   1   94.77    7.63
  11   2   1   84.58    8.01
 -11   2  -1   84.70    5.08
  11  -2  -1   82.05    5.48
  11   2   1   90.18    6.04
  11  -2  -1   85.29    7.53
 -11   2  -1   86.77    6.24
 -11  -2   1   86.55    8.42
 -11  -2   1   86.86    8.77
 -12   2   1  287.98   11.77
 -12   2   1  290.66   13.52
 -12   2   1  282.26   11.54
  12   2  -1  268.03   11.57
 -12   2   1  282.02   11.54
 -12  -2  -1  282.00   11.56
 -12  -2  -1  281.91   12.87
 -12  -2  -1  267.94   13.42
  12   2  -1  280.87   11.09
  12   2  -1  279.30   13.02
 -12   2   1  283.48    9.92
  12  -2   1  289.77   12.89
 -12  -2  -1  262.90   11.64
 -12   2   1  285.43   13.09
 -12  -2  -1  265.48   13.40
  12   2  -1  265.61   13.70
  12   2  -1  254.80   13.43
  12   2  -1  273.44   11.12
  12  -2   1  277.29   12.21
  12  -2   1  255.07   12.98
 -12  -2  -1  287.10   11.41
  12  -2   1  282.71   11.12
  12  -2   1  283.90   12.16
 -12   2   1  255.81   10.43
  12  -2   1  282.07   10.24
  12   2  -1  276.33   13.77
 -12  -2  -1  268.92   13.57
  12  -2   1  252.96   10.92
 -12  -2  -1  289.21   14.14
 -12  -2   1  262.82   13.11
 -12  -2   1  272.61   11.65
 -12  -2   1  276.15   12.43
 -12   2  -1  266.80   13.37
  12   2   1  279.37   13.38
 -12  -2   1  261.65   13.36
 -12  -2   1  296.92   14.21
 -12   2  -1  283.60   10.36
  12   2   1  283.08   13.28
 -12   2  -1  285.20   12.02
  12   2   1  284.56   13.64
  12   2   1  271.28   11.40
 -12   2  -1  282.53   13.17
 -12   2  -1  267.41   11.90
 -12  -2   1  292.03   11.84
  12  -2  -1  283.20   13.42
  12  -2  -1  266.61   10.85
 -12   2  -1  259.98   14.92
 -12  -2   1  279.38   11.80
  12  -2  -1  280.70   12.13
  12   2   1  273.27   11.14
  12  -2  -1  281.68   12.00
  12   2   1  281.40   13.29
 -12  -2   1  289.51   14.44
  12   2   1  284.89   12.01
 -13   2   1   63.57    7.09
  13  -2   1   52.54    4.87
 -13  -2  -1   50.04    6.54
  13   2  -1   47.43    6.97
  13   2  -1   59.80    5.51
 -13  -2  -1   39.65    4.97
 -13   2   1   66.48    7.98
  13  -2   1   56.39    6.50
  13   2  -1   57.32    6.32
 -13  -2  -1   53.79    6.74
  13  -2   1   54.54    7.44
  13   2  -1   58.64    5.95
  13  -2   1   48.95    4.70
 -13   2   1   51.33    4.25
  13  -2   1   57.55    5.99
 -13   2   1   56.29    6.90
 -13   2   1   59.92    7.00
 -13   2   1   52.03    4.43
 -13  -2  -1   60.59    7.92
 -13  -2  -1   47.94    5.85
 -13  -2  -1   50.12    6.40
  13  -2   1   42.99    5.81
 -13  -2  -1   60.23    7.87
  13   2  -1   62.17    6.98
  13   2  -1   55.41    6.95
  13   2  -1   55.05    6.50
 -13   2   1   51.63    7.15
  13  -2  -1   55.26    6.72
  13  -2  -1   48.96    6.06
  13   2   1   61.59    6.02
 -13  -2   1   55.57    6.87
 -13   2  -1   56.69    6.26
 -13   2  -1   48.93    6.11
 -13  -2   1   56.41    6.72
  13  -2  -1   47.20    5.67
 -13  -2   1   34.27    9.92
 -13   2  -1   55.74    7.11
  13   2   1   56.21    5.65
  13   2   1   59.86    7.28
 -13   2  -1   38.92    6.15
  13  -2  -1   54.03    7.23
 -13  -2   1   70.76    9.02
  13   2   1   48.31    5.99
  13   2   1   64.48    7.98
 -13   2  -1   54.66    7.64
  13   2   1   55.86    6.35
  13   2   1   64.88    7.13
  13  -2  -1   47.46    5.56
 -13   2  -1   55.18    5.52
 -13  -2   1   56.85    7.24
 -13  -2   1   55.58    6.62
 -13  -2   1   61.24    6.69
  14   2  -1   75.38    8.98
  14  -2   1   67.85    9.09
 -14  -2  -1   62.99    7.42
  14  -2   1   67.59    7.83
 -14   2   1   67.77    4.28
 -14   2   1   72.74    7.21
  14  -2   1   69.43    8.45
  14   2  -1   69.61    6.40
  14   2  -1   70.89    8.19
 -14  -2  -1   65.32    8.60
 -14  -2  -1   83.49   10.40
  14  -2   1   84.48    6.67
  14  -2   1   72.11    4.87
 -14  -2  -1   66.90    7.32
 -14   2   1   72.88    8.47
 -14   2   1   69.15    4.15
  14   2  -1   60.03    7.08
  14   2  -1   77.66   10.09
 -14  -2  -1   62.12    7.81
 -14  -2  -1   69.78    7.69
 -14   2   1   60.63    7.83
 -14   2   1   67.19    8.48
 -14   2   1   75.71    7.07
  14   2  -1   75.43    6.54
  14   2  -1   79.18    7.37
  14  -2   1   67.84    5.45
 -14   2  -1   84.14    8.98
 -14  -2   1   70.28    8.25
 -14  -2   1   64.09    7.11
  14   2   1   68.32    6.42
 -14   2  -1   74.66    6.53
  14   2   1   87.81   10.60
 -14   2  -1   56.98    8.73
 -14  -2   1   79.34   10.70
  14  -2  -1   55.11    7.78
 -14  -2   1   89.70   11.81
  14   2   1   76.25    9.89
  14  -2  -1   66.74    7.46
 -14  -2   1   70.28    8.39
 -14   2  -1   63.37    8.06
  14  -2  -1   69.57    6.61
  14   2   1   65.73    6.93
  14  -2  -1   61.76    8.65
  14  -2  -1   75.95    8.13
  14   2   1   78.59    7.88
  14   2   1   65.87    8.42
  14   2   1   77.78    8.61
 -14   2  -1   63.68    7.92
 -14  -2   1   76.35    7.85
 -15  -2  -1    7.52    7.75
  15   2  -1   13.36    6.03
 -15   2   1    6.66    6.19
  15  -2   1   19.85    4.35
 -15  -2  -1   24.80    5.20
  15   2  -1   18.68    4.34
  15  -2   1   20.68    5.52
 -15  -2  -1   21.70    5.30
  15   2  -1   20.06    6.61
 -15   2   1   10.01    5.11
  15  -2   1   10.36    4.92
 -15   2   1   17.10    4.24
 -15   2   1   20.56    4.75
 -15  -2  -1   14.76    5.49
  15  -2   1   20.95    4.84
  15  -2   1   14.54    3.34
 -15  -2  -1   18.11    7.60
  15   2  -1   20.40    5.12
  15   2  -1   17.70    4.27
 -15  -2  -1   20.35    5.39
 -15   2   1   16.53    6.05
  15   2  -1   16.89    5.81
  15   2  -1   15.38    6.91
 -15   2  -1   16.13    5.61
  15   2   1   21.90    5.32
  15  -2  -1   19.84    4.79
  15   2   1   22.01    5.47
  15   2   1   23.19    7.63
 -15  -2   1   16.77    6.67
 -15   2  -1    7.60    4.10
 -15   2  -1   17.53    5.84
  15   2   1   21.00    4.59
 -15  -2   1   16.62    5.35
 -15  -2   1   17.46    8.47
 -15  -2   1   13.07    4.72
  15  -2  -1   16.16    4.53
 -15   2  -1   10.52    4.74
  15   2   1   19.98    4.07
  15   2   1   19.06    7.00
 -15   2  -1   15.82    2.87
  15  -2  -1   14.50    4.09
 -15   2  -1   19.58    3.19
 -15  -2   1   24.87    5.20
  15  -2  -1   25.63    5.59
 -15   2  -1   16.90    5.04
 -15  -2   1   16.60    5.41
 -16  -2  -1  177.97   12.20
 -16  -2  -1  170.72   15.61
 -16   2   1  178.20   10.73
 -16   2   1  173.21    8.72
  16  -2   1  170.27   11.06
  16  -2   1  161.80    8.53
  16   2  -1  161.43   11.98
  16  -2   1  189.79   13.49
  16   2  -1  182.25   11.50
 -16  -2  -1  145.12   15.29
  16   2  -1  166.35   13.52
  16  -2   1  196.82   11.93
 -16   2   1  182.08   12.51
  16   2  -1  178.57    9.53
  16  -2   1  178.50   12.36
 -16  -2  -1  193.79   11.94
 -16   2   1  178.23   12.11
  16   2  -1  168.75   15.60
 -16  -2  -1  178.50   12.63
  16   2  -1  174.44   12.15
 -16  -2  -1  184.12   10.80
  16   2  -1  162.30   10.10
  16   2   1  175.30    9.96
 -16   2  -1  180.76    6.56
 -16  -2   1  166.11   11.80
 -16   2  -1  165.08   11.12
 -16   2  -1  179.39    9.81
  16   2   1  160.12   15.18
  16  -2  -1  162.94   12.56
  16   2   1  176.05   14.27
  16   2   1  184.84    9.57
 -16  -2   1  163.22   12.22
 -16  -2   1  169.53   10.63
 -16  -2   1  180.77   11.97
 -16  -2   1  168.72   14.73
  16   2   1  184.48   13.18
  16  -2  -1  171.22   12.47
  16   2   1  185.02   12.34
  16  -2  -1  168.15   11.46
  16  -2  -1  169.93    9.73
 -16   2  -1  179.20   14.34
  16   2   1  190.91   12.49
  17   2  -1   11.42    4.25
 -17  -2  -1    9.12    5.56
 -17   2   1    1.92    7.70
 -17  -2  -1   10.21    9.11
 -17  -2  -1    8.59    6.49
  17   2  -1   12.93    5.19
  17  -2   1    9.84    7.01
  17   2  -1    5.22    8.91
 -17  -2  -1    2.75    5.92
  17   2  -1   20.18    5.93
  17  -2   1    3.07    5.19
  17   2  -1   10.33    6.15
  17   2  -1    4.05    6.16
 -17   2   1    9.83    6.03
  17  -2   1    7.87    3.95
 -17  -2   1    0.27    5.78
 -17   2  -1    2.43    5.38
  17   2   1    5.47    6.94
  17   2   1   -2.41    5.59
 -17   2  -1   -0.32    4.66
  17   2   1    5.40    6.51
  17   2   1    1.04   10.37
  17  -2  -1    1.46    6.02
  17   2   1    2.49    4.04
  17  -2  -1    0.92    5.65
 -17  -2   1   -1.45    6.92
  17  -2  -1   10.56    4.62
 -17  -2   1   12.83    6.39
 -17  -2   1   22.18   11.30
 -17   2  -1    5.21    8.32
  18   2  -1    9.24    6.01
 -18   2   1    4.00    9.02
 -18  -2  -1    6.68    7.00
 -18  -2  -1   -4.85    6.23
 -18   2   1    9.98    5.51
  18  -2   1   11.37    6.80
 -18  -2  -1   16.91    7.60
  18   2  -1   14.39    8.71
 -18  -2  -1    0.72   11.82
  18   2  -1   11.66    6.65
  18  -2   1   15.28    7.26
  18   2  -1    5.07    6.61
  18  -2  -1   11.06    5.94
 -18  -2   1   13.79    9.88
  18  -2  -1    3.69    6.57
 -18   2  -1   19.21    6.95
 -18  -2   1   12.74    7.23
  18   2   1    7.23    5.75
 -18  -2   1    6.85    6.26
  18   2   1   15.25    7.72
  18   2   1   13.93    6.52
 -18   2  -1    9.85    9.16
  19   2  -1    2.59    9.76
 -19  -2  -1    0.65    6.73
  19  -2   1    5.07    5.87
 -19  -2  -1   11.07    7.51
 -19   2   1   -6.67    8.22
  19  -2   1   -4.73    5.87
 -19   2   1    1.67    6.15
  19   2  -1   -6.51    6.31
  19   2  -1    7.32    6.03
  19   2   1    2.18    7.08
 -19   2  -1    1.50    7.01
  19  -2  -1   -4.59    5.25
  19   2   1   -2.41    9.34
 -19  -2   1   -5.81    8.06
  19   2   1    0.66    6.16
  19  -2  -1    6.06    5.42
 -19   2  -1   11.53    9.14
 -19  -2   1    3.21    6.09
  20   2  -1   25.20    8.20
  20   2  -1   19.68    9.66
 -20  -2  -1   17.32    7.53
  20  -2   1   20.11    8.90
  20   2  -1   26.57    9.22
  20  -2   1   18.45    8.13
 -20   2   1    9.91    8.78
 -20   2   1    8.75    8.23
 -20   2  -1   18.82    8.82
  20   2   1   13.87    9.20
  20  -2  -1   14.09    7.67
  20   2   1   18.81   12.11
 -20   2  -1   14.53    7.67
  20   2   1   18.40    8.16
  20  -2  -1   28.27    9.41
 -20  -2   1    9.03   10.51
 -20  -2   1    7.70    6.56
   0   3  -1    3.33    1.29
   0   3   1    3.29    0.99
   0  -3   1    7.68    2.24
   0   3   1    2.43    1.08
   0  -3  -1    1.02    1.51
   0   3   1    0.69    1.57
   0  -3  -1    4.38    2.14
   0   3  -1   -0.30    1.16
   0  -3   1    2.68    1.53
   0   3  -1    3.29    1.38
   0   3  -1    4.09    1.34
   0   3   1    4.39    2.94
   0  -3  -1    5.15    1.48
   0   3   1    2.01    2.03
   0   3   1    1.61    2.59
   0   3  -1    3.02    2.38
   0  -3   1    1.62    2.06
   0  -3   1    1.42    1.53
   0  -3  -1    0.18    1.81
   0  -3  -1    5.01    2.32
   0   3  -1    3.57    1.89
   0   3   1    2.38    2.44
   0   3  -1    2.40    2.37
   0   3  -1    3.86    2.65
   0   3   1    4.62    3.42
   0   3   1    2.42    1.52
   0   3  -1    1.01    2.61
   0  -3   1    4.45    2.11
   0   3   1    2.90    2.38
   0   3  -1    4.81    2.35
   1  -3   1  136.01    5.48
  -1   3   1  141.40    6.26
  -1  -3  -1  129.33    5.57
   1   3  -1  127.98    5.63
   1   3  -1  124.47    6.61
   1   3  -1  122.46    6.58
   1  -3   1  145.03    5.59
  -1   3   1  137.79    4.46
   1  -3   1  146.16    6.23
  -1  -3  -1  120.42    5.62
   1   3  -1  129.12    6.98
  -1  -3  -1  124.36    5.72
  -1  -3  -1  129.01    6.62
   1   3  -1  132.87    5.57
  -1   3   1  123.40    6.35
  -1   3   1  148.37    6.62
  -1   3   1  147.13    6.95
   1  -3   1  139.41    6.36
  -1   3   1  137.84    7.04
   1   3  -1  127.28    5.20
  -1  -3  -1  128.15    5.99
   1  -3   1  148.25    6.81
  -1  -3  -1  124.97    6.03
   1   3  -1  121.15    7.19
  -1   3   1  138.78    5.73
  -1   3   1  134.04    6.80
   1   3  -1  117.72    6.73
  -1   3   1  147.48    4.47
  -1   3   1  147.25    6.82
   1   3  -1  104.19    8.11
   1   3  -1  122.07    5.26
  -1   3  -1  128.53    6.35
  -1  -3   1  135.84    5.93
  -1   3  -1  125.75    6.95
   1   3   1  142.03    5.92
  -1   3  -1  126.26    4.96
  -1  -3   1  138.92    6.01
  -1   3  -1  133.97    7.03
  -1  -3   1  132.96    6.29
   1  -3  -1  127.46    6.05
   1   3   1  143.87    7.13
   1   3   1  142.72    6.99
   1   3   1  154.69    5.46
   1  -3  -1  127.42    6.43
  -1   3  -1  131.10    6.39
   1   3   1  137.61    5.58
  -1   3  -1  131.07    5.04
   1   3   1  131.41    5.69
  -1   3  -1  126.57    6.76
   1  -3  -1  126.93    6.45
  -1  -3   1  139.34    6.82
  -1   3  -1  123.47    5.34
   1   3   1  147.38    7.20
   1   3   1  140.81    7.06
   1   3   1  138.83    7.14
  -1  -3   1  139.26    6.02
  -1   3  -1  119.41    6.54
   1  -3  -1  118.87    5.19
   1   3   1  136.00    5.33
  -1   3  -1  122.51    5.29
  -2   3   1  150.98    6.32
  -2   3   1  152.15    6.94
  -2   3   1  148.58    7.26
  -2   3   1  146.82    7.03
   2   3  -1  155.57    7.36
  -2  -3  -1  152.48    6.68
  -2  -3  -1  160.73    6.81
  -2  -3  -1  163.41    6.51
   2   3  -1  165.55    8.04
  -2  -3  -1  164.31    6.31
   2   3  -1  159.18    6.03
  -2   3   1  148.69    7.69
  -2   3   1  142.83    7.60
  -2   3   1  152.03    7.19
   2   3  -1  167.24    7.15
   2  -3   1  147.18    7.22
  -2   3   1  151.52    7.01
   2  -3   1  149.00    6.81
   2   3  -1  150.74    7.47
   2   3  -1  163.85    6.45
   2  -3   1  147.10    7.11
  -2  -3  -1  147.83    6.60
  -2   3   1  133.54    6.54
   2  -3   1  147.91    5.94
   2   3  -1  160.51    6.49
   2  -3   1  150.22    6.73
   2   3  -1  158.96    7.71
  -2  -3   1  151.46    5.91
  -2   3  -1  158.40    7.36
  -2   3  -1  157.25    6.22
   2   3   1  140.83    6.12
   2  -3  -1  160.70    5.74
   2  -3  -1  149.20    5.66
   2   3   1  157.34    6.36
  -2   3  -1  156.70    6.13
  -2   3  -1  159.16    6.98
  -2  -3   1  152.48    6.94
   2   3   1  146.57    7.65
  -2  -3   1  142.90    7.30
  -2  -3   1  141.20    6.65
   2   3   1  148.03    7.13
   2   3   1  146.03    7.51
  -2   3  -1  154.96    5.49
   2   3   1  152.15    7.83
  -2   3  -1  147.68    7.19
   2   3   1  141.17    6.41
   2   3   1  156.12    7.38
   2  -3  -1  151.19    7.10
  -2   3  -1  159.66    7.63
  -2   3  -1  159.85    5.32
  -2  -3   1  148.79    6.71
  -2   3  -1  148.78    7.51
   2  -3  -1  158.10    6.85
  -2   3  -1  160.87    7.25
   2   3   1  154.37    6.30
  -2  -3   1  152.90    6.68
  -3   3   1  581.66   19.41
  -3  -3  -1  558.95   18.91
  -3   3   1  571.57   18.98
  -3   3   1  581.53   18.72
  -3  -3  -1  550.10   18.85
  -3  -3  -1  504.54   18.63
  -3   3   1  580.04   19.19
   3   3  -1  548.54   19.36
  -3  -3  -1  561.82   18.97
   3   3  -1  546.76   18.64
   3   3  -1  553.02   18.77
   3   3  -1  564.00   18.23
  -3   3   1  575.64   19.22
   3  -3   1  492.63   18.95
  -3  -3  -1  566.05   19.60
  -3  -3  -1  558.49   18.37
   3   3  -1  570.82   19.75
   3  -3   1  604.35   19.53
   3  -3   1  593.26   19.48
  -3   3   1  483.88   19.15
  -3   3   1  576.03   19.44
   3   3  -1  540.84   19.77
   3   3  -1  572.46   18.39
  -3   3   1  600.30   19.49
   3  -3   1  593.12   19.09
   3   3  -1  551.60   19.49
   3  -3   1  586.94   18.06
  -3   3   1  576.80   18.89
   3  -3   1  550.71   18.08
   3  -3   1  576.50   19.20
   3   3  -1  561.60   19.35
  -3   3  -1  559.09   17.24
   3   3   1  584.93   18.73
  -3   3  -1  539.03   19.19
  -3   3  -1  560.63   18.45
  -3   3  -1  543.16   17.21
   3   3   1  588.92   19.45
   3  -3  -1  553.47   17.75
  -3  -3   1  577.18   18.47
   3  -3  -1  548.45   19.16
   3   3   1  599.01   18.20
   3  -3  -1  573.68   19.00
   3   3   1  560.61   18.53
  -3  -3   1  584.03   19.03
  -3   3  -1  564.91   19.39
  -3  -3   1  603.49   19.76
  -3   3  -1  514.13   19.43
  -3  -3   1  580.39   19.03
   3   3   1  571.17   19.94
   3   3   1  589.24   19.61
   3   3   1  588.06   19.72
   3  -3  -1  553.59   18.56
  -3  -3   1  568.55   19.01
  -3   3  -1  560.80   19.32
  -3  -3   1  580.91   18.13
  -3   3  -1  555.21   19.26
   3   3   1  567.34   18.65
   3  -3  -1  570.60   17.79
  -3   3  -1  561.00   19.47
   3   3   1  582.72   19.85
  -3   3  -1  546.14   18.82
  -4   3   1  768.85   25.12
  -4  -3  -1  746.71   25.13
  -4   3   1  784.97   24.79
  -4  -3  -1  754.77   25.75
   4  -3   1  759.60   23.98
   4   3  -1  779.42   25.37
   4   3  -1  752.69   25.44
  -4   3   1  798.83   25.29
   4   3  -1  778.97   24.96
  -4  -3  -1  744.45   24.91
   4  -3   1  751.41   25.09
  -4  -3  -1  678.77   24.50
  -4  -3  -1  728.82   25.02
   4   3  -1  736.39   24.87
  -4   3   1  780.31   25.38
   4  -3   1  765.11   25.03
  -4  -3  -1  741.91   25.58
   4   3  -1  756.70   25.35
   4   3  -1  764.89   25.91
   4  -3   1  787.97   25.47
  -4   3   1  792.45   25.21
   4  -3   1  757.83   24.03
  -4   3   1  767.84   24.82
   4   3  -1  758.82   24.20
   4  -3   1  744.82   24.55
   4   3  -1  774.72   25.67
  -4   3   1  783.05   25.41
   4  -3   1  764.14   25.42
  -4   3   1  768.39   24.82
  -4   3  -1  755.36   25.33
  -4  -3   1  777.61   24.30
   4  -3  -1  758.34   23.75
   4   3   1  781.53   24.67
  -4  -3   1  790.38   25.24
   4   3   1  789.82   25.40
  -4   3  -1  754.51   25.12
  -4   3  -1  731.99   25.32
   4  -3  -1  763.15   25.42
  -4  -3   1  809.41   24.37
   4  -3  -1  734.74   24.71
   4   3   1  764.75   25.98
  -4  -3   1  801.69   25.12
   4  -3  -1  775.88   25.02
   4   3   1  758.35   24.79
   4   3   1  810.55   25.01
  -4  -3   1  778.97   25.85
   4  -3  -1  778.60   23.75
   4   3   1  752.58   25.71
   4   3   1  779.32   23.98
  -4   3  -1  753.33   24.53
  -4   3  -1  746.01   24.57
   4   3   1  745.34   25.43
  -4   3  -1  770.76   25.23
   4   3   1  759.26   25.44
  -4   3  -1  743.47   24.72
   5  -3   1   20.68    3.24
   5  -3   1   23.10    2.97
  -5  -3  -1   23.76    3.12
  -5  -3  -1   23.97    2.72
  -5   3   1   18.36    2.89
  -5  -3  -1   31.49    3.81
  -5   3   1   18.46    3.10
   5  -3   1   18.39    2.59
   5   3  -1   28.10    3.49
   5   3  -1   28.41    3.88
  -5   3   1   16.87    3.20
  -5  -3  -1   22.02    3.42
   5  -3   1   19.00    2.94
   5   3  -1   27.80    3.48
   5   3  -1   27.10    3.33
  -5   3   1   21.09    3.30
  -5   3   1   17.37    3.12
   5   3  -1   19.06    3.35
   5  -3   1   27.60    2.70
  -5  -3  -1   25.80    3.43
   5   3  -1   21.42    2.37
   5   3  -1   24.86    4.14
   5  -3   1   22.21    3.52
  -5   3   1   18.54    3.21
   5   3  -1   23.81    3.17
   5   3  -1   26.03    3.33
  -5   3   1   18.99    2.85
  -5  -3  -1   24.98    3.77
   5  -3   1   25.07    3.43
   5   3   1   18.78    3.19
   5   3   1   17.39    2.75
  -5   3  -1   27.49    3.76
   5   3   1   17.41    2.83
  -5  -3   1   15.98    3.04
   5   3   1   20.75    4.04
   5  -3  -1   22.20    3.67
   5   3   1   20.89    3.04
  -5  -3   1   18.97    4.17
  -5  -3   1   18.14    2.87
  -5   3  -1   33.24    4.48
   5  -3  -1   23.44    2.44
  -5  -3   1   18.90    3.09
   5   3   1   19.73    2.94
  -5   3  -1   29.93    3.57
   5   3   1   19.39    3.15
   5  -3  -1   28.19    2.68
   5   3   1   21.54    2.77
   5  -3  -1   21.74    2.99
  -5   3  -1   21.81    3.07
  -5   3  -1   21.01    2.65
   5  -3  -1   29.02    3.42
  -5   3  -1   24.61    3.38
  -5  -3   1   20.30    3.41
  -5  -3   1   18.62    2.48
   6   3  -1   42.11    4.87
   6   3  -1   52.25    4.96
  -6  -3  -1   48.52    5.56
   6  -3   1   55.89    5.59
  -6   3   1   32.19    4.59
  -6  -3  -1   54.74    5.79
   6   3  -1   46.57    4.74
  -6   3   1   40.47    4.39
   6   3  -1   38.07    4.95
  -6   3   1   42.37    4.72
   6  -3   1   47.24    4.56
   6  -3   1   47.45    4.46
   6   3  -1   46.27    4.66
   6  -3   1   61.20    4.94
   6  -3   1   50.86    3.63
  -6  -3  -1   52.58    4.66
   6  -3   1   48.21    3.79
  -6  -3  -1   45.04    4.71
  -6   3   1   48.02    5.32
   6   3  -1   53.83    5.06
  -6   3   1   43.08    5.25
   6  -3   1   57.96    5.09
   6   3  -1   47.98    3.71
  -6   3   1   45.02    4.83
  -6  -3  -1   44.23    4.97
   6   3  -1   45.05    5.60
  -6   3   1   41.29    4.68
  -6   3   1   44.72    4.79
   6   3  -1   49.34    6.07
  -6  -3  -1   50.89    5.73
  -6  -3  -1   46.41    3.63
   6  -3  -1   39.08    4.49
   6   3   1   51.62    6.13
  -6  -3   1   41.14    4.39
  -6   3  -1   45.63    4.27
  -6  -3   1   52.99    4.42
  -6  -3   1   63.47    6.11
  -6   3  -1   37.93    4.13
  -6  -3   1   47.63    5.93
  -6   3  -1   40.14    4.97
   6   3   1   51.22    4.95
  -6   3  -1   49.85    2.28
   6   3   1   39.74    4.92
   6  -3  -1   45.31    3.34
   6   3   1   49.48    5.14
   6   3   1   52.90    5.43
  -6   3  -1   55.48    5.33
   6  -3  -1   45.72    3.23
   6   3   1   53.27    5.01
   6  -3  -1   43.41    5.97
  -6  -3   1   42.77    3.85
  -6   3  -1   62.27    5.39
   6   3   1   44.07    5.06
  -6   3  -1   46.09    3.95
  -6  -3   1   51.26    5.84
   6  -3  -1   43.71    4.63
   6   3   1   46.72    3.26
  -6   3  -1   50.65    2.10
   7  -3   1   28.75    3.80
  -7  -3  -1   31.79    4.31
  -7   3   1   33.90    3.99
  -7   3   1   29.83    3.62
  -7  -3  -1   29.18    4.03
  -7  -3  -1   47.99    5.64
   7   3  -1   41.31    4.73
  -7   3   1   33.42    3.79
   7  -3   1   30.04    3.61
   7   3  -1   32.21    3.83
  -7  -3  -1   33.45    4.69
   7  -3   1   34.00    4.26
  -7   3   1   29.18    3.04
  -7   3   1   28.98    3.44
  -7  -3  -1   32.30    3.47
   7   3  -1   27.31    4.07
   7   3  -1   37.86    5.00
   7  -3   1   27.71    4.43
   7  -3   1   30.72    3.37
   7  -3   1   42.94    4.79
   7   3  -1   32.91    3.49
  -7  -3  -1   33.25    4.67
   7   3  -1   32.49    3.81
   7   3  -1   32.45    3.96
  -7   3   1   37.63    5.06
  -7   3   1   35.04    4.14
   7   3  -1   26.16    3.97
   7   3  -1   25.94    4.12
  -7   3   1   45.16    5.78
  -7  -3  -1   30.95    3.77
   7  -3   1   30.46    3.58
   7  -3  -1   33.61    3.46
  -7  -3   1   32.49    3.91
  -7  -3   1   27.83    4.24
   7   3   1   37.91    4.40
   7  -3  -1   25.56    3.40
  -7   3  -1   33.13    2.12
   7   3   1   32.69    3.08
   7   3   1   32.62    3.97
  -7   3  -1   31.75    2.48
   7  -3  -1   32.27    3.25
  -7   3  -1   32.81    3.98
  -7  -3   1   31.12    4.69
   7   3   1   31.90    3.86
   7   3   1   28.90    3.85
  -7   3  -1   29.13    3.66
   7   3   1   24.40    4.07
   7   3   1   40.68    5.09
  -7  -3   1   31.35    3.58
   7  -3  -1   26.89    4.00
  -7   3  -1   34.53    4.31
  -7   3  -1   24.00    3.69
  -7  -3   1   27.42    3.74
  -7   3  -1   24.96    3.69
  -7   3  -1   32.01    3.55
   7  -3  -1   32.65    3.94
  -7  -3   1   35.68    4.52
   8   3  -1   70.31    7.19
  -8   3   1   70.83    6.00
   8  -3   1   81.03    6.32
   8   3  -1   69.49    6.30
   8   3  -1   69.12    6.59
   8  -3   1   75.38    6.04
  -8   3   1   76.93    5.65
   8  -3   1   86.69    4.97
  -8   3   1   75.87    5.97
  -8   3   1   79.69    6.45
  -8  -3  -1   83.22    7.33
  -8   3   1   79.67    5.05
   8  -3   1   85.83    6.62
   8   3  -1   68.08    6.45
   8   3  -1   68.06    6.41
   8   3  -1   76.13    7.00
  -8  -3  -1   90.94    7.27
  -8  -3  -1   76.64    6.43
  -8  -3  -1   82.01    6.45
   8   3  -1   75.00    6.23
   8  -3   1   77.94    5.84
   8  -3   1   85.86    5.31
   8   3  -1   75.15    6.21
   8   3  -1   72.26    4.63
  -8   3   1   73.33    6.86
  -8  -3  -1   76.26    5.86
  -8   3   1   82.04    6.52
  -8   3   1   77.06    5.28
   8  -3   1   77.20    7.37
  -8  -3  -1   55.54    6.38
  -8   3  -1   76.77    6.49
  -8  -3   1   69.97    6.08
  -8   3  -1   79.63    4.03
   8   3   1   85.68    6.16
  -8   3  -1   71.86    5.59
  -8   3  -1   76.20    5.42
  -8   3  -1   75.19    4.58
   8   3   1   90.03    6.43
   8   3   1   73.50    4.22
  -8   3  -1   77.14    3.63
   8  -3  -1   78.45    6.61
  -8  -3   1   84.41    7.26
  -8  -3   1   71.58    5.96
   8   3   1   85.96    7.02
   8   3   1   91.59    7.14
  -8   3  -1   73.13    5.99
   8  -3  -1   74.40    4.76
   8   3   1   85.34    6.81
   8   3   1   86.41    6.61
  -8   3  -1   68.25    6.85
   8  -3  -1   85.79    7.16
   8  -3  -1   79.30    6.10
  -8  -3   1   75.44    4.79
   8  -3  -1   71.69    4.57
  -8  -3   1   72.68    7.36
   8   3   1   81.93    6.97
   8  -3  -1   59.39    5.70
  -8  -3   1   77.36    7.39
  -9  -3  -1   73.47    7.45
   9   3  -1   61.39    6.60
  -9   3   1   68.35    2.99
   9  -3   1   71.18    6.27
  -9  -3  -1   62.90    6.70
  -9  -3  -1   83.01    7.98
  -9  -3  -1   65.52    5.85
   9  -3   1   62.54    6.15
  -9   3   1   62.68    5.65
  -9  -3  -1   60.71    6.21
  -9  -3  -1   57.46    6.70
   9   3  -1   61.49    6.37
  -9   3   1   68.11    6.20
  -9   3   1   66.72    4.87
   9   3  -1   68.56    7.63
  -9   3   1   75.40    7.49
  -9   3   1   69.72    3.17
   9  -3   1   66.68    4.95
  -9  -3  -1   59.13    4.35
  -9   3   1   71.20    5.19
   9  -3   1   73.28    5.32
  -9   3   1   64.71    6.06
   9   3  -1   66.81    6.28
  -9   3   1   65.88    6.55
   9   3  -1   57.25    7.04
   9  -3   1   65.96    7.51
   9   3  -1   58.26    5.72
   9  -3   1   71.21    5.92
   9  -3   1   76.15    6.54
  -9   3   1   66.56    6.29
   9   3  -1   72.10    7.39
   9   3  -1   74.68    6.85
  -9  -3   1   66.46    4.87
   9   3   1   70.34    7.22
   9   3   1   65.64    4.43
  -9   3  -1   67.59    3.75
   9   3   1   61.78    5.91
  -9  -3   1   63.63    6.39
   9  -3  -1   75.43    6.41
   9   3   1   59.59    6.94
  -9   3  -1   67.61    4.36
   9   3   1   68.75    6.39
  -9   3  -1   56.39    4.24
   9  -3  -1   62.67    6.63
   9  -3  -1   63.29    5.25
  -9  -3   1   72.58    6.33
  -9   3  -1   61.44    5.78
  -9   3  -1   59.91    6.25
   9   3   1   68.30    6.64
  -9   3  -1   68.67    7.17
  -9  -3   1   62.19    6.13
   9   3   1   73.31    6.36
   9   3   1   70.90    6.94
   9  -3  -1   64.96    6.91
  -9  -3   1   70.42    7.35
   9  -3  -1   66.21    4.74
   9  -3  -1   67.48    6.04
  -9  -3   1   71.64    8.52
  -9  -3   1   71.84    7.22
  -9   3  -1   53.91    7.51
  10   3  -1  243.42    9.51
  10   3  -1  238.66   10.79
  10  -3   1  248.39    9.98
  10  -3   1  243.45   10.10
  10   3  -1  231.76   11.59
  10  -3   1  241.59   12.14
  10  -3   1  219.42   10.57
 -10   3   1  235.39    9.97
 -10   3   1  225.23    8.20
 -10  -3  -1  246.21   12.44
  10  -3   1  243.83   10.82
 -10  -3  -1  233.27   11.18
 -10   3   1  242.37   10.70
 -10   3   1  246.22    8.43
 -10  -3  -1  233.64   12.73
  10   3  -1  236.93   10.54
 -10  -3  -1  243.23    9.11
 -10   3   1  218.91   12.19
 -10   3   1  243.53    9.48
  10   3  -1  220.77   11.03
  10   3  -1  240.83   12.39
 -10  -3  -1  233.46   11.09
  10   3  -1  228.53   11.03
 -10   3   1  239.11   10.72
  10   3  -1  252.20   11.45
  10   3  -1  229.38   12.62
  10  -3   1  247.70   11.82
 -10   3   1  240.64   10.21
  10  -3   1  233.13   10.16
 -10   3   1  242.19    9.52
 -10  -3  -1  224.08   11.68
 -10  -3   1  229.94   12.03
  10  -3  -1  239.54   10.65
  10  -3  -1  221.41   11.92
 -10  -3   1  242.07   11.00
 -10   3  -1  238.73   10.25
  10   3   1  243.19   11.64
 -10   3  -1  229.86   12.45
  10  -3  -1  227.83    9.66
 -10  -3   1  216.78    9.46
  10   3   1  260.69   11.20
 -10   3  -1  237.31    8.87
  10   3   1  232.79    8.96
 -10   3  -1  240.54   10.90
 -10  -3   1  227.87   10.90
  10  -3  -1  236.91   11.09
 -10   3  -1  206.62    8.64
  10   3   1  244.26   11.44
 -10   3  -1  234.32   10.09
  10   3   1  254.36   10.73
  10   3   1  232.67   12.00
  10   3   1  227.78   11.85
 -10   3  -1  243.80    9.17
  10  -3  -1  241.79   11.37
  10  -3  -1  226.09   10.09
 -10  -3   1  231.08   11.40
 -10  -3   1  231.62   13.06
  10   3   1  223.74   11.86
 -11   3   1  179.52    9.17
  11  -3   1  179.21    9.54
 -11  -3  -1  235.24   12.96
  11  -3   1  194.10   11.04
  11  -3   1  188.93    9.91
  11   3  -1  217.25   12.24
 -11   3   1  192.45    9.81
 -11   3   1  190.16    7.88
  11  -3   1  212.53   10.99
  11   3  -1  220.56   12.50
  11  -3   1  188.76   10.41
  11  -3   1  183.97    9.04
  11   3  -1  195.51   10.82
 -11   3   1  169.18   12.26
  11  -3   1  188.12    9.20
 -11  -3  -1  207.04    8.53
 -11  -3  -1  218.86   10.45
 -11   3   1  176.79    8.50
 -11   3   1  186.30    9.00
  11   3  -1  209.95   11.91
  11   3  -1  210.42   10.29
 -11   3   1  182.31    9.95
  11   3  -1  210.07   10.08
  11   3  -1  230.95   11.31
  11   3  -1  210.35   10.58
  11   3  -1  203.36    8.74
 -11   3   1  199.01   11.68
 -11   3   1  183.59    8.54
 -11  -3  -1  208.38   10.33
 -11  -3  -1  202.18   11.04
 -11  -3  -1  192.38   18.79
 -11  -3   1  182.80   11.84
  11   3   1  188.13   11.84
  11   3   1  184.57   11.82
 -11   3  -1  190.16    8.35
  11   3   1  196.36   10.92
  11   3   1  191.04   11.09
 -11   3  -1  218.03    9.89
  11   3   1  187.34   10.12
 -11   3  -1  198.02    9.39
 -11  -3   1  197.05   13.01
 -11   3  -1  204.34    8.72
  11  -3  -1  216.98   11.67
  11  -3  -1  216.49    9.53
  11   3   1  184.44   10.04
  11  -3  -1  211.23   10.43
 -11   3  -1  204.77   11.85
  11  -3  -1  212.13   10.03
 -11  -3   1  185.23    9.62
 -11  -3   1  186.65   10.99
  11   3   1  183.00   10.66
 -11  -3   1  191.31    8.91
  11  -3  -1  208.68    9.39
 -11  -3   1  181.35   10.02
 -11   3  -1  211.22   10.31
 -11   3  -1  206.80    7.99
  11  -3  -1  216.71   11.74
  12  -3   1    8.90    5.65
 -12   3   1   12.75    6.04
 -12   3   1   17.06    3.14
 -12   3   1   17.38    4.24
  12   3  -1   12.66    6.35
  12  -3   1    8.75    4.42
  12  -3   1   12.61    3.90
 -12  -3  -1   11.67    3.51
 -12  -3  -1   11.94    4.42
  12   3  -1   16.75    3.45
  12   3  -1   17.29    4.80
  12   3  -1   19.09    4.72
 -12   3   1   22.47    4.11
 -12  -3  -1    5.57    5.26
  12   3  -1   12.51    4.22
  12   3  -1   16.30    4.52
 -12  -3  -1   20.36    6.92
 -12  -3  -1    9.40    4.90
  12  -3   1   13.06    4.39
  12  -3   1   15.16    3.68
  12  -3   1   19.30    4.10
 -12   3   1   18.02    3.85
  12  -3   1   22.26    4.66
 -12   3   1   14.08    4.73
 -12  -3  -1   10.93    3.35
 -12  -3  -1   24.70    6.64
  12   3  -1   15.95    6.36
  12   3  -1    4.81    4.67
  12   3  -1   12.67    5.68
 -12   3   1   10.46    3.48
 -12   3   1   14.47    3.25
 -12  -3   1   12.78    6.70
 -12  -3   1    7.96    5.84
  12  -3  -1   14.75    4.17
  12   3   1    6.77    5.38
  12   3   1   10.79    4.14
  12   3   1   13.71    5.24
  12  -3  -1    8.03    3.95
 -12   3  -1   15.12    2.74
 -12   3  -1   16.07    2.89
  12  -3  -1   16.29    3.65
 -12   3  -1   11.83    4.05
  12   3   1   14.76    4.65
  12   3   1   12.80    4.45
 -12  -3   1   10.94    4.84
  12   3   1   16.09    4.72
  12   3   1   16.96    5.17
 -12   3  -1    9.57    3.75
 -12   3  -1   16.07    3.79
 -12  -3   1   14.37    3.72
 -12  -3   1   16.63    4.49
  12  -3  -1   23.48    4.52
 -12   3  -1   13.65    4.27
  12  -3  -1   17.91    4.66
 -13   3   1   61.28    8.18
 -13   3   1   80.86    8.02
  13  -3   1   72.65    8.97
  13   3  -1   65.43    8.87
 -13  -3  -1   62.77    7.00
 -13  -3  -1   60.55    7.72
 -13   3   1   76.70    6.52
 -13  -3  -1   50.47    8.19
 -13   3   1   64.51    6.37
  13  -3   1   72.08    9.74
 -13   3   1   78.85    8.32
 -13  -3  -1   69.38    8.83
  13   3  -1   61.14    8.15
  13  -3   1   75.47    8.20
  13  -3   1   72.39    6.89
 -13  -3  -1   70.05    6.73
  13   3  -1   54.00    7.31
  13  -3   1   75.62    7.82
  13   3  -1   71.03    8.67
  13   3  -1   54.29    7.56
 -13   3   1   82.29    6.62
  13  -3   1   83.30    8.73
 -13  -3  -1   59.29    7.43
  13   3  -1   72.09    7.76
  13   3  -1   73.07    7.54
 -13   3   1   73.16    6.97
  13   3   1   81.13    9.28
 -13   3  -1   58.19    6.87
  13   3   1   70.58    8.26
 -13   3  -1   71.82    5.33
 -13   3  -1   56.14    7.58
 -13  -3   1   70.46    9.03
 -13  -3   1   72.60    7.16
 -13   3  -1   69.91    7.36
 -13  -3   1   71.47    7.62
 -13   3  -1   68.42    7.21
 -13  -3   1   77.18    7.64
  13  -3  -1   64.04    8.31
  13  -3  -1   70.12    6.37
  13   3   1   78.04    9.00
  13  -3  -1   60.59    5.53
 -13   3  -1   62.03    8.00
  13   3   1   66.78    7.02
  13  -3  -1   69.88    8.21
  13   3   1   71.35    8.82
  13  -3  -1   73.51    7.81
 -13  -3   1   92.85   12.78
  13   3   1   73.09    9.55
 -13   3  -1   58.20    4.85
 -14   3   1   73.67    8.61
  14  -3   1   72.01    8.02
 -14   3   1   77.36    9.65
 -14  -3  -1   37.23    8.18
 -14  -3  -1   56.98    6.66
  14   3  -1   62.07    8.00
  14   3  -1   55.24    6.63
  14  -3   1   63.17    6.34
 -14  -3  -1   60.07    7.65
 -14   3   1   52.33    6.77
 -14   3   1   57.46    7.28
  14   3  -1   59.56    6.65
  14   3  -1   66.89    8.00
 -14   3   1   63.07    6.42
 -14   3   1   59.51    6.09
  14   3  -1   75.87    8.88
  14   3  -1   58.47    6.85
 -14   3   1   52.34    7.62
 -14  -3  -1   62.40    5.57
  14   3  -1   78.29    8.88
 -14   3   1   67.72    7.08
 -14  -3  -1   58.05    9.59
  14  -3   1   64.76    9.64
 -14  -3  -1   67.06    8.09
  14  -3   1   61.42    7.69
 -14   3  -1   59.37    7.34
 -14  -3   1   61.06    9.59
  14  -3  -1   77.35    7.12
  14  -3  -1   55.82    6.30
 -14   3  -1   61.14    7.89
 -14  -3   1   57.35    7.03
  14  -3  -1   74.22    9.18
  14   3   1   51.08    6.84
 -14   3  -1   56.61    4.82
  14   3   1   76.47   10.40
  14   3   1   66.06    7.82
 -14   3  -1   42.25    6.31
 -14  -3   1   57.88    5.83
  14  -3  -1   65.96    5.72
 -14   3  -1   46.67    7.24
 -14  -3   1   46.29    8.17
 -14   3  -1   65.48    5.55
 -14  -3   1   64.60    8.36
 -14   3  -1   65.96    7.48
  14   3   1   62.95    7.91
  14   3   1   68.87    7.76
 -14   3  -1   77.16    7.83
  14  -3  -1   54.56    6.59
  14   3   1   56.28    6.40
 -15   3   1   41.84    5.81
  15   3  -1   41.30    7.23
  15   3  -1   45.81    7.99
 -15  -3  -1   46.37    6.39
 -15  -3  -1   35.51    7.00
  15  -3   1   40.86    7.05
  15  -3   1   27.84    8.24
 -15  -3  -1   47.49    9.04
 -15  -3  -1   60.68   10.36
  15   3  -1   43.33    6.67
 -15   3   1   37.49    6.98
  15  -3   1   55.44    9.32
 -15   3   1   42.16    7.18
  15   3  -1   57.92    6.69
  15  -3   1   41.06    5.91
  15   3  -1   39.72    7.15
 -15   3   1   41.71    5.32
  15   3  -1   36.98    7.78
  15   3  -1   51.43    6.52
 -15   3   1   32.86    7.43
 -15  -3  -1   42.95    7.07
 -15   3  -1   35.81    6.99
  15   3   1   37.55    6.85
  15   3   1   47.22   10.43
  15   3   1   35.37    7.72
 -15  -3   1   43.00    8.40
 -15   3  -1   40.51    7.11
  15  -3  -1   43.32    6.37
 -15   3  -1   34.86    6.55
 -15  -3   1   42.44    6.91
 -15  -3   1   41.85    9.40
  15  -3  -1   34.59    6.09
  15   3   1   58.32    8.71
  15  -3  -1   46.65    5.58
  15   3   1   36.05    8.01
 -15   3  -1   39.55    5.89
 -15   3  -1   44.34    6.37
 -15  -3   1   45.08    8.53
 -15  -3   1   49.67    6.79
  15  -3  -1   40.59    4.20
 -15   3  -1   43.01    5.26
  15   3   1   41.40    6.17
 -16   3   1    9.71    6.94
 -16  -3  -1   13.61    6.35
  16   3  -1    4.83    7.38
  16  -3   1   11.23    5.37
  16   3  -1   10.08    6.39
 -16   3   1    9.12    6.06
  16   3  -1   -2.45    7.64
 -16  -3  -1   15.07    8.15
 -16   3   1   -4.96    8.16
  16   3  -1    7.74    5.13
 -16  -3  -1    6.71    5.66
 -16  -3  -1    4.47    7.03
  16  -3   1   11.07    5.17
  16   3  -1    9.55    6.77
 -16   3  -1   10.08    6.23
 -16   3  -1   17.11    7.47
 -16  -3   1    6.53    8.98
  16   3   1    5.85    6.66
 -16   3  -1   15.08    7.91
 -16  -3   1   -1.08    7.13
  16  -3  -1   10.06    4.55
  16   3   1    6.53    5.01
 -16  -3   1    9.88    6.48
  16   3   1    1.66    6.53
  16   3   1    8.74    5.72
  16  -3  -1    7.27    4.88
  16   3   1   -0.89    7.71
  17   3  -1    9.57   11.01
  17   3  -1   -4.28    6.49
 -17   3   1   15.52    9.41
 -17   3   1   -2.23    6.07
  17   3  -1   -0.73    6.97
 -17  -3  -1   -2.02   11.12
  17   3  -1    0.97    5.10
  17   3  -1    3.27    6.02
  17  -3   1    5.78    5.31
 -17  -3  -1   -9.68    5.82
  17  -3   1    8.10    5.74
  17  -3  -1    2.22    5.33
 -17  -3   1   -2.22   10.85
  17   3   1   -0.89    6.54
  17  -3  -1   -6.53    5.16
 -17  -3   1   11.60    6.76
 -17  -3   1    4.09    9.39
  17   3   1    4.11    5.39
 -17   3  -1   -8.46    6.22
 -17   3  -1    9.42    8.22
  17   3   1    1.65    6.84
  17   3   1   -3.88    5.70
  18  -3   1   11.09    7.66
 -18  -3  -1   10.69   11.54
 -18  -3  -1    8.02    7.20
  18  -3   1    6.48    5.85
 -18   3   1   21.57    9.34
 -18   3   1    4.15    6.99
  18   3  -1    5.02    5.94
  18   3  -1    5.70    7.42
  18  -3  -1    9.34    6.11
 -18   3  -1    4.86    8.73
 -18  -3   1   -0.24    7.35
  18   3   1    2.42    7.45
  18  -3  -1    7.69    7.38
 -18  -3   1   19.57   10.29
  18   3   1   10.20    7.73
  18   3   1   -1.64    7.40
 -18   3  -1   10.94    7.49
  19  -3   1   27.26    9.59
  19   3  -1   26.86    8.36
 -19   3   1    7.44    7.89
 -19   3   1   16.08    8.84
  19  -3   1   27.09    7.41
 -19  -3  -1   41.52    9.34
  19   3  -1   20.43    9.06
  19   3   1   30.63    8.48
  19   3   1   28.71    9.84
 -19   3  -1   19.51    8.09
 -19  -3   1   16.63    8.75
 -19   3  -1   24.36    9.65
  19  -3  -1   16.63    7.34
  19  -3  -1   26.40    9.71
   0  -4  -1    2.16    4.25
   0   4   1    2.31    3.93
   0   4  -1    3.94    1.98
   0   4  -1    0.59    1.83
   0   4   1    7.44    3.43
   0   4   1   -1.17    2.42
   0   4  -1   -1.02    3.55
   0  -4   1    2.04    2.75
   0  -4  -1    3.11    1.84
   0   4  -1    3.32    3.04
   0  -4  -1    4.76    2.39
   0  -4   1   -2.10    2.84
   0  -4  -1    4.53    3.13
   0   4   1    3.60    3.28
   0   4   1    4.01    2.65
   0   4  -1    1.45    1.61
   0   4  -1    3.60    3.18
   0   4  -1    2.90    1.88
   0  -4  -1    3.71    2.71
   0   4  -1    1.10    2.81
   0   4   1    1.02    2.19
   0   4   1    2.32    1.39
   0   4  -1    4.66    3.30
   0   4   1   -2.52    3.44
   0  -4   1    0.23    2.19
   0   4   1    0.77    1.40
   0  -4   1    3.39    2.32
   1  -4   1   97.62    6.68
  -1  -4  -1  106.53    5.86
   1   4  -1  115.86    7.63
   1  -4   1  111.31    7.51
  -1  -4  -1   91.90    7.72
   1  -4   1  121.00    5.62
   1   4  -1  112.78    5.40
  -1  -4  -1   98.92    7.14
   1   4  -1  111.50    5.50
  -1   4   1  112.58    5.91
  -1   4   1  111.55    8.43
  -1   4   1  116.39    6.86
   1   4  -1  125.77    7.70
   1   4  -1  102.02    7.96
  -1   4   1  109.69    7.64
  -1  -4  -1  109.49    6.64
  -1  -4  -1  102.89    7.65
  -1   4   1  111.75    5.98
   1   4  -1  109.05    7.76
   1  -4   1  110.73    5.97
   1   4  -1  121.79    5.64
   1   4  -1  117.20    6.68
   1   4  -1  112.34    5.37
   1   4  -1  110.31    7.91
  -1   4   1  116.96    7.11
   1  -4   1  109.38    7.37
  -1   4   1  110.85    7.05
  -1   4   1  108.23    7.48
   1   4   1  111.19    5.78
   1  -4  -1  123.35    5.50
   1   4   1  105.12    7.57
  -1  -4   1  110.18    6.08
   1   4   1  113.25    8.10
  -1   4  -1  114.90    7.34
  -1   4  -1  110.32    7.12
  -1   4  -1  115.25    4.62
  -1  -4   1  111.98    6.60
  -1   4  -1  125.34    7.95
   1   4   1  115.81    8.05
   1  -4  -1   93.72    9.25
  -1   4  -1  122.38    7.28
   1   4   1  106.81    5.10
  -1  -4   1  114.86    7.48
   1   4   1  111.52    8.45
   1  -4  -1  118.59    6.98
   1   4   1  117.78    5.20
   1   4   1  111.11    8.10
  -1  -4   1  104.43    6.40
  -1   4  -1  100.27    7.86
  -1   4  -1  108.92    5.55
  -1   4  -1  112.53    7.02
  -1  -4   1  113.37    6.81
   1  -4  -1  108.89    5.61
  -1   4  -1  108.14    4.61
   1  -4  -1  111.91    7.60
   1   4   1  110.88    6.55
  -2   4   1   43.54    4.45
   2   4  -1   38.59    3.85
   2  -4   1   36.80    4.62
  -2  -4  -1   41.67    5.03
   2   4  -1   40.49    4.01
   2  -4   1   41.47    4.79
  -2  -4  -1   33.53    3.79
   2   4  -1   41.81    5.18
   2   4  -1   34.84    4.63
   2  -4   1   40.60    4.38
   2   4  -1   28.58    4.86
   2   4  -1   33.92    4.57
   2   4  -1   26.99    3.74
  -2  -4  -1   42.57    4.26
  -2   4   1   45.55    6.09
  -2   4   1   38.59    4.96
   2   4  -1   35.98    4.78
  -2   4   1   45.81    5.88
   2   4  -1   35.45    4.73
  -2   4   1   38.08    4.62
   2  -4   1   38.93    4.24
  -2   4   1   38.34    4.34
  -2   4   1   35.52    4.95
  -2  -4  -1   40.86    5.02
  -2  -4  -1   32.45    3.78
   2  -4   1   39.44    3.78
  -2   4   1   33.34    5.37
  -2   4   1   36.85    4.41
   2   4  -1   33.79    4.20
  -2   4  -1   45.47    5.34
   2   4   1   41.50    4.72
  -2   4  -1   41.95    1.56
  -2  -4   1   41.27    5.05
  -2   4  -1   49.51    4.27
   2  -4  -1   33.18    4.01
  -2   4  -1   36.47    4.76
  -2   4  -1   35.45    4.27
   2   4   1   44.36    4.40
   2   4   1   41.26    5.45
   2  -4  -1   32.70    4.09
   2   4   1   52.34    6.00
   2   4   1   36.87    4.77
  -2  -4   1   39.15    4.79
  -2  -4   1   38.40    4.73
   2   4   1   44.77    5.32
  -2   4  -1   42.66    4.97
  -2   4  -1   43.13    4.86
   2   4   1   45.23    4.27
  -2   4  -1   40.90    4.08
   2  -4  -1   38.55    3.74
   2  -4  -1   34.63    3.44
   2   4   1   38.29    3.60
   2   4   1   42.88    5.33
  -2   4  -1   39.28    5.05
  -2  -4   1   39.58    5.17
  -2  -4   1   34.08    4.58
   2   4   1   39.23    5.00
   3   4  -1  153.36    8.94
   3   4  -1  174.22    8.11
  -3   4   1  194.91    8.99
   3   4  -1  166.65    7.94
  -3   4   1  180.40    9.26
  -3   4   1  182.34    9.63
   3  -4   1  186.31    8.58
   3   4  -1  152.79    8.48
   3  -4   1  197.68    9.59
  -3   4   1  195.54   10.02
  -3   4   1  181.00    9.46
  -3   4   1  194.06    8.25
  -3  -4  -1  173.08    7.97
   3   4  -1  169.52    9.67
   3   4  -1  161.81    9.12
   3   4  -1  177.80    8.12
   3  -4   1  190.18    7.29
   3  -4   1  187.38    7.46
   3   4  -1  154.17    9.84
   3   4  -1  182.94   10.12
  -3  -4  -1  174.27    8.42
  -3  -4  -1  172.75    8.55
  -3   4   1  177.33    9.26
  -3   4   1  188.59    9.54
  -3   4   1  192.43    8.17
  -3  -4  -1  162.91    8.34
  -3  -4  -1  168.37    7.65
  -3  -4  -1  163.46    9.77
   3   4   1  194.44    9.82
   3   4   1  186.98    7.80
   3  -4  -1  170.27    9.10
  -3  -4   1  192.63    8.32
   3   4   1  190.37    7.93
   3   4   1  181.31   10.36
   3   4   1  175.72    8.96
  -3   4  -1  170.83    8.92
  -3   4  -1  170.54    9.50
   3   4   1  175.36    9.22
  -3  -4   1  187.40    9.58
   3  -4  -1  164.43    6.85
  -3   4  -1  168.96    7.81
  -3  -4   1  189.07    8.76
  -3  -4   1  190.65    8.39
   3   4   1  196.30    8.11
   3  -4  -1  169.50    7.06
  -3   4  -1  173.31    8.94
  -3  -4   1  192.74    7.31
  -3   4  -1  156.47    7.89
   3   4   1  200.22   10.45
  -3   4  -1  158.65    9.05
  -3   4  -1  166.84    9.20
  -3  -4   1  185.05    8.73
   3   4   1  179.70    7.86
   3  -4  -1  166.80    8.33
  -3   4  -1  174.60    9.29
  -3   4  -1  168.55    9.04
  -4  -4  -1  152.55    7.94
   4   4  -1  133.67    7.44
   4   4  -1  151.78    8.32
   4   4  -1  133.94    7.77
  -4  -4  -1  148.41    7.09
  -4   4   1  158.55    9.02
  -4   4   1  142.08    9.06
  -4   4   1  147.85    7.56
   4  -4   1  141.44    6.49
  -4   4   1  153.95    8.97
  -4   4   1  147.39    7.77
   4   4  -1  128.41    8.13
   4   4  -1  143.51    7.04
   4  -4   1  153.54    8.68
  -4  -4  -1  151.25    8.23
   4   4  -1  126.79    8.81
  -4   4   1  133.56    8.67
   4  -4   1  141.57    6.24
  -4  -4  -1  143.07    7.98
   4   4  -1  150.43    9.16
  -4   4   1  149.83    8.64
  -4  -4  -1  144.50    6.91
   4  -4   1  140.59    7.70
  -4  -4  -1  142.03    8.93
  -4   4   1  139.05    8.32
   4   4  -1  142.40    7.51
   4   4  -1  140.01    7.06
  -4   4   1  152.92    8.24
   4   4   1  146.19    8.76
  -4  -4   1  150.91    7.77
   4  -4  -1  144.16    7.67
   4   4   1  151.01    7.51
  -4  -4   1  137.75    8.38
   4   4   1  158.53    7.37
  -4   4  -1  147.29    9.02
  -4  -4   1  144.64    7.78
   4   4   1  149.41    8.96
  -4  -4   1  138.39    8.51
   4   4   1  139.07    7.34
  -4   4  -1  146.90    8.87
  -4   4  -1  149.41    9.02
  -4  -4   1  146.46    7.44
  -4   4  -1  138.41    9.02
   4  -4  -1  136.82    8.51
   4   4   1  126.01    7.71
   4   4   1  141.77    9.01
   4  -4  -1  140.30    5.93
  -4   4  -1  151.18    7.21
  -4  -4   1  154.68    6.90
  -4   4  -1  153.30    7.67
  -4   4  -1  156.49    8.42
  -4   4  -1  150.91    9.42
  -4   4  -1  143.76    7.64
   4   4   1  149.34    8.57
  -5  -4  -1  229.88    9.96
   5  -4   1  205.72    8.15
   5  -4   1  224.48   10.87
   5   4  -1  216.15    9.72
  -5  -4  -1  216.32    8.67
  -5  -4  -1  223.72    9.19
  -5   4   1  201.01   10.34
  -5   4   1  215.86    9.99
   5  -4   1  208.59    9.26
  -5   4   1  207.28   10.85
  -5  -4  -1  226.17   10.30
  -5   4   1  198.57   10.45
  -5   4   1  191.73   10.29
   5   4  -1  194.44   10.64
   5   4  -1  225.91    9.18
   5   4  -1  231.74   10.86
  -5   4   1  206.80    9.80
   5   4  -1  221.50    8.79
  -5  -4  -1  203.37   10.42
  -5   4   1  201.36   10.51
   5   4  -1  226.16    9.90
   5  -4   1  208.86    9.98
   5  -4   1  204.45    8.35
   5   4  -1  213.02   11.73
   5   4  -1  229.64   11.62
  -5  -4  -1  227.10    9.90
   5   4  -1  201.38   10.61
  -5   4   1  206.60    9.63
  -5   4   1  207.10    9.87
   5   4   1  186.24    9.97
  -5   4  -1  226.09   11.15
  -5  -4   1  189.54    9.90
   5  -4  -1  225.41    7.95
   5  -4  -1  216.52   10.90
   5   4   1  199.43   11.33
  -5  -4   1  205.52    8.90
  -5   4  -1  227.10   10.75
   5   4   1  204.85    9.67
   5  -4  -1  213.40    7.99
   5   4   1  215.07   10.49
   5   4   1  189.69    9.49
  -5   4  -1  224.27    9.86
   5   4   1  204.96    9.40
  -5   4  -1  223.76   10.92
  -5   4  -1  222.87   10.69
  -5   4  -1  226.13    9.67
  -5  -4   1  206.65   10.33
  -5   4  -1  211.09    9.32
   5  -4  -1  206.18    9.47
  -5  -4   1  184.83   10.71
   5   4   1  208.66    8.39
  -5   4  -1  231.94   10.81
  -5  -4   1  205.01    8.73
   5  -4  -1  233.88   10.03
   5   4   1  189.61   10.89
  -5  -4   1  228.93    9.95
  -6   4   1   -0.50    3.98
  -6   4   1    1.69    3.18
  -6   4   1    6.58    3.74
  -6  -4  -1    3.82    2.50
  -6   4   1    0.24    3.12
  -6  -4  -1    3.54    2.98
   6   4  -1   -0.47    3.83
   6   4  -1    3.25    2.52
  -6   4   1    5.69    4.23
  -6   4   1    9.67    4.51
   6  -4   1    1.15    2.22
   6   4  -1   10.56    4.44
  -6   4   1    1.85    3.14
   6   4  -1    4.78    3.59
   6  -4   1    3.41    2.57
  -6  -4  -1    3.85    3.55
   6  -4   1    2.41    2.08
  -6  -4  -1    0.60    2.68
   6   4  -1    4.14    4.20
   6  -4   1    2.72    3.36
   6   4  -1   -0.95    2.71
   6  -4   1    3.86    3.58
   6   4  -1    1.61    3.86
  -6   4   1    4.24    4.24
  -6   4  -1    2.78    3.60
  -6  -4   1    6.00    2.86
   6   4   1   -0.83    3.61
   6   4   1   -3.32    2.81
  -6   4  -1   -0.38    3.29
  -6   4  -1   -1.90    3.56
  -6   4  -1    5.20    3.25
   6   4   1    3.71    3.26
  -6  -4   1   -3.57    2.41
   6  -4  -1   -0.11    3.17
   6   4   1    2.55    3.05
  -6   4  -1    3.06    2.94
  -6   4  -1    3.07    4.33
  -6  -4   1   -0.35    3.42
   6  -4  -1    2.47    1.88
   6  -4  -1   -0.38    3.13
   6   4   1   -0.97    2.16
  -6  -4   1    2.63    2.76
   6  -4  -1   -1.58    4.18
   6   4   1   10.45    4.22
   6  -4  -1    5.69    1.77
  -6   4  -1    3.99    4.27
   6   4   1    4.60    3.95
  -6   4  -1    5.77    4.25
  -7   4   1   90.60    7.22
  -7  -4  -1  120.05    8.16
   7   4  -1  100.62    8.10
   7  -4   1   90.72    5.69
   7  -4   1   96.36    8.65
   7   4  -1   99.69    9.74
  -7  -4  -1  126.31    8.91
  -7   4   1   89.75    7.54
   7  -4   1  107.76    5.58
  -7   4   1  103.60   10.73
   7  -4   1   96.87    7.09
   7   4  -1  102.72    5.97
   7   4  -1  116.47    8.71
  -7   4   1   99.59    8.59
  -7  -4  -1  105.56    5.67
   7   4  -1  107.25    9.64
   7   4  -1  117.58    9.26
  -7   4   1  105.20    8.41
   7   4  -1  112.30    7.13
  -7  -4  -1  103.99    7.28
  -7  -4  -1  101.36    7.35
   7  -4   1   98.75    7.25
  -7   4   1   94.58    8.32
  -7   4   1   90.31    7.63
  -7   4   1  101.26    7.22
  -7  -4   1  105.41    7.23
   7  -4  -1  103.55    5.20
   7  -4  -1   97.36    5.39
  -7   4  -1  109.32    8.36
   7  -4  -1  100.40    8.45
  -7  -4   1   93.03    8.96
  -7   4  -1  105.35    6.89
   7   4   1   91.53    5.35
  -7  -4   1  101.87    8.05
  -7   4  -1  108.77    6.88
   7   4   1  108.08    7.81
  -7   4  -1   95.79    7.53
   7   4   1   97.54    7.74
   7  -4  -1  105.74    7.48
   7   4   1   94.46    7.88
  -7   4  -1  106.11    8.71
   7   4   1   98.42    9.06
  -7   4  -1  122.78    9.27
  -7   4  -1  101.04    7.92
   7   4   1   88.49    7.97
  -7  -4   1   97.47    6.89
  -7  -4   1  102.85    6.28
   7  -4  -1   95.39    7.37
  -8   4   1   69.03    7.73
  -8  -4  -1   71.30    6.84
  -8   4   1   65.16    6.43
   8   4  -1   74.64    5.27
   8   4  -1   85.25    9.49
  -8   4   1   73.71    6.53
   8   4  -1   78.49    8.08
   8  -4   1   71.74    6.82
  -8   4   1   69.24    7.97
  -8  -4  -1   65.36    4.95
  -8  -4  -1   65.36    7.09
  -8   4   1   68.03    6.73
   8  -4   1   75.23    8.46
   8  -4   1   70.40    5.29
  -8  -4  -1   65.14    9.03
   8   4  -1   80.86    7.17
  -8  -4  -1   62.24    8.12
   8  -4   1   71.34    4.97
   8  -4   1   59.21    6.56
  -8   4   1   77.69    7.91
   8   4  -1   83.78    8.19
   8   4  -1   76.92    7.92
  -8   4   1   70.84    6.30
   8   4   1   78.74    7.29
  -8   4  -1   58.84    7.55
   8   4   1   68.20    7.00
  -8  -4   1   66.82    6.61
  -8  -4   1   72.68    6.82
  -8   4  -1   59.83    7.83
   8  -4  -1   63.29    6.51
  -8   4  -1   67.33    8.46
  -8   4  -1   72.32    8.00
  -8   4  -1   54.75    7.17
  -8  -4   1   68.82    5.54
  -8  -4   1   77.67    8.71
   8   4   1   74.17    4.68
   8  -4  -1   78.90    7.21
  -8   4  -1   69.41    6.28
  -8  -4   1   73.73    8.54
   8   4   1   56.66    7.61
  -8   4  -1   69.82    5.88
   8   4   1   60.85    7.91
   8  -4  -1   64.38    4.84
   8  -4  -1   67.66    4.78
   8  -4  -1   65.70    7.66
   8   4   1   74.63    8.00
  -9   4   1   58.71    7.51
  -9   4   1   62.94    7.45
  -9   4   1   52.73    6.31
  -9  -4  -1   62.59    7.59
   9   4  -1   50.61    6.41
  -9   4   1   59.71    6.57
   9   4  -1   64.83    7.11
   9   4  -1   53.75    6.36
   9  -4   1   56.98    5.56
  -9  -4  -1   48.83    5.36
  -9   4   1   52.16    6.19
   9  -4   1   55.89    7.62
   9   4  -1   56.46    7.50
  -9   4   1   48.54    5.98
   9   4  -1   47.15    5.11
  -9   4   1   49.62    5.92
  -9  -4  -1   52.58    6.79
  -9  -4  -1   56.36    6.82
   9  -4   1   58.38    6.77
   9   4  -1   57.21    7.57
   9  -4   1   51.37    5.78
  -9  -4  -1   52.20    4.92
  -9   4  -1   64.74    8.18
   9   4   1   67.02    6.88
   9   4   1   54.16    7.64
   9   4   1   46.14    4.37
  -9   4  -1   44.48    4.81
  -9   4  -1   60.52    6.71
  -9  -4   1   49.31    6.57
  -9   4  -1   59.99    7.91
   9  -4  -1   63.13    7.16
  -9   4  -1   53.61    5.97
   9   4   1   41.47    5.32
  -9  -4   1   43.50    5.49
  -9  -4   1   48.74    5.55
  -9  -4   1   61.03    8.50
   9  -4  -1   54.59    6.63
   9  -4  -1   57.42    5.54
   9  -4  -1   59.78    7.00
   9   4   1   49.03    6.72
   9   4   1   47.98    6.96
  -9   4  -1   52.13    5.80
  -9   4  -1   51.99    6.38
  -9  -4   1   48.97    5.23
   9  -4  -1   50.53    5.21
  10   4  -1   65.86    5.54
 -10  -4  -1   66.60    7.71
  10  -4   1   58.71    5.45
 -10  -4  -1   54.16    5.98
  10  -4   1   58.54    6.43
  10   4  -1   58.43    6.85
 -10   4   1   68.15    8.13
  10   4  -1   56.27    7.05
 -10  -4  -1   67.66    5.13
  10   4  -1   66.45    8.01
 -10   4   1   50.52    6.04
  10  -4   1   66.72    9.00
 -10   4   1   41.97    7.04
 -10   4   1   56.00    6.58
 -10   4   1   52.10    6.04
  10  -4   1   57.19    7.43
  10   4  -1   64.04    7.85
  10  -4   1   56.60    7.00
 -10   4   1   48.26    6.27
 -10   4   1   53.82    6.31
  10   4  -1   56.81    7.77
 -10  -4  -1   54.43    7.95
 -10  -4  -1   56.17    6.45
 -10  -4   1   60.62    5.91
  10   4   1   51.86    6.95
  10   4   1   57.98    6.90
 -10   4  -1   71.76    8.49
 -10  -4   1   52.07    5.92
 -10  -4   1   47.21    5.49
  10  -4  -1   55.52    7.95
  10   4   1   45.69    5.04
  10   4   1   53.55    6.07
 -10   4  -1   67.23    8.88
  10   4   1   64.58    8.69
 -10   4  -1   47.86    6.97
  10  -4  -1   57.07    6.72
 -10  -4   1   41.76    6.24
 -10   4  -1   73.46    5.71
 -10   4  -1   58.23    6.04
  10  -4  -1   67.23    7.01
 -10  -4   1   54.13    7.36
 -10   4  -1   60.48    6.66
 -10   4  -1   64.81    7.83
  10   4   1   52.49    6.12
  10  -4  -1   62.11    5.88
  10  -4  -1   63.12    5.21
 -11   4   1   26.09    5.42
  11  -4   1   22.82    3.59
  11   4  -1   32.72    5.43
  11   4  -1   22.82    5.61
 -11  -4  -1   35.03    8.34
 -11  -4  -1   24.91    3.46
 -11   4   1   28.07    5.39
  11  -4   1   24.91    6.53
 -11  -4  -1   39.58    7.62
 -11   4   1   28.40    4.12
  11  -4   1   45.36    6.22
 -11   4   1   25.14    4.21
  11  -4   1   28.51    5.58
  11   4  -1   27.87    5.20
  11   4  -1   33.44    5.80
 -11   4   1   26.05    6.00
 -11  -4  -1   18.10    5.49
  11  -4   1   30.08    4.40
  11   4  -1   28.97    3.98
  11   4  -1   28.70    5.97
 -11   4   1   24.26    7.33
 -11  -4  -1   20.75    4.97
 -11   4   1   24.88    6.04
 -11   4  -1   30.57    3.78
 -11  -4   1   28.74    6.33
  11   4   1   29.89    3.27
 -11   4  -1   25.34    3.74
 -11  -4   1   24.74    3.89
  11   4   1   29.79    6.24
 -11  -4   1   28.28    5.42
  11  -4  -1   26.54    6.31
  11   4   1   35.55    6.08
  11   4   1   32.52    5.97
 -11   4  -1   22.98    5.20
 -11   4  -1   13.88    5.22
 -11   4  -1   32.38    6.21
  11  -4  -1   30.66    5.81
 -11  -4   1   21.92    5.33
  11  -4  -1   30.64    5.55
  11  -4  -1   24.01    4.12
  11  -4  -1   29.64    3.74
 -11  -4   1   30.60    7.38
  11   4   1   29.77    5.56
  11   4   1   30.23    6.60
 -11   4  -1   29.91    5.87
  12   4  -1    4.74    3.40
  12   4  -1    2.01    6.29
 -12   4   1    6.79    5.02
  12  -4   1    5.16    4.41
  12   4  -1    1.88    5.18
 -12  -4  -1    3.04    8.12
 -12   4   1    2.80    3.95
 -12   4   1    5.54    3.72
 -12  -4  -1    0.02    4.60
  12  -4   1   10.67    5.56
  12   4  -1    5.08    5.20
 -12   4   1    8.18    5.60
 -12  -4  -1   -0.26    8.55
  12  -4   1    0.38    3.74
 -12  -4  -1   -0.28    4.24
  12  -4   1    4.61    3.45
  12   4  -1   -6.23    4.94
 -12  -4  -1    7.41    3.30
 -12   4   1    2.03    5.46
 -12   4   1    3.49    6.16
 -12   4   1    4.73    6.69
  12   4  -1    1.65    6.03
  12  -4   1    3.66    4.97
  12   4   1    0.63    4.88
 -12  -4   1    5.66    5.72
  12  -4  -1    1.53    4.05
 -12  -4   1    3.84    7.59
  12  -4  -1   -3.61    3.87
 -12   4  -1   -0.83    3.64
 -12   4  -1   -1.74    5.55
  12   4   1   -1.86    5.21
  12   4   1    9.15    6.95
  12   4   1    9.52    6.62
 -12  -4   1    1.50    4.74
 -12   4  -1    0.61    4.62
  12  -4  -1    1.58    5.40
  12  -4  -1    5.37    4.41
 -12   4  -1    0.91    6.38
 -12   4  -1    4.12    5.61
  12  -4  -1    1.46    3.13
 -12  -4   1    1.53    3.76
 -13   4   1   28.65    7.21
 -13  -4  -1   18.65    3.88
 -13   4   1   19.44    6.40
 -13   4   1   21.73    4.22
  13  -4   1   25.05    5.39
 -13   4   1    7.84    4.99
 -13   4   1   12.11    7.43
 -13  -4  -1   13.39    7.43
  13   4  -1   22.76    7.71
  13  -4   1   20.93    6.44
  13  -4   1   22.41    4.28
  13  -4   1   22.11    5.12
  13   4  -1   15.96    6.40
  13   4  -1   19.14    5.99
 -13  -4  -1   12.48    5.05
 -13  -4   1   14.61    5.24
  13  -4  -1   24.34    4.86
  13   4   1   21.60    7.50
 -13  -4   1   24.18    4.70
 -13  -4   1   15.05   10.24
  13  -4  -1   18.30    5.76
  13   4   1   22.39    6.16
 -13   4  -1    9.97    9.32
  13   4   1   16.47    6.53
  13  -4  -1   17.97    6.30
 -13   4  -1   19.23    5.39
 -13   4  -1   14.72    6.51
  13   4   1   24.43    5.59
  13  -4  -1   28.92    4.52
  13   4   1   16.72   10.12
 -13   4  -1   26.14    6.59
 -13   4  -1   19.78    7.80
  14  -4   1   42.22    7.00
  14   4  -1   48.70    7.79
 -14  -4  -1   49.14    8.86
  14   4  -1   36.95    8.61
  14  -4   1   48.90    5.84
 -14   4   1   50.33    6.79
  14   4  -1   40.28    6.75
 -14  -4  -1   37.38    7.41
  14   4  -1   40.14    8.18
  14  -4   1   35.50    7.45
 -14   4   1   47.03    9.05
  14  -4   1   41.55    7.99
 -14   4   1   41.23    6.98
 -14  -4   1   40.11    7.08
 -14  -4   1   28.16    9.22
  14   4   1   34.78    7.60
 -14   4  -1   27.45    8.67
  14   4   1   42.09    7.37
  14  -4  -1   42.20    7.21
 -14  -4   1   45.03    6.26
 -14   4  -1   49.56    7.16
  14  -4  -1   51.47    5.80
  14  -4  -1   27.99    7.41
  14   4   1   45.41   13.81
  14  -4  -1   35.12    6.32
 -14   4  -1   42.10    7.97
 -15   4   1   45.69    7.64
  15   4  -1   30.85    9.57
  15   4  -1   35.70    7.69
 -15   4   1   31.24    9.38
 -15   4   1   33.98    7.51
  15   4  -1   54.68    7.32
  15  -4   1   38.94    7.35
  15   4  -1   11.74   11.08
  15  -4   1   40.98    5.01
  15  -4   1   38.85    8.11
 -15  -4  -1   29.15    7.17
 -15  -4  -1   28.84    9.98
  15   4   1   38.84    6.87
  15   4   1   45.89    8.87
  15  -4  -1   37.82    5.42
 -15   4  -1   26.69    8.06
  15   4   1   30.58    7.90
 -15  -4   1   46.47    7.77
 -15   4  -1   39.61   10.34
  15  -4  -1   32.75    7.10
 -15  -4   1   51.54   11.17
  15  -4  -1   38.89    7.45
  15   4   1   40.36    9.48
 -15   4  -1   39.66    7.32
 -16   4   1   24.45    9.24
  16  -4   1   39.79    5.57
  16  -4   1   37.55    7.92
  16   4  -1   47.96    7.67
 -16  -4  -1   36.89   11.94
  16   4  -1   30.70    8.19
  16  -4   1   39.53    8.28
  16   4  -1   41.47    8.78
 -16  -4  -1   43.73    7.88
  16   4  -1   37.76    9.84
 -16   4   1   44.67    8.97
  16   4   1   48.11    8.42
 -16   4  -1   34.60    8.18
  16   4   1   41.33    8.62
  16   4   1   44.69    8.95
 -16  -4   1   40.73    7.92
  16  -4  -1   41.82    7.68
  16  -4  -1   28.70    7.79
 -16  -4   1   34.32   11.18
  16   4   1   47.23   10.35
  16  -4  -1   48.36    5.70
 -16   4  -1   34.70   14.12
 -16   4  -1   43.68    9.65
 -17   4   1   -1.01    6.77
 -17  -4  -1    5.66    7.25
  17  -4   1   10.70    8.10
  17   4  -1   16.91    8.67
  17   4  -1   11.88    7.29
 -17  -4  -1   15.04   10.38
  17  -4   1   12.47    5.73
 -17   4   1   -6.46   10.68
  17   4  -1   21.95    9.10
  17   4  -1   22.08    8.78
  17   4   1    3.00    7.56
 -17  -4   1   -5.66    9.67
  17  -4  -1   11.12    4.65
 -17  -4   1    7.78    6.75
  17   4   1    8.71    8.72
  17  -4  -1    2.74    6.65
  17   4   1    8.14    6.98
  17   4   1   -1.01    8.68
 -17   4  -1   13.95    8.45
 -17   4  -1   17.75    7.97
   0   5  -1    2.88    4.29
   0  -5   1   -3.18    2.81
   0   5  -1   -5.18    6.81
   0  -5   1    3.58    3.76
   0  -5   1    0.89    4.47
   0  -5  -1   -4.50    5.27
   0  -5  -1   -1.15    3.58
   0   5   1    8.86    4.40
   0   5   1   -0.11    2.91
   0   5  -1    1.41    2.52
   0   5  -1    1.27    4.88
   0  -5  -1    1.79    4.01
   0   5  -1    3.24    2.00
   0  -5   1   -1.25    3.73
   0   5  -1    0.05    2.53
   0   5   1   -1.86    4.37
   0  -5   1   -1.71    3.89
   0   5   1    2.41    2.76
   0   5   1   -1.40    3.98
   0   5  -1    0.59    4.88
   0  -5  -1   -2.53    3.79
   0   5   1   -3.98    8.61
   0  -5  -1    9.29    3.44
  -1  -5  -1  251.28   11.54
   1  -5   1  227.35   11.69
   1  -5   1  223.03   12.33
  -1   5   1  213.54   12.58
   1   5  -1  238.37    9.12
  -1   5   1  225.55    9.97
   1  -5   1  210.61   12.30
  -1  -5  -1  228.85   10.52
  -1  -5  -1  238.90   10.97
  -1   5   1  223.67   11.48
   1   5  -1  210.95    9.88
  -1  -5  -1  239.28   10.92
  -1   5   1  224.04   12.70
   1   5  -1  237.40   11.36
  -1   5   1  222.31   12.88
   1   5  -1  230.75   14.44
   1   5  -1  227.65   11.86
   1  -5   1  229.77   10.14
   1   5  -1  243.32   12.49
  -1   5   1  219.64    9.81
   1   5  -1  235.90    9.13
   1  -5   1  224.60   11.04
  -1   5  -1  230.49   11.74
  -1   5  -1  238.08   12.15
   1  -5  -1  236.56   11.64
  -1   5  -1  237.90    9.33
   1   5   1  236.25   11.13
   1   5   1  220.91    8.31
   1   5   1  227.22    9.71
   1  -5  -1  234.44   11.20
   1   5   1  217.20   12.80
  -1  -5   1  231.75   10.97
   1   5   1  223.35   13.15
   1  -5  -1  238.99    9.97
  -1   5  -1  225.84   11.80
  -1  -5   1  223.26   10.86
  -1  -5   1  234.77   11.17
  -1  -5   1  216.94   11.01
   1   5   1  225.47    9.71
   1   5   1  213.59   14.32
  -1   5  -1  215.40   18.04
   2   5  -1   -0.91    2.74
   2   5  -1    5.92    4.14
  -2   5   1    2.88    4.39
   2   5  -1    2.01    2.70
   2   5  -1    6.02    4.66
  -2  -5  -1    4.58    3.69
  -2  -5  -1    5.30    3.45
  -2   5   1    7.32    3.43
  -2  -5  -1    6.46    3.50
  -2  -5  -1    2.02    3.90
  -2   5   1    1.48    8.95
   2  -5   1    2.22    4.35
  -2   5   1    8.71    4.53
  -2   5   1   -0.94    4.26
   2  -5   1    3.78    2.99
  -2   5   1    2.20    3.50
   2   5  -1   -0.97    5.95
   2   5  -1    2.31    2.64
   2  -5   1    4.26    3.80
   2   5  -1    0.85    5.44
   2  -5   1    4.19    3.15
  -2   5   1    8.17    4.87
   2   5   1    4.23    3.16
  -2   5  -1   -1.57    4.41
   2   5   1   -1.25    2.48
  -2   5  -1   -2.75    4.95
   2   5   1   -0.74    4.27
   2   5   1    1.66    4.93
   2  -5  -1    3.13    2.91
   2   5   1    6.58    3.06
  -2  -5   1    3.37    3.61
  -2   5  -1    0.57    3.03
   2   5   1    7.52    3.94
  -2  -5   1    4.82    3.81
  -2   5  -1   -2.51    4.51
   2   5   1    7.56    4.17
   2  -5  -1    1.52    3.98
  -2   5  -1   -4.65    4.49
  -2   5  -1    1.49    2.78
  -2  -5   1    1.79    3.44
   2  -5  -1    2.49    3.63
  -2  -5   1    4.11    3.28
   3   5  -1   58.80    6.95
  -3  -5  -1   47.91    5.96
  -3   5   1   48.92    6.34
   3  -5   1   52.26    5.84
  -3   5   1   59.07    7.78
  -3   5   1   69.03   11.22
   3   5  -1   46.82    5.42
  -3   5   1   62.30    6.94
   3   5  -1   41.86    6.84
   3   5  -1   44.76    9.01
   3   5  -1   53.82    6.19
   3   5  -1   67.36    6.93
  -3   5   1   53.95    6.44
   3  -5   1   61.05    5.57
  -3   5   1   45.41    5.70
   3  -5   1   65.54    5.37
   3  -5   1   52.10    5.82
  -3   5   1   48.97    6.12
   3   5  -1   47.92    6.35
  -3  -5  -1   65.31    6.67
  -3  -5  -1   52.92    6.70
  -3  -5  -1   44.67    6.15
  -3   5  -1   59.75    6.41
   3  -5  -1   49.68    5.57
  -3   5  -1   55.32    5.56
   3   5   1   41.14   10.79
   3  -5  -1   50.12    6.66
   3   5   1   64.49    7.48
   3   5   1   46.29    5.83
   3   5   1   58.28    6.03
   3  -5  -1   48.78    5.22
  -3  -5   1   56.94    6.77
  -3   5  -1   52.71    6.15
   3   5   1   54.92    7.11
  -3  -5   1   62.87    6.47
  -3  -5   1   50.78    5.82
   3   5   1   62.61    6.12
  -3   5  -1   57.77    6.90
  -3   5  -1   44.68    5.93
  -3  -5   1   47.72    6.01
   3  -5  -1   54.64    5.79
   3   5   1   51.90    6.68
  -3   5  -1   63.15    6.48
   4  -5   1  125.65    9.03
   4   5  -1  109.14   11.31
   4  -5   1  106.80    8.05
  -4   5   1  137.01    9.58
   4   5  -1  105.82   10.55
   4   5  -1   68.92   13.00
   4   5  -1  110.69    7.61
  -4  -5  -1  102.67    7.67
  -4  -5  -1  109.72    7.21
   4  -5   1   96.70    5.94
  -4   5   1  109.29   13.40
  -4  -5  -1   91.91    8.86
   4   5  -1  102.07    7.82
  -4  -5  -1   94.30    7.98
  -4   5   1  112.42    7.68
   4   5  -1  118.01    6.77
  -4   5   1  114.41    9.90
  -4  -5  -1  108.93    7.39
   4   5  -1  105.75    6.98
  -4   5   1  117.00    9.75
   4  -5   1  115.16    6.86
  -4   5   1  117.39    8.66
   4  -5  -1  106.07    5.93
  -4  -5   1  101.25    8.01
   4  -5  -1  103.58    8.01
   4   5   1  113.60   11.72
   4   5   1  112.59    7.93
   4   5   1  115.71    7.55
  -4  -5   1  118.94    9.14
   4  -5  -1  103.77    6.11
  -4   5  -1   99.73    9.29
   4   5   1   95.10    9.28
  -4  -5   1  117.79    7.95
  -4   5  -1   88.65    7.37
   4  -5  -1  105.28    9.24
  -4   5  -1  110.14    7.23
  -4   5  -1   82.87    9.29
  -4  -5   1  121.08    7.95
   4   5   1  112.38    7.32
  -4   5  -1  114.44    9.54
   4   5   1   90.47   12.60
   4   5   1  112.87    7.38
  -5   5   1    6.91    5.19
   5  -5   1   12.25    4.80
   5   5  -1    7.88    5.52
  -5   5   1   18.76    5.37
  -5  -5  -1   20.94    4.07
   5   5  -1   21.26    6.12
   5   5  -1   15.39    3.76
  -5  -5  -1   13.77    4.56
  -5  -5  -1   14.86    4.07
  -5  -5  -1   18.42    4.90
  -5   5   1   10.83    5.95
  -5   5   1   20.05    9.71
   5  -5   1   17.17    3.15
  -5  -5  -1   15.54    3.86
   5   5  -1   16.05    3.87
  -5   5   1   14.99    4.54
   5  -5   1   17.92    2.96
   5   5  -1   13.35    5.01
   5  -5   1    8.34    4.79
  -5   5   1   11.69    4.10
   5   5   1   12.65    4.71
  -5  -5   1   14.64    4.17
   5  -5  -1   13.05    4.75
  -5   5  -1    5.37    8.73
  -5   5  -1    9.17    5.06
   5  -5  -1   18.78    5.79
   5  -5  -1   19.04    2.91
  -5  -5   1   18.14    4.04
   5   5   1   16.03    5.73
  -5  -5   1   16.06    3.60
  -5   5  -1   13.05    4.83
   5   5   1   30.36    6.08
   5   5   1    3.78    4.54
   5   5   1   16.08    4.05
  -5   5  -1   17.13    4.53
   5  -5  -1   14.27    2.55
  -5   5  -1   20.83    5.28
  -5   5  -1   17.51    4.10
  -5  -5   1    8.79    4.70
   5   5   1   18.09    3.62
  -5  -5   1   12.03    4.81
   6   5  -1   -1.39    3.60
  -6  -5  -1   -1.50    4.21
  -6  -5  -1    2.41    3.60
  -6   5   1    1.37    5.15
   6   5  -1   -2.67    3.15
   6  -5   1   -1.23    8.29
  -6   5   1    1.18    4.17
   6   5  -1   -1.07    6.08
  -6   5   1   -4.93    4.00
   6   5  -1    1.74    5.69
  -6   5   1   -8.11    4.13
   6  -5   1    3.16    3.88
  -6  -5  -1    1.89    4.03
   6   5  -1    5.45    5.55
  -6  -5  -1   -0.08    3.84
  -6   5   1    9.03    5.35
   6  -5   1    3.98    2.62
  -6  -5  -1    6.53    4.65
   6  -5  -1    0.81    3.87
  -6  -5   1    0.41    3.56
  -6   5  -1   -4.46    7.10
   6   5   1    1.37    5.15
  -6   5  -1    0.23    4.91
   6   5   1    0.90    4.58
  -6  -5   1   -4.45    3.58
   6  -5  -1   -3.62    4.54
  -6   5  -1    1.40    3.54
  -6  -5   1    2.11    4.17
  -6  -5   1    2.28    3.72
   6   5   1    0.04    3.19
  -6   5  -1    1.79    4.65
   6  -5  -1    2.20    2.21
  -6  -5   1   -0.10    4.77
   6  -5  -1    2.66    2.49
   6   5   1    2.38    3.64
  -6   5  -1    0.25    4.83
   6   5   1    0.93    4.68
  -6   5  -1   -6.42    4.54
   6   5   1    1.22    5.93
   7   5  -1   56.31    7.13
  -7   5   1   55.85    6.55
  -7   5   1   51.22    5.90
  -7   5   1   79.68    9.44
   7  -5   1   52.16    5.63
  -7   5   1   50.69   11.28
   7  -5   1   64.38    8.02
  -7  -5  -1   58.21    7.32
  -7  -5  -1   48.62    5.92
   7   5  -1   44.33    7.56
  -7  -5  -1   55.94    6.13
   7   5  -1   38.51    6.14
   7  -5   1   52.58    5.21
   7   5  -1   34.49    6.40
   7   5  -1   51.02    5.45
   7   5  -1   48.71    6.45
   7  -5   1   50.30    6.20
  -7   5   1   66.58    8.62
  -7   5   1   58.21    6.66
  -7  -5  -1   47.14    5.76
  -7  -5  -1   53.95    6.72
  -7  -5   1   49.51    6.69
   7   5   1   46.24    5.77
   7  -5  -1   48.38    6.84
  -7   5  -1   50.21    6.10
  -7   5  -1   56.90    9.08
   7  -5  -1   48.65    4.60
  -7   5  -1   54.19    5.79
  -7   5  -1   52.43    6.39
   7   5   1   73.43   10.00
  -7  -5   1   53.49    7.00
  -7  -5   1   70.63    9.30
   7  -5  -1   37.54    5.00
  -7   5  -1   54.02    6.24
   7   5   1   68.31    9.45
   7  -5  -1   68.12    7.43
   7   5   1   65.26    7.47
  -7  -5   1   51.72    6.20
   7   5   1   59.25    5.96
  -7   5  -1   52.64    6.60
   7   5   1   70.45    8.18
  -8   5   1   40.30    6.83
  -8   5   1   38.68   12.42
  -8   5   1   36.90    5.61
   8   5  -1   22.79    6.13
  -8   5   1   36.26    5.95
   8  -5   1   36.38    4.86
   8   5  -1   32.12    7.79
   8  -5   1   34.13    5.55
  -8   5   1   30.20    5.72
   8   5  -1   31.46    4.22
   8   5  -1   10.00    6.32
   8   5  -1   24.06    5.97
  -8  -5  -1   36.23    5.82
   8  -5   1   36.14    5.59
  -8   5   1   31.35    5.81
   8  -5   1   33.75    4.19
  -8  -5  -1   24.65    5.39
  -8  -5  -1   33.67    3.91
   8   5  -1   32.97    5.16
  -8  -5  -1   27.35    6.52
   8  -5   1   38.47    6.69
   8   5   1   38.03    5.39
  -8   5  -1   21.81    5.63
   8  -5  -1   30.46    3.61
  -8  -5   1   24.46    7.69
  -8  -5   1   39.06    5.30
   8   5   1   27.79    5.57
  -8   5  -1   26.34    6.82
   8   5   1   32.57    7.34
  -8  -5   1   31.41    4.50
   8  -5  -1   35.24    5.60
  -8   5  -1   31.16    7.47
   8   5   1   35.53    5.02
   8  -5  -1   23.28    6.11
   8   5   1   35.15    6.20
  -8  -5   1   37.49    6.17
   8  -5  -1   23.04    5.60
  -8   5  -1   31.36    5.56
   8  -5  -1   33.16    4.49
  -8   5  -1   37.02    7.00
  -8  -5   1   35.29    5.69
   8   5   1   46.56    8.25
   9   5  -1  105.85   11.20
  -9   5   1  120.88   13.10
   9   5  -1  104.61   11.17
   9   5  -1  105.87    9.28
  -9  -5  -1  120.63   11.10
  -9  -5  -1  104.23    6.85
   9  -5   1  134.00   10.03
   9  -5   1  126.53    7.20
   9  -5   1  125.19    7.84
   9  -5   1  128.46   10.51
   9   5  -1  116.04   13.24
  -9   5   1  104.32   14.66
  -9  -5  -1  104.70    9.98
  -9  -5  -1  115.82    9.47
  -9   5   1  120.38   11.16
   9  -5   1  138.69   11.75
  -9   5   1  123.39    9.81
   9   5   1  144.39   12.84
   9  -5  -1  114.37    6.55
  -9   5  -1  117.13   10.89
  -9  -5   1  114.43    7.91
  -9   5  -1  110.87    9.33
   9  -5  -1  100.71    7.12
  -9   5  -1  108.44   12.96
   9   5   1  112.80   11.73
   9  -5  -1  110.20    9.95
   9  -5  -1  114.57    9.67
   9   5   1  134.85   10.60
  -9  -5   1  135.16   10.07
   9  -5  -1  112.05   12.17
  -9  -5   1  149.26   11.51
  -9   5  -1  114.82   11.60
   9   5   1  138.27   10.43
  10  -5   1    5.32    6.07
  10   5  -1    7.37    5.76
  10  -5   1   15.79    5.60
 -10  -5  -1   11.38    5.29
 -10   5   1   13.31    6.34
  10  -5   1   14.56    3.70
  10   5  -1   10.59    6.86
  10   5  -1   12.06    5.08
  10   5  -1   11.32    6.77
  10  -5   1    9.92    4.06
 -10  -5  -1    5.12    5.43
 -10   5   1    9.71    7.63
  10  -5   1    6.94    4.89
 -10   5   1   13.93    5.16
  10  -5  -1   19.30    6.66
  10   5   1   15.05    6.92
 -10  -5   1   10.50    5.58
  10   5   1   13.81    6.71
 -10   5  -1   -5.47    6.93
  10  -5  -1    9.59    3.68
  10  -5  -1   13.75    4.85
  10  -5  -1   15.64    3.06
  10  -5  -1   10.06    5.68
 -10  -5   1    2.19    6.73
  10   5   1    7.77    5.62
 -10   5  -1   12.32    6.14
  10   5   1   17.02    6.02
 -10   5  -1   17.45    4.75
 -10  -5   1    3.67    4.05
  11   5  -1   84.33   10.45
  11   5  -1   94.04   12.05
  11   5  -1   96.19   11.72
  11  -5   1   70.29    6.77
 -11   5   1   70.42    8.88
  11  -5   1   87.79    8.32
  11  -5   1   69.53    7.85
  11   5  -1  100.49   11.46
 -11   5   1   78.61   10.26
 -11  -5  -1  105.22   11.53
 -11   5   1   75.68    9.74
  11  -5   1   83.42   10.60
 -11   5   1   96.35   11.20
 -11  -5  -1   79.81    9.32
  11  -5   1   71.82    9.17
  11  -5  -1   69.23    8.09
  11  -5  -1   88.32   10.73
  11  -5  -1   80.82    6.55
  11  -5  -1   93.40    7.78
  11   5   1   61.88    8.00
  11  -5  -1  103.62   12.23
 -11  -5   1   63.73    7.21
 -11  -5   1   65.65    9.02
  11   5   1   80.22   10.89
  11   5   1   80.69    9.12
 -11   5  -1   76.23    9.11
  11   5   1   85.79    9.50
 -11   5  -1  101.64   11.58
 -12  -5  -1   11.81    6.86
  12  -5   1   16.38    6.28
 -12   5   1   22.64   10.02
 -12   5   1   14.76    7.08
  12   5  -1   18.94    6.75
  12   5  -1   17.69    6.56
 -12   5   1   27.90    8.39
  12   5  -1   18.47    7.76
  12  -5   1   19.74    8.26
  12  -5   1   19.26    4.32
  12  -5   1   19.82    5.67
  12   5  -1   31.87    8.30
 -12  -5  -1   16.53    5.52
 -12   5  -1   17.12    8.37
 -12  -5   1   11.78    5.71
  12   5   1   23.50    7.04
  12   5   1   19.70    7.96
  12  -5  -1   18.67    6.90
  12   5   1   12.17    7.19
  12   5   1   11.36    7.78
 -12   5  -1   13.36    7.45
  12  -5  -1   14.81    4.61
  12  -5  -1   18.76    4.14
  12  -5  -1   24.54    6.66
 -12  -5   1   14.36    8.05
  13   5  -1   13.75    6.60
 -13   5   1   15.72    7.80
  13   5  -1   16.10    8.91
 -13   5   1   15.17    7.31
 -13  -5  -1    7.64    7.62
  13   5  -1    5.34    8.30
 -13  -5  -1   20.72    6.70
  13   5  -1    9.74    6.75
  13  -5   1    7.82    6.79
  13  -5   1   15.33    6.72
  13  -5   1    8.53    8.69
 -13   5   1   -5.94    8.45
  13  -5   1    6.19    3.96
  13   5   1   16.65    9.02
 -13  -5   1    9.27    8.63
 -13   5  -1    7.22    8.00
  13  -5  -1   10.07    6.54
 -13  -5   1    7.81    5.81
  13  -5  -1   15.28    4.61
  13   5   1    4.44    6.92
 -13   5  -1    5.02    7.55
  13   5   1   14.90    7.65
 -13   5  -1    5.58    8.10
  13  -5  -1   10.73    5.98
  13  -5  -1   10.33    7.96
  13   5   1    6.28    7.22
  14  -5   1    5.32    8.54
  14   5  -1    3.48    8.76
 -14  -5  -1    6.24    8.40
 -14  -5  -1    7.55    5.92
 -14   5   1    3.55    9.67
  14  -5   1   11.85    6.46
 -14   5   1   16.66    9.07
  14   5  -1   14.47    9.43
  14   5  -1    7.77    9.90
  14  -5   1    9.03    5.01
  14   5  -1   10.08    7.39
 -14  -5   1   16.05    6.72
 -14   5  -1   14.83    9.74
 -14  -5   1   14.04    9.77
 -14   5  -1    8.07    9.72
  14  -5  -1    8.13    4.17
  14   5   1    9.67    7.77
  14   5   1   13.54    7.73
 -14   5  -1   12.47    7.74
  14  -5  -1   10.19    7.70
  14   5   1    3.82    7.44
  14   5   1   -3.88    8.33
  14  -5  -1   12.44    5.94
  15   5  -1   -7.03   10.04
  15  -5   1   -1.25    7.08
  15  -5   1   11.14    4.65
  15  -5   1   15.62    7.10
 -15  -5  -1    4.93    6.87
  15   5  -1   13.48    7.68
  15   5  -1    9.95    9.26
 -15   5   1   -6.75   10.90
 -15  -5  -1    2.19   10.51
  15   5  -1   -6.92    7.53
 -15  -5   1    0.81   11.03
  15  -5  -1    6.58    6.83
  15  -5  -1   -1.68    4.63
 -15  -5   1   12.11    6.89
  15   5   1    1.68    9.08
 -15   5  -1  -22.56   10.74
  15   5   1    6.97   10.35
  15   5   1    6.77    8.62
  15   5   1   13.47    7.56
  15  -5  -1   14.02    8.27
   0   6   1    3.28    6.09
   0  -6   1   -2.95    3.76
   0   6   1    4.89    6.08
   0  -6  -1    2.54    4.50
   0  -6  -1   -2.29    4.70
   0  -6   1    0.10    4.78
   0  -6   1   -0.32    5.20
   0  -6  -1    0.81    3.04
   0   6   1    2.91    5.58
   0  -6  -1    5.04    5.78
   0   6  -1    0.13    6.89
   0   6   1   -3.63    6.88
   0   6  -1    2.71    6.07
   0   6  -1   12.26    5.90
   0   6   1    0.85    3.75
   0  -6   1    5.37    4.48
   1   6  -1    9.99    6.81
  -1   6   1   23.38    7.61
  -1   6   1   19.26    4.30
   1   6  -1   31.26    7.34
  -1  -6  -1   29.01    5.92
  -1   6   1   25.44    7.77
  -1   6   1   39.11    6.65
  -1  -6  -1   25.25    5.72
  -1  -6  -1   22.84    5.47
  -1  -6  -1   22.43    3.91
   1   6  -1   27.62    8.13
   1  -6   1   22.90    5.17
   1  -6   1   16.40    3.98
   1  -6   1   21.37    6.18
   1  -6   1   15.50    5.64
   1   6  -1   26.62    7.47
   1  -6  -1   21.01    6.08
   1  -6  -1   24.25    4.05
  -1  -6   1   15.95    4.49
  -1   6  -1   29.81    8.25
   1  -6  -1   25.43    4.52
  -1   6  -1   11.64    6.57
   1   6   1   16.05    7.51
   1   6   1   22.01    6.55
   1  -6  -1   27.44    6.39
  -1  -6   1   12.94    5.17
  -1  -6   1   20.25    5.20
   1   6   1   13.83    7.09
  -1   6  -1   23.61    7.06
   1   6   1   17.92    4.26
  -1  -6   1   22.95    6.29
   1   6   1   19.54    7.50
  -2  -6  -1  161.09    9.04
   2  -6   1  148.29    9.72
  -2   6   1  147.55   13.04
  -2  -6  -1  141.76   10.35
  -2   6   1  150.74    9.24
   2  -6   1  133.41    8.18
  -2   6   1  155.62   12.88
   2  -6   1  128.49   12.18
   2   6  -1  166.42   11.18
  -2  -6  -1  144.66   10.60
   2  -6   1  120.88   10.09
  -2   6   1  150.55   12.51
   2   6  -1  168.81   11.67
  -2  -6  -1  141.64   11.74
   2   6  -1  169.44   14.81
   2  -6  -1  145.61   12.00
  -2  -6   1  134.79   11.27
  -2  -6   1  143.02   10.84
   2  -6  -1  153.22   10.30
   2   6   1  157.62   13.29
   2   6   1  138.88   12.28
  -2   6  -1  128.05   12.90
   2  -6  -1  165.88    8.10
  -2   6  -1  143.64    9.84
   2   6   1  121.92   11.87
  -2   6  -1  131.36   12.69
   2   6   1  138.14    8.96
   2  -6  -1  160.02    9.24
  -2  -6   1  155.46    9.23
  -2  -6   1  142.13   10.57
   3  -6   1   76.71    7.85
  -3  -6  -1   59.36    6.47
  -3  -6  -1   52.96    7.07
  -3  -6  -1   66.48    9.57
   3   6  -1   41.74    7.54
   3   6  -1   48.69    7.73
   3  -6   1   63.63    7.81
  -3   6   1   68.54   13.11
  -3   6   1   65.93    7.85
   3  -6   1   71.03    6.31
  -3  -6  -1   57.00    6.29
   3   6  -1   53.33    8.98
   3  -6   1   58.83    7.17
  -3   6   1   61.55    8.76
  -3   6   1   66.25    8.79
   3  -6  -1   59.02    7.26
   3  -6  -1   59.16   10.04
  -3   6  -1   53.03    8.00
   3   6   1   58.45    9.05
   3  -6  -1   59.16    5.86
   3   6   1   68.68    8.24
  -3   6  -1   47.04    7.81
  -3  -6   1   65.58    7.41
   3  -6  -1   60.96    7.27
  -3  -6   1   62.73    7.46
  -3  -6   1   60.43    7.11
   3   6   1   64.91    8.61
   3   6   1   59.91    9.47
  -3   6  -1   70.62    9.24
  -3   6  -1   65.03    7.77
   4  -6   1    1.20    5.64
   4  -6   1   -0.88    6.27
  -4  -6  -1   11.65    5.43
   4  -6   1    1.69    4.24
   4   6  -1    1.20    6.57
   4   6  -1    7.70    6.43
  -4   6   1    6.68    4.60
  -4  -6  -1    1.65    4.68
  -4   6   1   12.63    6.51
  -4   6   1   11.44    6.98
  -4  -6  -1   -1.72    4.79
   4   6  -1    1.82    7.92
   4  -6   1    3.84    3.10
  -4   6   1    3.50    6.45
   4  -6  -1    2.90    2.83
  -4  -6   1   13.73    5.33
   4   6   1    8.58    5.91
   4   6   1   12.63    6.97
  -4   6  -1    7.23    6.02
  -4   6  -1   -1.91    6.45
   4   6   1   -1.91    7.29
   4  -6  -1   14.04    6.59
  -4   6  -1   10.72    4.71
   4   6   1    6.30    5.12
   4  -6  -1    3.10    5.36
  -4  -6   1    1.10    4.64
   4  -6  -1    1.65    3.48
  -4  -6   1   10.94    5.31
  -4   6  -1   10.70    6.60
  -5  -6  -1   95.56    9.71
   5  -6   1   89.90    9.53
   5  -6   1   79.28    9.50
  -5   6   1  103.50   12.47
   5   6  -1  100.91   13.09
  -5   6   1   93.07   10.51
   5   6  -1  104.52   11.11
  -5  -6  -1   83.95    9.23
   5  -6   1   97.41    8.05
  -5   6   1   70.13    9.30
   5   6  -1   89.41   10.12
  -5  -6  -1   96.93    9.11
  -5   6   1   78.22    9.01
   5  -6   1   82.76    6.46
   5   6   1   78.11   10.27
   5  -6  -1  101.44    9.26
  -5  -6   1   96.64    9.58
  -5  -6   1   80.77   10.34
  -5   6  -1   93.97   12.41
  -5   6  -1   99.31   10.85
  -5   6  -1   86.00    8.85
   5  -6  -1  100.43    7.18
  -5  -6   1   90.06    9.77
   5  -6  -1  107.35   12.34
  -5   6  -1  102.42    8.97
   5   6   1   82.85   10.25
   5  -6  -1   99.01    6.08
   5   6   1   90.12    9.27
   6   6  -1   21.26    8.68
   6   6  -1   27.99    6.39
   6  -6   1   22.78    5.79
  -6   6   1   15.58    5.80
   6   6  -1    6.09    8.59
  -6  -6  -1   16.76    5.30
  -6   6   1   15.81    7.14
   6  -6   1   25.74    4.60
   6  -6   1   29.28    3.84
  -6   6   1   23.70    8.05
  -6   6   1   13.12    8.02
   6  -6   1   17.73    6.31
  -6  -6  -1    9.83    5.85
   6   6   1   22.30    6.34
  -6  -6   1   26.41    6.82
  -6   6  -1   15.46    7.17
  -6  -6   1   25.57    5.43
   6   6   1   24.35    8.66
  -6   6  -1   24.27    7.11
   6  -6  -1   22.02    7.73
  -6   6  -1   29.62    7.11
  -6   6  -1   20.88    5.79
   6  -6  -1   21.21    3.50
  -6  -6   1   17.56    5.53
   6  -6  -1   12.56    5.70
   6  -6  -1   26.88    4.10
   6   6   1   17.80    8.26
  -7  -6  -1   37.44    6.28
  -7  -6  -1   36.70    6.26
   7  -6   1   34.01    4.38
   7   6  -1   45.07    9.94
  -7   6   1   36.17    7.89
  -7   6   1   27.84    8.18
  -7   6   1   44.89    7.10
   7  -6   1   32.47    5.10
  -7   6   1   23.44    7.36
   7   6  -1   36.96    7.26
   7  -6   1   39.83    6.94
   7  -6   1   52.04    9.39
   7   6  -1   41.83    8.80
   7   6   1   36.72    7.44
  -7  -6   1   34.27    6.53
  -7  -6   1   31.36    7.05
   7  -6  -1   33.79    8.33
  -7   6  -1   49.42    7.65
   7   6   1   44.59    8.55
  -7   6  -1   36.17    7.46
  -7   6  -1   22.44    7.85
   7  -6  -1   38.07    4.37
   7  -6  -1   33.23    6.91
   7   6   1   35.61    8.27
   7  -6  -1   45.80    5.18
  -7   6  -1   28.75    7.81
   8   6  -1   -1.56    7.34
   8   6  -1    2.10    6.27
   8   6  -1   -6.85    7.28
  -8  -6  -1   -6.00    5.28
  -8   6   1    1.62    7.31
  -8  -6  -1   -9.09    6.26
  -8   6   1    4.81    7.59
   8  -6   1   -5.20    5.27
  -8   6   1    4.45    6.72
   8  -6   1    4.44    3.29
   8  -6   1    3.62    4.64
   8  -6   1    4.50    7.94
  -8   6   1    0.22    7.47
  -8   6  -1    2.68    7.36
  -8  -6   1    1.51    6.49
  -8   6  -1   -1.77    7.60
   8   6   1    6.84    8.50
  -8  -6   1    4.44    5.60
   8  -6  -1   -1.23    6.90
   8  -6  -1   -1.66    3.09
  -8   6  -1    1.62    6.92
   8   6   1    1.20    5.81
   8   6   1   11.82    6.96
   8  -6  -1    4.64    5.21
  -9   6   1   14.20    7.99
  -9   6   1   16.71    6.81
   9  -6   1   28.79    9.01
   9  -6   1   12.70    5.84
   9  -6   1   20.47    5.14
  -9   6   1   13.45    8.05
   9   6  -1   16.93    8.94
   9  -6   1   24.77    4.23
  -9  -6  -1   26.30    6.46
  -9  -6  -1   13.90    6.71
   9   6  -1   25.68    8.32
   9   6  -1   34.36    7.44
  -9  -6   1   24.30    7.16
   9   6   1   25.63    8.99
   9   6   1   37.09    8.26
   9  -6  -1   26.06    6.77
  -9   6  -1   15.74    7.74
   9  -6  -1   15.03    9.19
  -9   6  -1   20.84   10.94
   9  -6  -1   20.26    3.58
  -9  -6   1    3.97    7.56
   9   6   1   31.84    7.12
   9  -6  -1   29.00    4.65
  -9   6  -1   24.12    7.98
  10   6  -1    8.01    7.24
  10   6  -1   24.53    7.89
 -10   6   1    8.78    8.17
  10  -6   1   19.45    8.05
 -10   6   1   18.76    9.57
 -10  -6  -1   15.06    6.78
  10   6  -1   16.30    7.33
 -10   6   1   24.95    8.20
  10  -6   1   29.96    7.61
 -10  -6  -1    6.19    6.97
 -10   6   1   32.97    9.90
  10  -6   1   28.61    4.13
  10  -6  -1   23.57    3.94
 -10   6  -1   33.35    9.09
 -10  -6   1    9.83    6.19
  10   6   1   18.10    8.13
 -10  -6   1    5.04    6.99
 -10   6  -1   31.53    9.66
  10   6   1   11.92    7.05
  10  -6  -1    8.84    7.10
  10  -6  -1   32.73    9.35
  10   6   1   12.56    7.58
 -11   6   1    9.28   11.34
  11   6  -1  -13.11    9.77
 -11  -6  -1   -3.20    5.59
  11   6  -1    2.98    7.88
 -11   6   1    6.03   11.51
 -11   6   1   -2.33    9.88
  11  -6   1   -2.84    3.63
 -11  -6  -1    0.12    9.17
  11  -6   1   -5.56    6.65
 -11   6   1   -4.91    9.35
  11   6  -1    1.07    8.11
  11  -6   1   -6.45    9.63
  11   6   1    5.12    7.16
  11   6   1  -16.99    9.88
  11  -6  -1   -3.90    6.29
 -11   6  -1    3.49   11.01
 -11  -6   1   -1.96    8.11
  11  -6  -1    0.75    3.67
 -11  -6   1   -2.18    6.29
  11  -6  -1   -2.69    4.36
  11   6   1   -7.60    7.87
 -11   6  -1    9.07   10.05
   0   7   1   -2.81    8.40
   0   7  -1   -3.66    9.16
   0  -7   1    3.19    6.08
   0  -7  -1   -0.71    4.47
   0   7   1    4.00    9.89
   0   7   1   -6.16    9.85
   0  -7   1   -0.32    4.92
   0  -7   1    5.89    7.52
   0  -7  -1   -1.66    5.59
   0   7  -1   12.20   10.36
   0   7  -1    4.66    9.37
   1   7  -1   49.68    9.44
   1  -7   1   43.23    7.57
   1  -7   1   40.46    5.66
  -1  -7  -1   46.55    6.26
  -1   7   1   34.82   10.35
   1   7  -1   57.92   10.24
  -1  -7  -1   39.73    7.69
   1  -7   1   55.22   10.22
   1   7  -1   39.02    9.82
  -1   7   1   27.45   10.31
  -1   7   1   53.78   10.46
  -1  -7   1   41.75    6.36
   1   7   1   43.86   11.24
   1   7   1   31.94    8.18
   1  -7  -1   46.65    5.22
  -1  -7   1   31.98    7.32
   1   7   1   22.20    7.99
   1  -7  -1   31.43    6.97
  -1   7  -1   32.67    9.22
  -1   7  -1   47.92   11.36
  -1   7  -1   47.54    8.51
   1  -7  -1   54.79    9.11
  -2   7   1   -5.31    8.02
   2  -7   1    2.89    8.20
  -2   7   1   -5.36    9.18
   2   7  -1    0.57    8.89
  -2  -7  -1    1.57    6.24
   2   7  -1   -1.19    9.29
   2  -7   1   -0.79    4.52
   2   7  -1    2.80   10.14
  -2  -7  -1   -0.51    4.68
   2  -7   1    2.18    6.22
  -2   7   1  -15.62    9.38
  -2   7  -1   -0.39    8.29
  -2  -7   1   -2.14    4.82
   2   7   1   -4.73    8.46
   2  -7  -1   -1.01    6.08
   2  -7  -1   -2.07    8.76
   2  -7  -1   -2.38    3.96
  -2   7  -1   -1.34    9.54
   2   7   1    0.02    8.19
  -2  -7   1    2.88    6.38
   2   7   1  -17.18    9.26
  -2   7  -1    1.69    9.49
  -3  -7  -1   -2.42    5.29
   3  -7   1   18.08    7.04
   3  -7   1   19.16    4.22
   3   7  -1    4.42    8.69
  -3   7   1   19.80    7.74
  -3   7   1    9.95   10.93
  -3   7   1    8.32   10.63
  -3  -7  -1   10.03    7.08
   3   7  -1    9.72   10.30
   3  -7   1   18.11    8.93
   3   7  -1   15.87   10.29
  -3  -7   1   13.93    7.54
   3   7   1   13.53   10.23
   3  -7  -1    7.70    6.96
   3  -7  -1   10.34    3.75
  -3   7  -1   15.18    8.09
   3   7   1  -11.36   10.45
   3  -7  -1    1.11    8.43
   3   7   1   -2.48    8.46
  -3   7  -1   13.37   10.90
  -3  -7   1   10.83    6.39
  -3   7  -1   14.59    9.48
  -4   7   1   13.38    9.62
  -4   7   1  -10.85   10.22
  -4  -7  -1    2.66    6.65
  -4   7   1    7.80   10.29
   4  -7   1    2.69    4.11
   4  -7   1  -12.46    9.26
   4   7  -1   -2.32    8.81
   4  -7   1    3.91    6.90
   4   7  -1    2.20    6.60
  -4  -7   1    6.83    6.93
   4  -7  -1   13.30   10.16
  -4  -7   1   17.26    7.24
  -4   7  -1    3.95    8.20
   4   7   1   -7.27    6.56
   4  -7  -1   11.32    7.21
  -4   7  -1   -4.10   10.22
  -4   7  -1    7.44    9.39
   4   7   1    2.08    9.62
   4  -7  -1    7.11    4.02
  -3   0   2   -2.72    0.85
   3   0   2   -1.80    0.98
  -3   0  -2   -3.98    0.85
   3   0  -2   -1.82    0.85
   3   0   2   -1.10    1.01
  -3   0  -2   -1.96    0.77
  -3   0  -2   -1.56    0.87
   3   0   2   -2.64    0.74
   3   0   2    1.52    1.34
   3   0   2   -2.01    0.68
   3   0  -2   -1.91    0.82
   3   0  -2   -2.32    0.93
  -3   0   2   -3.46    0.72
   3   0  -2   -2.28    0.69
  -3   0   2   -2.88    0.80
   3   0   2   -2.49    0.85
   3   0  -2   -3.35    0.28
  -3   0   2   -2.40    0.30
  -3   0  -2   -2.29    0.71
  -3   0   2   -1.58    0.85
  -3   0   2   -2.49    0.93
  -3   0  -2   -1.68    1.10
  -3   0  -2   -3.13    0.91
   3   0  -2   -3.48    0.87
  -3   0  -2   -3.03    0.76
   3   0   2   -2.44    0.85
   4   0  -2  101.23    4.30
   4   0   2  103.38    4.24
   4   0  -2   94.34    3.36
  -4   0   2  104.05    3.48
   4   0  -2   95.07    4.54
  -4   0  -2  100.22    4.56
   4   0  -2   99.97    4.51
  -4   0  -2  101.22    4.77
  -4   0   2  104.47    4.48
   4   0  -2  106.10    3.76
  -4   0  -2  103.21    4.09
   4   0   2  107.33    4.49
   4   0   2  111.14    5.08
   4   0   2  108.66    4.10
  -4   0  -2   97.43    4.39
   4   0   2  106.69    4.56
  -4   0  -2   95.87    4.14
  -4   0   2  100.61    4.36
  -4   0   2  107.23    4.69
  -4   0  -2   95.93    4.04
  -4   0   2  106.93    4.49
  -4   0  -2  101.51    4.55
  -4   0   2  106.82    4.41
   4   0   2  102.79    4.50
  -5   0  -2   -1.65    1.06
   5   0   2   -1.90    1.13
  -5   0  -2    1.09    1.49
  -5   0  -2   -2.30    1.13
   5   0  -2   -1.58    0.95
  -5   0   2    0.15    0.59
  -5   0   2   -1.36    1.26
  -5   0  -2    0.56    0.98
  -5   0  -2   -1.08    1.13
  -5   0   2    0.43    1.39
  -5   0  -2   -0.13    1.34
   5   0   2   -1.07    0.95
   5   0   2   -2.25    1.02
   5   0   2   -0.81    1.42
  -5   0   2   -1.83    1.02
  -5   0   2   -0.60    1.23
   5   0   2   -1.68    1.25
   5   0  -2    1.58    1.00
  -5   0   2    0.60    1.39
   5   0  -2   -0.56    1.12
  -5   0  -2   -1.05    1.18
   5   0   2   -0.69    1.42
   5   0  -2   -0.74    0.41
   5   0   2   -0.13    1.58
   5   0  -2    0.84    1.66
   5   0  -2   -1.22    1.22
  -5   0   2   -2.26    1.11
  -6   0  -2   95.01    3.92
  -6   0   2   92.16    5.04
  -6   0   2   92.35    4.71
   6   0  -2   84.99    5.13
   6   0   2   92.49    4.26
  -6   0  -2   93.01    5.07
   6   0  -2   96.56    4.04
  -6   0   2   95.84    3.47
  -6   0   2   95.70    3.20
   6   0   2   88.85    4.93
  -6   0   2   96.30    4.56
  -6   0  -2  103.05    5.03
  -6   0  -2   91.24    4.57
  -6   0   2   95.34    4.78
  -6   0  -2   96.70    4.49
   6   0  -2   84.98    4.93
  -6   0   2   99.36    5.23
   6   0  -2   97.80    4.96
  -6   0  -2   97.46    4.48
   6   0  -2  100.39    3.43
   6   0  -2   98.29    4.82
  -6   0  -2   98.54    4.78
   6   0   2  102.50    4.54
  -6   0   2   91.58    4.80
   6   0   2   95.94    4.59
   6   0  -2   92.91    4.47
   6   0   2   96.56    4.90
  -6   0  -2   94.34    4.30
   6   0   2   90.20    4.97
  -6   0   2   90.75    4.56
   7   0   2   -1.17    1.60
  -7   0   2    1.48    0.92
  -7   0   2    0.14    1.71
   7   0   2   -1.32    1.80
   7   0   2   -0.64    1.84
  -7   0   2   -0.14    1.87
  -7   0  -2    1.68    1.47
  -7   0   2    0.22    1.95
  -7   0   2   -0.17    1.59
  -7   0  -2   -0.22    1.62
  -7   0   2    0.54    0.68
   7   0  -2   -0.48    1.85
  -7   0  -2    1.14    1.65
  -7   0  -2   -0.54    1.43
  -7   0  -2    0.33    1.54
  -7   0   2    3.28    2.03
   7   0  -2    0.32    0.85
   7   0  -2   -2.21    1.77
  -7   0  -2    0.07    1.95
  -7   0   2    2.01    1.81
  -7   0  -2    0.56    1.38
  -7   0  -2   -0.99    1.53
   7   0   2    3.08    2.00
   7   0  -2   -0.28    1.64
   7   0  -2    1.98    1.27
  -7   0   2   -1.73    1.85
   7   0  -2   -0.58    1.77
  -7   0  -2    1.60    1.08
   7   0   2   -2.25    1.36
  -8   0   2  421.00   13.40
  -8   0   2  416.58   14.96
   8   0   2  426.32   14.34
  -8   0   2  424.95   14.85
   8   0   2  418.95   15.08
   8   0   2  418.20   14.78
  -8   0  -2  418.37   15.07
   8   0  -2  427.67   15.07
  -8   0   2  440.94   15.32
  -8   0   2  433.55   14.78
  -8   0  -2  425.54   14.55
  -8   0  -2  417.32   14.69
  -8   0  -2  437.74   14.36
   8   0  -2  431.63   13.87
  -8   0   2  432.88   14.90
  -8   0   2  442.19   15.45
  -8   0  -2  423.17   13.74
   8   0  -2  415.99   14.98
  -8   0  -2  402.42   15.06
  -8   0  -2  407.04   15.27
  -8   0  -2  412.67   15.34
  -8   0   2  433.84   13.04
   8   0   2  432.09   14.31
   8   0   2  421.14   15.07
  -8   0   2  421.73   14.73
   8   0  -2  420.20   15.39
   8   0   2  408.63   15.39
   8   0  -2  443.74   13.32
   8   0  -2  404.45   14.67
   9   0   2   -0.19    1.79
   9   0  -2    1.55    2.00
  -9   0  -2   -0.80    2.15
  -9   0   2    0.03    2.49
  -9   0  -2    2.03    1.94
  -9   0   2   -3.47    2.15
   9   0  -2   -0.86    1.36
  -9   0  -2    0.06    2.08
  -9   0   2    2.63    2.09
  -9   0  -2   -1.31    1.38
   9   0  -2    1.95    2.39
   9   0   2    1.18    2.16
   9   0  -2   -1.10    0.94
  -9   0  -2   -1.43    2.13
   9   0   2    2.36    1.91
  -9   0   2    0.67    1.21
   9   0   2    0.94    2.59
  -9   0   2    1.72    2.42
   9   0   2    2.03    2.10
  -9   0  -2   -1.80    2.11
   9   0  -2   -0.12    0.76
   9   0   2    4.15    1.69
  -9   0  -2   -4.68    1.95
  -9   0   2   -0.24    2.20
  -9   0  -2   -3.22    2.67
   9   0  -2   -0.63    2.43
  -9   0   2    2.52    2.39
  -9   0   2    0.54    2.39
  -9   0  -2   -0.25    1.92
   9   0  -2    0.40    2.02
 -10   0   2   54.59    5.21
 -10   0   2   69.75    5.74
 -10   0  -2   55.96    5.45
 -10   0  -2   40.00    3.30
 -10   0   2   49.47    5.21
  10   0   2   43.68    4.25
  10   0   2   52.53    5.34
 -10   0   2   51.81    5.28
  10   0  -2   56.85    2.32
  10   0   2   50.37    3.75
  10   0   2   52.60    4.51
  10   0  -2   59.97    5.39
  10   0   2   48.75    5.78
 -10   0  -2   47.85    4.08
  10   0  -2   50.34    3.37
 -10   0  -2   45.73    5.27
 -10   0   2   49.67    5.03
 -10   0   2   48.15    5.82
  10   0  -2   51.16    5.33
 -10   0   2   50.36    3.12
  10   0   2   56.07    5.39
 -10   0   2   55.95    5.26
 -10   0  -2   42.66    5.53
 -10   0  -2   45.26    5.00
  10   0  -2   61.59    5.12
  10   0  -2   52.29    2.43
 -10   0  -2   49.89    5.09
 -10   0  -2   42.72    4.94
  10   0  -2   45.89    5.14
 -10   0  -2   42.11    5.84
 -11   0  -2   -3.04    2.89
 -11   0   2   -1.89    2.99
  11   0   2    2.39    2.24
 -11   0  -2    1.92    2.31
  11   0   2    0.31    2.41
 -11   0   2   -3.03    2.47
  11   0   2   -0.12    2.81
 -11   0  -2    2.51    2.63
  11   0  -2   -0.63    3.07
  11   0   2    0.57    1.88
  11   0  -2    0.23    2.47
 -11   0   2   -0.01    3.00
  11   0   2   -1.16    2.94
 -11   0  -2    0.03    1.72
  11   0   2    0.12    2.85
 -11   0  -2   -1.58    2.73
 -11   0   2   -0.66    3.56
 -11   0   2    9.37    3.18
 -11   0  -2   -0.52    3.23
  11   0  -2    3.25    3.04
 -11   0   2    4.71    3.04
  11   0  -2    2.09    0.90
 -11   0  -2   -1.32    2.94
  11   0  -2   -0.75    1.53
 -11   0   2   -0.78    3.10
 -11   0  -2    2.32    2.85
 -11   0  -2    2.22    2.38
  11   0  -2   -1.53    2.70
  11   0  -2   -0.93    0.93
 -12   0  -2  791.45   27.34
  12   0   2  788.64   27.36
 -12   0  -2  781.29   27.34
 -12   0   2  796.58   27.11
 -12   0  -2  797.32   26.95
 -12   0  -2  801.66   27.21
 -12   0   2  763.64   26.49
 -12   0   2  792.47   27.14
  12   0  -2  792.74   27.30
 -12   0  -2  743.60   27.62
 -12   0  -2  768.27   26.58
  12   0  -2  787.68   27.61
 -12   0   2  775.99   27.23
  12   0   2  791.44   27.20
 -12   0   2  778.60   27.62
  12   0  -2  813.52   23.78
  12   0   2  783.84   26.36
 -12   0  -2  799.50   24.75
 -12   0   2  810.25   24.62
 -12   0  -2  783.02   26.15
  12   0   2  765.90   26.12
  12   0  -2  775.05   24.77
  12   0   2  794.49   27.67
  12   0  -2  798.51   27.06
  12   0  -2  776.10   26.62
  12   0   2  809.58   25.07
 -12   0   2  813.44   27.14
 -12   0   2  790.52   26.80
  12   0  -2  761.60   23.79
 -12   0  -2  788.30   25.50
 -13   0   2   -1.68    1.97
 -13   0   2   -6.07    3.18
 -13   0   2   -0.54    3.76
  13   0  -2    0.68    1.94
 -13   0   2   -3.98    3.16
  13   0   2   -4.04    3.63
 -13   0   2    3.00    3.93
  13   0   2   -0.35    3.00
 -13   0   2   -2.32    3.72
 -13   0  -2    0.09    3.43
  13   0  -2    0.46    3.47
  13   0   2    1.90    2.00
 -13   0  -2   -6.12    3.31
  13   0  -2   -0.93    3.46
  13   0   2    0.52    3.50
 -13   0  -2   -2.10    2.47
 -13   0  -2   -0.34    3.46
  13   0   2   -2.67    3.06
  13   0  -2   -1.66    3.54
 -13   0  -2    5.99    3.49
 -13   0   2    4.09    4.63
  13   0   2   -0.76    3.21
 -13   0  -2   -5.21    3.04
 -13   0  -2   -0.81    2.11
 -13   0  -2   -0.76    4.62
  13   0  -2    0.10    2.82
  14   0  -2  131.00    8.54
 -14   0   2  122.94    9.05
  14   0   2  128.15    8.22
  14   0   2  128.06   10.22
 -14   0   2  130.45    9.39
 -14   0   2  138.16    9.30
 -14   0  -2  124.40    9.46
  14   0   2  128.57    5.99
 -14   0  -2  124.44    6.07
 -14   0  -2  126.07    9.24
 -14   0  -2  133.86    8.95
 -14   0  -2  124.61    8.84
  14   0  -2  132.22   10.01
 -14   0  -2  138.91   10.62
  14   0  -2  131.04    9.75
 -14   0   2  125.78    9.21
  14   0  -2  141.53    9.98
  14   0   2  127.43    7.20
 -14   0   2  129.71    5.95
 -14   0   2  131.51   10.17
  14   0   2  136.49   10.00
  14   0  -2  129.48    5.84
 -14   0  -2  117.94    9.92
 -14   0   2  137.97    9.75
  14   0   2  127.84   10.22
 -14   0  -2  126.36    7.07
  15   0  -2   -1.04    3.88
  15   0   2    0.12    5.44
 -15   0  -2    5.70    4.93
  15   0   2    3.17    2.40
  15   0   2   -0.24    3.86
 -15   0  -2   -0.03    5.35
 -15   0   2    0.12    6.06
  15   0  -2    5.17    5.48
  15   0   2   -6.00    3.51
  15   0  -2   -1.05    3.77
  15   0   2    1.67    4.54
  15   0  -2   -3.17    4.74
 -15   0  -2    0.89    5.15
 -15   0   2    0.68    2.43
 -15   0  -2   -7.36    4.40
  15   0   2    0.17    3.09
 -15   0   2   -2.32    3.85
 -15   0  -2   -3.11    2.39
 -15   0  -2    2.32    3.30
 -15   0   2    1.36    4.98
 -15   0   2   -3.31    4.79
  15   0  -2    0.71    2.23
 -15   0  -2    2.88    4.28
  16   0  -2    8.12    4.27
 -16   0   2    2.44    5.79
  16   0   2   15.68   10.01
  16   0   2    4.51    2.41
 -16   0   2    2.95    2.62
 -16   0   2    4.77    5.21
 -16   0  -2    5.83    7.58
  16   0  -2    9.82    5.12
  16   0   2    4.58    3.69
  16   0  -2    6.62    4.78
 -16   0  -2    8.22    3.91
 -16   0  -2   10.51    2.70
 -16   0  -2   -0.82    3.83
  16   0   2    6.91    4.82
  16   0  -2    5.42    5.83
 -16   0   2    9.24    5.39
 -16   0  -2    5.69    5.59
 -16   0  -2    6.04    5.05
 -16   0   2   12.19    6.76
  16   0   2    6.27    4.46
  16   0  -2    8.18    2.64
  16   0   2    4.55    5.07
 -17   0  -2    1.39    8.05
 -17   0   2    0.54    2.52
 -17   0  -2   -0.05    5.26
  17   0   2    0.50    4.46
  17   0   2   -1.38    3.92
  17   0   2    2.39    5.47
 -17   0   2  -13.95    6.56
  17   0  -2   -5.16    4.41
  17   0  -2    5.97    6.66
  17   0  -2   -0.85    4.52
 -17   0   2    3.44    4.58
  17   0   2   -2.50    6.49
  17   0   2   -4.60    7.69
 -17   0  -2    9.31    6.35
 -17   0  -2    2.49    3.96
 -17   0   2    6.10    6.63
 -17   0  -2    4.52    5.51
  17   0   2   -3.01    2.09
 -17   0   2    1.14    7.71
  18   0   2   62.94    8.11
  18   0   2   51.42    6.70
 -18   0   2   54.00    7.54
 -18   0   2   46.78    7.66
 -18   0  -2   59.31    7.52
  18   0  -2   51.70    8.24
 -18   0  -2   62.60    7.69
  18   0   2   52.64    8.10
  18   0  -2   51.41    6.95
  18   0  -2   56.50    7.24
 -18   0  -2   49.96   12.46
 -18   0  -2   67.83    8.19
 -19   0   2    4.52    5.39
  19   0  -2   -2.58    6.10
  19   0   2   -5.09    7.03
  19   0   2    4.99    5.52
 -19   0  -2    0.14    7.77
 -19   0   2    5.99    8.01
  19   0  -2   -4.99    7.85
  19   0  -2   -0.51    5.67
 -19   0  -2   -4.06    5.72
  19   0   2   -4.40    6.48
  20   0   2   54.45    7.99
 -20   0   2   42.72    7.72
  20   0   2   67.47    8.69
 -20   0   2   44.94   10.39
  20   0  -2   42.78    8.62
  20   0   2   40.89    9.10
 -20   0  -2   53.32   10.52
 -20   0  -2   41.82    6.87
  20   0  -2   63.10    9.27
 -21   0  -2  -13.61    6.24
  21   0   2    6.63   10.60
  21   0  -2   -8.99    7.44
  21   0   2   -2.51    7.06
 -21   0   2    3.08    8.66
 -21   0   2    3.96    6.04
 -21   0  -2   -0.62    8.76
  21   0  -2    4.29    9.23
   0   1  -2 1717.69   48.73
   0   1  -2 1607.58   48.55
   0  -1  -2 1709.67   48.85
   0   1   2 1568.93   48.73
   0  -1  -2 1356.85   48.51
   0  -1   2 1426.97   48.93
   0  -1   2 1408.78   48.60
   0  -1   2 1685.70   48.69
   0   1  -2 1666.92   48.79
   0   1   2 1717.50   48.21
   0   1   2 1662.77   48.82
   0   1   2 1641.86   48.22
   0  -1   2 1612.13   48.57
   0   1   2 1612.36   48.61
   0  -1   2 1428.93   48.73
   0   1  -2 1664.37   48.57
   0   1   2 1594.50   48.78
   0  -1  -2 1635.15   48.47
   0   1  -2 1634.54   48.66
   0  -1  -2 1649.64   48.77
   0  -1   2 1385.78   48.67
   0   1  -2 1666.73   48.12
   0  -1  -2 1670.23   48.29
   0   1  -2 1647.86   48.84
   0   1  -2 1719.98   48.12
   0   1   2 1672.18   48.48
   0  -1  -2 1658.92   48.30
  -1  -1  -2  198.87    7.00
  -1  -1  -2  192.45    6.68
  -1  -1  -2  204.56    6.59
   1  -1   2  196.48    6.83
   1  -1   2  205.29    6.92
   1  -1   2  212.11    6.57
   1   1  -2  202.22    6.93
  -1   1   2  208.17    6.83
   1  -1   2  203.18    6.39
  -1  -1  -2  192.57    6.63
  -1  -1  -2  197.64    6.93
   1   1  -2  204.79    7.05
  -1   1   2  197.99    6.73
   1   1  -2  197.57    6.71
  -1  -1  -2  191.71    6.93
  -1   1   2  204.88    6.82
  -1   1   2  205.27    6.73
   1  -1   2  202.50    6.57
  -1   1   2  206.71    6.77
   1   1  -2  203.76    6.66
   1   1  -2  200.62    6.79
   1   1  -2  194.74    6.28
   1  -1   2  200.56    6.55
   1  -1   2  205.12    6.94
  -1   1   2  192.51    6.74
   1   1  -2  207.85    7.01
  -1  -1  -2  197.73    6.30
  -1  -1   2  190.85    6.94
   1   1   2  198.03    6.95
  -1   1  -2  198.60    6.52
   1   1   2  193.30    6.83
   1  -1  -2  199.28    6.77
  -1   1  -2  203.97    6.53
  -1   1  -2  198.58    6.57
  -1  -1   2  174.86    6.21
   1  -1  -2  192.65    6.77
  -1  -1   2  213.37    6.95
   1   1   2  197.95    6.68
   1   1   2  206.01    6.55
  -1  -1   2  207.03    6.89
  -1  -1   2  198.57    6.80
  -1   1  -2  203.11    6.98
   1   1   2  199.81    6.28
  -1   1  -2  199.31    6.40
   1   1   2  203.04    6.94
   1  -1  -2  202.05    6.81
   1  -1  -2  198.55    6.72
   1   1   2  201.26    6.59
   1  -1  -2  199.11    6.75
  -1  -1   2  200.82    6.66
  -1   1  -2  199.96    6.86
  -1   1  -2  200.28    6.85
   2   1  -2  322.25   10.42
   2  -1   2  318.87   10.11
   2   1  -2  328.03   10.71
   2   1  -2  317.72   10.40
  -2   1   2  304.58   10.34
  -2   1   2  319.83   10.25
  -2   1   2  325.82   10.26
   2   1  -2  317.50   10.08
  -2  -1  -2  320.84   10.60
  -2  -1  -2  315.28   10.54
  -2   1   2  323.50   10.19
   2   1  -2  313.41   10.33
   2  -1   2  312.66   10.32
  -2  -1  -2  311.95   10.46
   2   1  -2  314.33   10.44
  -2   1   2  318.64   10.23
  -2  -1  -2  317.37   10.34
   2  -1   2  308.98   10.18
   2   1  -2  323.18   10.14
  -2   1   2  313.13   10.18
  -2   1   2  315.72   10.45
   2  -1   2  297.10   10.44
   2  -1   2  308.50   10.40
   2   1  -2  315.11   10.39
  -2  -1  -2  315.26   10.41
  -2  -1  -2  320.69    9.67
   2  -1   2  324.35   10.12
   2  -1   2  311.23    9.84
  -2  -1   2  301.49   10.36
  -2  -1   2  315.83   10.07
  -2   1  -2  326.58   10.21
  -2   1  -2  317.53   10.52
  -2   1  -2  321.74   10.35
  -2  -1   2  319.43   10.48
   2   1   2  318.68   10.36
  -2  -1   2  318.12   10.66
   2   1   2  307.46   10.36
   2  -1  -2  320.11   10.48
  -2  -1   2  314.33   10.16
   2   1   2  309.70   10.39
  -2  -1   2  317.26   10.33
   2   1   2  318.17   10.52
  -2   1  -2  316.85   10.05
   2   1   2  313.40   10.64
  -2   1  -2  315.72   10.46
   2  -1  -2  326.04    9.65
   2   1   2  306.37    9.65
   2  -1  -2  302.07   10.37
   2   1   2  303.69   10.28
   2  -1  -2  313.79   10.25
  -2   1  -2  319.27    9.88
  -2   1  -2  320.48   10.08
   2  -1  -2  328.44    9.65
  -3  -1  -2  295.80   10.21
   3  -1   2  306.57    9.95
   3   1  -2  296.73   10.11
   3  -1   2  307.79   10.00
  -3  -1  -2  290.27   10.13
  -3  -1  -2  287.09    9.95
   3   1  -2  289.32    9.88
  -3   1   2  302.34    9.59
  -3   1   2  316.19    9.27
  -3   1   2  305.49    9.71
  -3   1   2  312.12    9.69
  -3   1   2  301.82   10.15
   3  -1   2  308.54    9.79
   3  -1   2  306.13    9.80
  -3   1   2  293.90    9.59
  -3  -1  -2  290.45    9.22
   3   1  -2  280.34    9.82
   3  -1   2  276.41    9.83
   3   1  -2  289.88    9.83
  -3   1   2  319.07    9.80
   3   1  -2  295.93    9.68
  -3   1   2  312.87    9.26
   3  -1   2  255.73   10.69
  -3  -1  -2  291.24   10.07
   3   1  -2  287.00    9.83
  -3   1   2  307.69   10.11
   3   1  -2  288.51    9.81
   3   1  -2  290.55   10.15
  -3  -1  -2  285.88   10.03
  -3   1  -2  301.71    9.22
   3   1   2  296.05    9.93
  -3  -1   2  293.80   10.09
  -3   1  -2  291.51    9.21
  -3  -1   2  313.58    9.75
  -3  -1   2  303.61   10.21
   3  -1  -2  288.72    9.44
  -3  -1   2  315.93    9.92
  -3   1  -2  303.08    9.66
  -3   1  -2  280.51    9.96
  -3   1  -2  294.61   10.18
   3  -1  -2  293.27    9.40
   3  -1  -2  294.30    9.66
   3   1   2  285.60   10.49
   3   1   2  300.19    9.22
   3  -1  -2  291.31   10.12
  -3   1  -2  284.04    9.79
   3   1   2  293.58   10.07
  -3   1  -2  291.39    9.95
   3  -1  -2  296.18    9.76
  -3  -1   2  297.66    9.89
   3   1   2  294.14   10.10
   3   1   2  305.87   10.05
  -3   1  -2  285.47    9.69
   3  -1  -2  269.73   10.09
   3   1   2  310.85   10.11
  -3  -1   2  301.18   10.35
   4  -1   2  672.50   20.84
  -4  -1  -2  663.74   20.90
   4   1  -2  665.14   20.73
   4   1  -2  663.83   21.40
   4   1  -2  664.98   21.23
   4  -1   2  679.22   20.11
  -4   1   2  665.59   20.39
   4   1  -2  668.31   20.70
   4   1  -2  673.07   20.73
  -4   1   2  671.05   21.23
   4  -1   2  645.95   20.82
  -4   1   2  673.81   20.68
   4  -1   2  637.45   20.94
  -4  -1  -2  636.70   21.20
   4   1  -2  643.61   21.16
  -4  -1  -2  621.05   21.02
  -4   1   2  680.54   20.44
  -4   1   2  670.77   20.40
  -4   1   2  681.74   20.42
   4  -1   2  660.23   20.65
  -4  -1  -2  684.50   21.25
   4  -1   2  679.35   21.16
   4   1  -2  655.05   21.00
  -4   1   2  683.59   21.26
   4  -1   2  651.08   21.18
  -4  -1  -2  667.42   20.31
  -4  -1  -2  632.51   20.88
  -4   1   2  664.60   20.51
   4  -1   2  661.48   20.80
  -4  -1  -2  673.04   21.15
  -4  -1  -2  677.82   21.23
   4   1  -2  654.30   20.65
   4  -1  -2  631.37   20.87
  -4   1  -2  691.23   20.90
  -4  -1   2  663.04   21.20
  -4  -1   2  640.11   20.91
   4  -1  -2  666.62   20.57
  -4  -1   2  662.35   20.72
  -4  -1   2  676.13   21.05
   4   1   2  660.96   21.20
  -4   1  -2  672.44   20.80
  -4   1  -2  676.62   21.21
  -4  -1   2  661.01   20.75
   4  -1  -2  663.98   20.55
   4   1   2  672.19   21.20
   4   1   2  674.75   20.29
  -4  -1   2  645.76   21.22
   4  -1  -2  581.12   21.17
  -4   1  -2  672.16   21.16
   4   1   2  669.40   20.88
  -4   1  -2  666.75   20.73
   4   1   2  670.86   20.99
  -4   1  -2  665.56   20.11
   4  -1  -2  661.36   20.70
   4   1   2  669.22   21.27
  -4  -1   2  657.97   21.31
   4  -1  -2  672.25   20.52
  -4   1  -2  630.67   20.64
   4   1   2  682.98   21.25
   4  -1  -2  631.33   21.14
  -5  -1  -2   98.33    4.79
   5  -1   2   90.55    4.21
   5  -1   2   93.37    4.78
  -5  -1  -2   95.00    3.76
  -5  -1  -2   91.08    4.51
  -5  -1  -2   83.73    5.00
  -5   1   2   91.81    3.54
   5   1  -2   93.25    4.04
  -5  -1  -2   90.59    4.74
   5   1  -2   92.20    4.91
   5  -1   2   93.20    4.32
   5   1  -2   99.49    4.06
   5  -1   2   92.35    3.89
   5  -1   2   98.32    4.53
  -5  -1  -2   98.42    4.32
   5  -1   2   94.22    3.38
   5  -1   2   84.07    4.56
  -5   1   2   94.74    3.91
   5   1  -2   93.50    4.62
   5  -1   2   97.18    4.25
  -5   1   2   95.38    4.79
  -5   1   2   88.50    3.68
  -5   1   2   82.49    5.28
  -5   1   2   93.77    4.88
   5   1  -2   97.79    3.99
   5   1  -2  100.33    4.90
  -5  -1  -2  106.64    4.53
  -5   1   2   92.44    3.95
  -5   1   2   92.39    3.57
   5   1  -2   96.50    4.07
   5   1  -2   79.62    5.13
  -5   1   2   96.23    4.00
   5  -1  -2   91.75    4.06
   5   1   2   92.37    4.13
   5   1   2   90.64    4.96
  -5   1  -2   91.06    4.27
  -5   1  -2   99.01    4.04
  -5  -1   2   92.90    4.60
  -5   1  -2   99.20    4.75
  -5  -1   2   97.42    4.17
   5  -1  -2   91.62    4.07
  -5   1  -2   94.02    3.40
   5   1   2   89.71    4.68
  -5   1  -2   85.41    4.19
  -5  -1   2   95.03    4.67
   5  -1  -2   88.82    4.84
   5  -1  -2   93.81    4.89
   5   1   2   96.15    4.81
  -5  -1   2   99.80    4.42
  -5  -1   2   96.10    4.95
   5   1   2   92.05    4.75
  -5  -1   2   94.76    4.12
   5   1   2   92.77    3.70
   5   1   2   92.08    4.32
  -5  -1   2   90.68    4.86
   5  -1  -2   98.06    4.36
   5  -1  -2   98.26    3.78
  -5   1  -2   96.78    4.62
   5  -1  -2  100.59    4.15
  -5   1  -2   95.50    4.18
   5  -1  -2   94.95    3.53
   6  -1   2 2283.94   67.91
  -6   1   2 2283.62   68.05
  -6   1   2 2166.08   67.81
   6   1  -2 2106.45   67.81
  -6   1   2 2182.08   66.56
   6   1  -2 2213.82   67.09
   6   1  -2 2300.23   68.04
  -6   1   2 2209.86   66.83
  -6  -1  -2 2158.52   67.96
   6   1  -2 2201.75   67.22
   6  -1   2 2194.17   67.72
  -6  -1  -2 2277.55   67.77
  -6  -1  -2 2214.02   67.95
   6   1  -2 2062.52   67.82
  -6   1   2 2213.66   67.23
  -6  -1  -2 2212.46   67.45
   6   1  -2 2240.23   67.03
   6  -1   2 2273.16   68.02
   6   1  -2 2248.27   67.02
  -6   1   2 2214.34   67.16
  -6  -1  -2 2273.07   67.99
   6  -1   2 2187.34   67.25
  -6  -1  -2 2247.10   66.95
   6  -1   2 2237.95   66.71
   6   1  -2 2166.21   67.80
  -6   1   2 2226.80   67.95
  -6  -1  -2 2262.36   67.05
  -6  -1  -2 2099.54   67.33
   6  -1   2 2194.56   67.55
   6  -1   2 2221.25   66.94
  -6   1   2 2263.51   67.17
  -6  -1   2 1898.47   68.45
   6  -1  -2 2180.65   67.30
   6  -1  -2 2211.24   67.33
  -6   1  -2 2197.22   67.45
  -6  -1   2 2216.78   67.98
  -6   1  -2 2145.93   67.74
  -6  -1   2 2262.46   67.12
   6  -1  -2 2284.10   66.79
  -6  -1   2 2270.97   67.74
   6  -1  -2 2144.26   67.97
   6  -1  -2 2289.08   67.81
   6   1   2 2262.41   67.50
   6   1   2 2193.64   67.99
  -6   1  -2 2240.08   67.11
   6   1   2 2169.64   67.90
  -6   1  -2 2355.36   66.65
  -6  -1   2 2228.97   67.39
  -6   1  -2 2222.98   67.99
   6   1   2 2260.81   67.98
  -6   1  -2 2223.82   67.47
   6  -1  -2 2271.66   67.35
   6  -1  -2 2237.30   66.54
   6   1   2 2209.64   67.79
   6   1   2 2260.36   67.29
  -6  -1   2 2200.29   68.09
  -6  -1   2 2172.32   67.88
  -6   1  -2 2074.10   67.88
   7   1  -2  589.77   20.33
  -7   1   2  637.05   19.17
   7  -1   2  603.81   20.51
   7  -1   2  587.68   20.15
   7   1  -2  596.24   19.23
  -7   1   2  617.66   20.37
  -7  -1  -2  619.31   20.58
   7   1  -2  602.08   19.21
   7  -1   2  623.51   20.08
   7   1  -2  606.24   20.40
  -7   1   2  610.15   20.27
   7  -1   2  621.59   19.60
   7  -1   2  619.19   19.14
  -7  -1  -2  603.05   19.35
  -7  -1  -2  569.27   20.31
   7   1  -2  609.02   19.38
  -7  -1  -2  588.18   20.16
   7   1  -2  617.16   20.46
  -7   1   2  627.22   20.58
  -7  -1  -2  566.70   19.95
   7   1  -2  558.62   20.33
  -7  -1  -2  611.61   19.77
   7  -1   2  618.83   20.25
  -7  -1  -2  548.10   20.61
  -7   1   2  607.58   20.46
   7   1  -2  604.87   19.62
  -7   1   2  624.19   19.66
  -7  -1  -2  627.26   20.26
  -7   1   2  632.34   19.57
  -7   1   2  609.42   19.66
   7  -1   2  626.18   19.17
  -7   1   2  603.58   18.73
   7  -1  -2  600.90   19.76
   7   1   2  600.01   20.48
   7   1   2  626.53   20.49
  -7  -1   2  607.47   20.55
   7  -1  -2  628.47   18.99
  -7   1  -2  630.42   18.97
  -7   1  -2  597.16   20.19
  -7  -1   2  636.54   20.22
  -7  -1   2  634.91   19.88
  -7   1  -2  596.55   19.85
   7   1   2  634.61   19.59
  -7  -1   2  619.78   20.45
   7   1   2  627.38   20.26
   7  -1  -2  596.54   20.18
  -7   1  -2  592.18   20.44
   7  -1  -2  557.43   20.08
  -7  -1   2  567.35   19.86
   7  -1  -2  598.53   19.81
   7   1   2  619.62   19.81
   7   1   2  621.82   20.52
   7  -1  -2  576.58   20.43
  -7  -1   2  612.27   20.46
  -7   1  -2  613.63   19.44
  -7  -1   2  607.92   20.28
   7  -1  -2  619.08   18.67
  -7   1  -2  616.91   19.93
  -8  -1  -2  874.44   27.20
  -8  -1  -2  852.99   27.00
   8   1  -2  885.56   28.15
  -8  -1  -2  837.21   28.12
  -8   1   2  878.89   28.24
  -8   1   2  844.01   27.92
  -8   1   2  878.72   26.26
  -8  -1  -2  816.42   27.94
  -8  -1  -2  878.22   27.03
   8  -1   2  869.62   27.99
  -8  -1  -2  888.05   27.91
  -8   1   2  878.34   27.41
   8  -1   2  848.62   26.58
  -8   1   2  850.04   28.06
  -8   1   2  859.11   27.31
  -8   1   2  871.80   28.23
   8  -1   2  848.76   27.03
  -8  -1  -2  826.86   27.20
   8   1  -2  872.76   28.04
   8   1  -2  864.93   28.13
   8   1  -2  870.24   26.68
   8  -1   2  860.17   27.72
   8  -1   2  846.83   28.03
   8  -1   2  823.56   26.78
   8   1  -2  880.38   26.72
  -8   1   2  862.51   26.77
   8   1  -2  831.87   28.03
  -8   1   2  828.13   27.02
  -8  -1  -2  845.39   28.28
   8  -1   2  862.08   28.27
   8   1  -2  874.27   26.92
  -8  -1  -2  863.81   28.18
  -8   1  -2  843.18   28.09
   8   1   2  860.36   27.07
  -8   1  -2  815.54   27.60
   8  -1  -2  848.16   27.45
  -8  -1   2  879.96   27.53
   8  -1  -2  839.63   27.35
   8   1   2  835.36   28.22
  -8   1  -2  951.25   26.64
   8  -1  -2  856.33   27.48
   8   1   2  829.09   27.79
  -8   1  -2  853.00   27.57
  -8   1  -2  833.82   28.07
  -8  -1   2  900.22   28.03
   8  -1  -2  881.62   26.43
  -8   1  -2  860.73   27.89
  -8  -1   2  836.41   28.12
  -8  -1   2  785.93   28.67
  -8  -1   2  848.92   29.14
   8   1   2  887.46   28.30
  -8  -1   2  838.51   27.82
  -8   1  -2  845.63   27.01
  -8   1  -2  816.09   27.49
   8   1   2  823.61   28.14
   8   1   2  871.99   27.48
   8  -1  -2  840.87   28.28
   8  -1  -2  873.17   26.02
   9   1  -2   35.39    4.58
  -9   1   2   29.94    3.74
  -9  -1  -2   36.92    3.85
  -9   1   2   34.91    2.02
  -9   1   2   30.64    3.72
  -9   1   2   34.54    3.35
   9  -1   2   40.69    3.56
   9   1  -2   37.71    4.56
   9   1  -2   38.55    3.35
  -9  -1  -2   40.04    4.37
  -9   1   2   44.22    3.64
   9   1  -2   38.48    4.90
  -9   1   2   31.54    3.84
  -9   1   2   32.04    3.70
   9  -1   2   23.95    4.10
   9  -1   2   34.89    4.03
  -9  -1  -2   41.89    5.07
   9  -1   2   31.01    3.41
  -9   1   2   30.73    3.47
   9   1  -2   31.46    3.45
  -9  -1  -2   36.61    5.03
  -9   1   2   37.05    4.10
   9  -1   2   35.00    4.40
  -9   1   2   29.65    2.06
  -9  -1  -2   35.68    4.00
  -9  -1  -2   28.62    3.72
  -9  -1  -2   35.39    3.96
   9   1  -2   43.93    4.94
   9  -1   2   30.27    2.87
  -9  -1  -2   42.32    4.47
   9   1  -2   36.85    2.97
   9   1  -2   43.48    3.27
  -9  -1  -2   30.81    3.60
  -9  -1   2   34.12    4.09
  -9   1  -2   36.47    4.06
   9   1   2   35.46    4.85
   9  -1  -2   41.38    4.26
  -9  -1   2   41.51    7.29
   9  -1  -2   37.62    2.74
   9   1   2   23.72    3.20
   9  -1  -2   34.46    4.89
  -9  -1   2   38.23    4.93
  -9  -1   2   34.87    4.54
   9   1   2   30.65    4.23
  -9  -1   2   36.42    3.58
  -9  -1   2   37.18    4.24
  -9   1  -2   34.46    4.67
  -9   1  -2   36.67    3.37
  -9   1  -2   35.17    3.76
  -9  -1   2   34.40    4.52
  -9   1  -2   33.49    3.41
  -9   1  -2   34.77    4.77
   9  -1  -2   39.01    4.03
  -9   1  -2   24.98    3.33
  -9   1  -2   39.87    4.84
  10  -1   2    4.10    1.62
  10   1  -2    3.54    2.97
 -10   1   2    2.63    2.69
  10   1  -2   -0.23    1.81
  10   1  -2    5.60    2.69
 -10   1   2    2.65    2.74
  10   1  -2    1.64    2.74
 -10   1   2    2.04    0.87
 -10  -1  -2    2.39    2.55
 -10  -1  -2    1.52    2.44
  10  -1   2   -2.26    2.01
  10  -1   2    4.36    2.02
  10   1  -2    3.47    2.27
 -10  -1  -2    0.98    2.20
 -10   1   2   -0.26    1.75
 -10  -1  -2    4.43    3.40
  10   1  -2    1.56    3.03
 -10   1   2    2.63    0.93
  10  -1   2    0.54    2.65
  10  -1   2    0.48    2.50
 -10   1   2    5.13    2.49
 -10  -1  -2   -1.11    2.64
 -10  -1  -2   -0.41    2.53
  10  -1   2    0.98    2.67
  10   1  -2    1.61    1.70
  10   1  -2    2.49    2.17
 -10  -1  -2    1.90    2.48
 -10   1   2    2.75    1.91
 -10  -1  -2    1.50    2.34
 -10   1   2    0.67    2.78
 -10   1   2    4.65    3.06
 -10  -1  -2   -2.08    3.55
 -10   1  -2    5.45    2.87
 -10   1  -2    4.94    1.92
 -10   1  -2    0.21    3.00
  10   1   2    1.48    2.20
  10   1   2    2.80    2.83
  10  -1  -2    2.32    2.42
 -10  -1   2   -1.91    3.34
  10   1   2    5.97    2.43
 -10   1  -2   -1.20    2.58
 -10   1  -2    1.21    2.17
 -10  -1   2   -0.27    2.59
  10   1   2    1.93    2.58
 -10  -1   2   -1.32    2.27
  10  -1  -2    2.76    1.57
 -10   1  -2    0.33    2.76
  10   1   2    0.84    2.43
 -10   1  -2   -0.35    2.16
  10   1   2    4.96    3.25
 -10   1  -2    0.44    2.71
  10  -1  -2    2.08    2.48
 -10  -1   2    3.03    2.19
 -10  -1   2    5.75    3.11
 -10  -1   2    4.06    2.77
  10  -1  -2    5.14    2.59
 -10  -1   2    4.43    2.96
 -10   1  -2    0.68    2.05
 -11  -1  -2   22.22    4.29
 -11  -1  -2   26.80    3.00
  11  -1   2   24.64    3.26
 -11   1   2   27.87    3.19
  11   1  -2   28.25    3.83
 -11  -1  -2   26.07    3.48
 -11  -1  -2   23.19    5.52
 -11   1   2   22.71    3.51
  11   1  -2   22.96    3.62
 -11   1   2   18.56    3.54
  11  -1   2   26.34    3.59
 -11   1   2   26.44    4.18
  11   1  -2   22.07    3.45
  11   1  -2   26.91    6.81
 -11   1   2   27.45    3.41
  11  -1   2   31.96    3.11
 -11  -1  -2   28.81    3.61
  11  -1   2   30.07    4.54
 -11  -1  -2   30.36    4.65
  11  -1   2   33.12    3.98
  11  -1   2   28.45    3.99
 -11  -1  -2   28.41    4.09
 -11   1   2   26.80    3.81
 -11  -1  -2   27.47    3.24
 -11   1   2   25.56    3.78
 -11  -1  -2   22.23    3.98
 -11   1   2   26.74    3.43
  11   1  -2   28.81    3.24
  11   1  -2   34.41    4.56
  11  -1  -2   20.08    3.79
 -11   1  -2   25.79    3.56
  11   1   2   30.37    3.84
 -11  -1   2   27.41    2.87
 -11  -1   2   23.65    4.60
 -11   1  -2   24.98    3.22
 -11   1  -2   22.72    4.09
  11  -1  -2   30.42    3.94
  11   1   2   29.20    3.28
 -11  -1   2   29.68    4.30
 -11  -1   2   31.82    3.75
  11   1   2   26.43    4.10
  11   1   2   33.63    4.63
  11  -1  -2   27.75    2.96
 -11   1  -2   22.79    2.95
 -11  -1   2   16.98    3.71
 -11   1  -2   29.11    4.48
 -11   1  -2   28.03    4.20
  11   1   2   29.71    4.00
 -11   1  -2   20.03    3.67
 -11  -1   2   29.48    4.02
  11  -1  -2   25.12    3.29
  11   1   2   29.85    4.64
 -11   1  -2   22.95    3.59
 -11  -1   2   29.96    4.52
 -12   1   2   16.05    3.22
 -12  -1  -2   18.15    4.28
  12   1  -2   21.09    3.25
 -12   1   2   18.44    4.07
  12   1  -2   20.96    4.37
 -12  -1  -2   17.17    3.91
 -12   1   2   25.26    3.81
 -12  -1  -2   24.07    4.73
 -12   1   2   17.02    4.02
  12  -1   2   19.66    4.09
 -12   1   2   19.94    4.26
 -12   1   2   20.87    2.52
 -12  -1  -2   13.32    4.65
  12   1  -2   29.24    3.41
  12  -1   2   11.73    3.19
  12  -1   2   12.91    3.29
 -12  -1  -2   20.13    3.90
  12   1  -2   22.82    4.20
 -12  -1  -2   17.88    3.73
 -12   1   2   13.78    4.21
 -12  -1  -2   23.63    3.65
  12   1  -2   20.33    4.82
 -12  -1  -2   22.01    3.05
  12   1  -2   27.88    4.34
  12  -1   2   21.57    3.97
 -12  -1  -2   23.08    4.67
  12  -1   2   21.05    2.35
 -12   1   2   16.30    4.13
  12   1   2   25.70    4.77
  12   1   2   17.83    3.67
 -12   1  -2   21.23    3.16
 -12   1  -2   17.53    4.49
 -12   1  -2   22.39    3.79
  12   1   2   15.12    2.94
 -12  -1   2   16.62    3.66
 -12  -1   2   16.50    5.29
  12  -1  -2   25.52    3.07
  12  -1  -2   12.33    4.38
 -12  -1   2   27.17    4.61
 -12  -1   2   25.52    4.83
 -12  -1   2   12.98    2.98
  12  -1  -2   26.04    3.71
  12   1   2   14.52    3.63
  12  -1  -2   22.79    4.06
  12   1   2   18.62    3.88
 -12  -1   2   19.58    4.16
 -12   1  -2   32.28    4.06
 -12  -1   2   24.74    4.66
 -12   1  -2   10.95    3.61
 -12   1  -2   18.92    4.29
  12  -1  -2   22.52    4.44
 -12  -1   2   22.65    3.66
  12   1   2   20.87    4.85
 -12   1  -2   26.07    4.59
 -12   1  -2   23.59    3.11
 -12   1  -2   19.10    3.49
 -13   1   2   24.72    5.17
  13   1  -2   21.83    5.05
 -13   1   2   18.90    2.49
 -13  -1  -2   19.38    3.13
 -13  -1  -2   16.98    4.96
  13  -1   2   22.12    3.76
 -13   1   2   16.25    4.29
 -13  -1  -2   14.07    5.50
  13   1  -2   22.75    4.86
 -13  -1  -2   19.02    3.97
  13   1  -2   17.48    4.08
  13   1  -2   24.71    4.00
 -13  -1  -2   18.03    4.48
 -13   1   2   16.46    5.20
 -13   1   2   17.77    4.49
  13  -1   2   24.50    4.98
  13  -1   2   17.92    3.50
  13  -1   2   21.55    2.52
 -13  -1  -2   13.08    4.31
 -13   1   2   18.79    5.17
 -13  -1  -2   18.03    4.19
  13   1  -2   19.27    2.79
 -13   1   2   20.44    3.98
  13  -1   2   17.49    3.80
  13  -1   2   15.35    4.11
 -13  -1  -2   21.34    3.68
  13   1  -2   27.57    4.41
  13   1   2   26.28    5.72
  13  -1  -2   18.83    5.02
 -13  -1   2   16.50    5.17
  13   1   2   22.54    4.70
 -13  -1   2   15.62    3.90
  13  -1  -2   21.94    4.33
 -13   1  -2   16.76    2.34
 -13   1  -2   10.04    3.83
  13  -1  -2   25.30    3.30
 -13   1  -2   14.42    3.50
  13   1   2   16.51    3.44
 -13   1  -2   11.59    4.39
 -13   1  -2    8.80    4.77
 -13  -1   2   20.72    4.81
 -13  -1   2   17.59    3.04
 -13   1  -2   18.51    3.39
 -13   1  -2   19.51    5.08
  13  -1  -2   20.50    4.18
  13   1   2   12.83    3.81
  13   1   2   26.79    4.23
 -13  -1   2   16.07    5.10
  13  -1  -2   15.73    3.93
  13   1   2   23.61    4.36
 -13  -1   2   22.52    4.60
 -13   1  -2   21.79    4.78
 -13  -1   2   22.52    4.51
 -14   1   2  654.78   21.86
  14  -1   2  609.48   23.07
  14   1  -2  626.32   23.63
  14  -1   2  634.67   19.53
 -14  -1  -2  617.86   22.03
 -14  -1  -2  614.46   20.50
 -14  -1  -2  589.15   23.42
  14  -1   2  605.40   21.66
  14   1  -2  612.24   22.56
 -14   1   2  607.87   23.19
  14  -1   2  623.36   22.69
 -14   1   2  608.26   23.24
 -14  -1  -2  607.78   22.83
 -14  -1  -2  605.69   23.62
 -14  -1  -2  630.61   24.05
  14   1  -2  631.46   20.41
 -14   1   2  620.01   19.63
 -14  -1  -2  647.96   22.37
 -14   1   2  608.50   22.77
  14  -1   2  623.57   20.73
  14   1  -2  619.34   23.66
 -14  -1  -2  621.83   21.15
  14  -1   2  600.25   23.30
  14   1  -2  606.40   23.47
  14  -1  -2  629.65   19.56
 -14   1  -2  601.64   20.87
 -14   1  -2  623.02   21.05
 -14  -1   2  593.12   23.14
 -14   1  -2  613.45   19.48
  14   1   2  628.23   22.42
 -14   1  -2  621.36   23.14
  14  -1  -2  589.14   23.34
  14   1   2  628.13   23.84
  14  -1  -2  592.39   22.73
 -14  -1   2  609.00   23.69
 -14  -1   2  592.54   22.46
 -14  -1   2  594.69   23.02
 -14  -1   2  620.02   22.57
  14   1   2  628.55   23.84
 -14  -1   2  622.91   20.47
  14  -1  -2  605.81   22.45
  14   1   2  630.70   23.81
  14   1   2  616.17   21.23
 -14  -1   2  592.82   23.59
 -14   1  -2  603.22   22.89
  14  -1  -2  614.21   22.70
 -14   1  -2  580.21   23.00
  14   1   2  594.38   22.37
  15   1  -2   31.61    5.18
 -15   1   2   23.93    5.33
  15   1  -2   22.59    5.75
 -15  -1  -2   30.13    5.58
 -15   1   2   21.16    5.15
 -15  -1  -2   27.17    5.44
 -15   1   2   23.73    2.73
  15   1  -2   31.37    7.09
 -15   1   2   19.22    5.01
 -15  -1  -2   30.04    6.02
 -15  -1  -2   29.62    3.95
  15  -1   2   28.18    4.46
 -15  -1  -2   36.92    7.69
 -15  -1  -2   25.61    4.38
 -15  -1  -2   24.71    6.23
  15  -1   2   24.46    4.90
 -15  -1  -2   36.69    5.89
 -15   1   2   24.33    6.10
  15  -1   2   28.16    4.01
  15  -1   2   29.85    2.68
  15   1  -2   27.34    5.04
  15  -1   2   26.53    5.91
  15   1  -2   28.17    5.15
  15   1  -2   29.37    3.61
  15   1   2   13.91    6.73
  15  -1  -2   33.31    5.52
  15   1   2   22.87    5.13
 -15  -1   2   27.77    5.24
 -15  -1   2   18.48    5.90
  15   1   2   26.68    4.39
  15  -1  -2   31.84    8.50
 -15   1  -2   33.82    4.71
 -15   1  -2   35.01    4.11
 -15  -1   2   28.73    3.95
 -15   1  -2   28.60    3.42
  15  -1  -2   29.57    2.87
  15  -1  -2   25.08    5.81
  15  -1  -2   32.56    5.39
 -15  -1   2   19.50    7.63
  15   1   2   17.12    5.56
 -15   1  -2   27.28    5.47
 -15  -1   2   31.16    5.82
 -15   1  -2   29.39    6.38
 -15   1  -2   33.56    6.17
  15   1   2   30.03    5.37
 -15  -1   2   27.18    5.88
 -15  -1   2   30.03    7.00
  15   1   2   32.61    6.22
  16   1  -2    6.97    4.76
 -16  -1  -2   13.44    5.61
  16   1  -2    2.08    3.70
 -16  -1  -2    4.47    5.43
  16  -1   2    1.37    3.75
  16   1  -2    6.96    4.88
  16  -1   2    4.90    4.82
 -16  -1  -2    4.47    6.22
 -16  -1  -2    3.18    4.21
  16  -1   2    6.29    4.85
  16   1  -2   -0.47    6.27
  16  -1   2    3.65    5.35
  16   1  -2    0.36    2.48
  16   1  -2    5.93    2.71
  16  -1   2    7.72    4.58
  16   1  -2    1.88    4.79
  16  -1   2    2.61    1.81
 -16  -1  -2    3.05    4.22
 -16   1   2    8.82    6.67
 -16   1   2    5.74    5.31
 -16   1   2    0.34    4.34
 -16  -1  -2    2.16    6.62
 -16   1   2    0.66    6.50
 -16   1   2    3.37    2.19
 -16   1  -2    1.32    6.04
  16   1   2    7.58    4.90
 -16   1  -2   -1.12    4.35
  16   1   2   -1.57    6.13
 -16  -1   2    1.65    5.60
 -16   1  -2    9.77    7.08
  16  -1  -2   -0.66    5.34
  16  -1  -2    5.30    2.34
 -16  -1   2    1.83    3.69
  16   1   2    8.01    3.15
  16  -1  -2    3.43    4.70
 -16   1  -2   -1.36    1.81
 -16  -1   2   10.72    6.57
 -16  -1   2    2.76    4.84
 -16   1  -2  -10.27    3.82
  16   1   2    4.81    4.42
 -16  -1   2   -1.69    7.21
 -16   1  -2    7.42    3.85
  16   1   2    4.19    6.11
  16  -1  -2   -3.74    4.77
  16  -1  -2    3.38    4.21
  16   1   2    2.62    4.43
  16   1   2    2.81    3.42
 -17  -1  -2    1.10    9.16
 -17   1   2    5.10    2.91
  17   1  -2    6.81    5.67
 -17   1   2    3.16    5.92
 -17   1   2    7.93    6.41
  17  -1   2   -1.93    5.55
  17   1  -2    5.55    3.77
 -17  -1  -2   12.29    5.60
 -17   1   2    8.99    5.59
  17   1  -2    8.02    8.05
  17   1  -2    6.51    5.83
  17   1  -2   14.14    7.10
  17  -1   2    8.91    4.91
  17   1  -2   10.65    2.40
 -17  -1  -2    3.66    5.11
  17  -1   2    8.98    5.48
 -17  -1  -2    0.70    4.73
  17  -1  -2    5.20    5.41
 -17  -1   2    4.62    4.68
  17   1   2   -3.06    4.70
  17   1   2    0.96    5.35
  17   1   2    3.84    8.16
 -17  -1   2    3.07    9.67
  17   1   2   -0.00    3.21
 -17  -1   2   -5.19    5.52
 -17   1  -2    9.07    5.55
 -17   1  -2   12.78    5.35
 -17   1  -2    9.70    4.00
  17   1   2    6.09    5.91
  17  -1  -2   16.86    5.44
 -17   1  -2   16.03    6.29
  17   1   2    1.88    5.54
  17  -1  -2    2.95    5.42
  18   1  -2  135.26   12.62
  18   1  -2  152.35   12.69
  18  -1   2  129.61   12.87
  18  -1   2  138.63   10.28
  18  -1   2  142.44   12.50
 -18   1   2  148.39   11.57
 -18  -1  -2  140.58   12.04
 -18  -1  -2  132.77   17.61
 -18  -1  -2  128.43   10.04
 -18  -1  -2  143.97   12.79
 -18   1   2  133.21   12.27
  18   1   2  137.44   12.33
 -18  -1   2  139.64   11.54
 -18   1  -2  144.96   11.91
 -18   1  -2  130.12   11.23
 -18   1  -2  146.73   12.77
  18   1   2  156.77   15.10
  18   1   2  128.78   13.69
 -18  -1   2  137.96   14.37
  18  -1  -2  136.39   12.18
  18  -1  -2  130.45   11.07
  18  -1  -2  123.98   11.87
  19   1  -2    5.46    6.93
 -19  -1  -2    6.25    5.23
 -19   1   2    3.00    5.32
 -19  -1  -2   -3.73    6.49
 -19   1   2   10.96    8.03
  19  -1   2    3.75    6.57
  19  -1   2    8.43    8.06
  19   1  -2   -0.48    7.33
  19   1  -2    7.12    7.11
 -19  -1   2   -0.45    6.41
  19   1   2  -10.19    5.13
  19  -1  -2    6.85    5.79
 -19  -1   2   -2.90    7.96
  19  -1  -2    3.84    6.22
 -19   1  -2   22.01    9.19
  19  -1  -2   -1.47    7.03
  19   1   2   -0.63    6.94
 -19   1  -2    9.49    6.68
  19   1   2    4.95    7.48
 -20   1   2   35.57    8.42
  20   1  -2   21.61    8.25
  20   1  -2   24.38    6.98
 -20  -1  -2   13.68    8.99
  20  -1   2   22.91    7.26
 -20   1   2   23.27   10.14
 -20  -1  -2   25.85    6.96
  20   1  -2   30.71   10.75
  20  -1   2    5.91    6.39
  20  -1  -2   29.70    7.59
 -20   1  -2   25.41   10.28
  20   1   2   12.49    6.79
  20   1   2   18.55    8.40
 -20  -1   2   26.94    8.65
 -20  -1   2   20.90    6.92
  20   1   2   25.09   10.78
  20  -1  -2   23.19    8.99
 -20   1  -2   15.32    6.46
  21   1  -2   -6.53    7.54
 -21  -1  -2   -6.42    8.92
  21   1  -2   -7.75    8.21
  21  -1   2    2.40    8.63
 -21   1   2    5.93    9.62
 -21   1   2    0.86    7.24
 -21  -1  -2   -0.22    8.34
  21  -1   2   -1.83    8.95
  21   1  -2    3.73    8.65
  21   1   2  -10.69    8.67
  21  -1  -2  -15.62    6.56
  21  -1  -2    2.88    7.91
  21   1   2   -0.86    8.61
 -21   1  -2   -5.42    8.34
 -21  -1   2   -7.24    7.20
 -21   1  -2    4.07    9.68
  21   1   2   -6.55    8.96
 -21  -1   2    5.37    9.16
   0   2  -2 3457.80  108.11
   0  -2   2 3556.98  107.60
   0  -2   2 3664.98  107.90
   0   2  -2 3618.25  108.08
   0  -2   2 3560.80  107.86
   0  -2   2 3622.88  107.61
   0  -2   2 3103.70  108.75
   0  -2   2 3474.53  108.22
   0   2  -2 3405.76  108.17
   0   2  -2 3682.43  107.84
   0  -2   2 3757.49  108.04
   0   2   2 3635.91  107.61
   0   2   2 3639.57  107.12
   0  -2  -2 3669.70  107.65
   0  -2  -2 3592.67  107.35
   0  -2  -2 3612.27  108.22
   0  -2  -2 3558.81  107.63
   0   2  -2 3634.13  107.12
   0   2  -2 3214.21  107.94
   0   2   2 3691.93  107.09
   0   2   2 3686.94  108.18
   0   2   2 3717.69  107.65
   0   2   2 3487.59  108.26
   0   2  -2 3620.18  107.51
   0   2   2 3343.34  108.92
   0   2   2 3601.43  107.61
   0  -2  -2 3590.73  107.31
   0  -2  -2 3569.65  107.76
   0   2   2 3613.80  108.17
   0   2  -2 3683.44  107.11
   0  -2  -2 3669.47  108.12
   0   2   2 3615.44  108.23
   1  -2   2  849.01   27.10
   1  -2   2  852.27   26.32
   1   2  -2  813.81   26.96
  -1  -2  -2  854.69   26.42
   1  -2   2  845.90   26.32
   1   2  -2  862.88   25.95
  -1   2   2  920.72   29.16
  -1  -2  -2  830.41   27.01
  -1   2   2  849.84   27.10
   1  -2   2  862.62   26.85
  -1  -2  -2  874.01   27.10
  -1   2   2  877.30   26.52
  -1  -2  -2  851.07   26.42
  -1   2   2  859.63   27.02
  -1   2   2  873.43   26.55
   1  -2   2  867.49   26.65
  -1   2   2  875.13   26.96
  -1  -2  -2  840.94   26.35
  -1  -2  -2  834.84   27.05
   1   2  -2  868.61   26.48
   1  -2   2  879.26   26.72
  -1   2   2  871.33   26.98
   1   2  -2  828.03   27.07
  -1   2   2  873.14   26.65
   1  -2   2  778.38   27.64
  -1  -2  -2  863.53   26.60
  -1  -2  -2  859.50   26.31
   1   2  -2  861.45   26.55
   1   2  -2  810.48   26.99
   1  -2  -2  838.64   25.91
  -1  -2   2  879.14   25.93
   1   2   2  857.54   26.17
  -1  -2   2  859.98   26.61
   1   2   2  860.67   26.99
   1   2   2  756.63   26.81
  -1   2  -2  861.74   26.78
  -1  -2   2  743.34   27.01
   1   2   2  871.79   26.26
  -1   2  -2  793.12   26.85
  -1   2  -2  819.13   27.03
  -1  -2   2  860.12   26.57
  -1   2  -2  902.50   26.23
   1   2   2  860.84   27.05
  -1   2  -2  868.89   26.07
  -1   2  -2  865.65   26.07
   1   2   2  858.19   27.18
   1   2   2  836.40   26.43
  -1  -2   2  838.68   26.97
   1  -2  -2  860.77   25.91
   1  -2  -2  857.96   26.83
  -1  -2   2  887.46   26.76
   1  -2  -2  841.20   26.56
  -1   2  -2  802.26   26.70
  -1  -2   2  894.93   27.07
  -2  -2  -2  479.27   14.83
   2  -2   2  475.74   14.99
   2   2  -2  454.65   15.70
   2  -2   2  450.65   15.68
   2  -2   2  436.95   16.29
  -2   2   2  475.43   15.53
  -2  -2  -2  470.41   15.81
  -2  -2  -2  481.08   15.95
  -2  -2  -2  466.66   15.39
   2   2  -2  482.24   15.69
  -2   2   2  478.04   15.67
   2   2  -2  493.20   15.23
   2   2  -2  472.86   15.36
   2  -2   2  479.37   15.19
  -2   2   2  486.57   15.34
   2   2  -2  445.36   17.86
   2   2  -2  500.80   14.86
  -2   2   2  493.99   15.72
   2  -2   2  475.22   14.96
  -2   2   2  469.10   15.51
  -2   2   2  455.86   15.59
  -2   2   2  481.12   15.43
   2  -2   2  468.55   14.97
  -2  -2  -2  479.36   15.39
   2   2  -2  476.65   15.99
   2   2  -2  463.99   15.77
  -2  -2  -2  469.32   15.32
   2  -2   2  422.13   16.25
  -2  -2  -2  478.50   15.25
  -2   2   2  432.80   17.30
   2  -2   2  484.32   15.51
   2   2  -2  466.31   15.79
  -2   2  -2  475.10   15.70
  -2   2  -2  479.73   15.01
  -2   2  -2  485.58   14.81
  -2   2  -2  446.52   15.80
   2   2   2  451.17   15.88
   2  -2  -2  459.29   14.50
  -2  -2   2  483.44   14.77
  -2   2  -2  484.31   15.33
  -2  -2   2  483.20   15.25
  -2  -2   2  483.22   15.59
   2   2   2  480.51   15.79
   2   2   2  474.72   15.24
   2  -2  -2  470.51   14.44
  -2  -2   2  484.13   15.73
  -2   2  -2  482.79   15.66
  -2   2  -2  439.73   15.09
   2   2   2  473.93   16.07
   2  -2  -2  472.33   15.33
   2  -2  -2  482.03   15.34
   2   2   2  446.23   15.07
   2   2   2  477.30   14.78
  -2  -2   2  437.74   16.51
   2   2   2  475.50   15.28
   2  -2  -2  484.38   15.61
  -2  -2   2  481.96   15.43
   3   2  -2  242.10    9.27
   3  -2   2  236.24    9.51
   3  -2   2  239.26    9.16
  -3   2   2  251.06    8.75
   3  -2   2  256.74    8.28
  -3   2   2  216.97    9.27
  -3  -2  -2  244.90    8.71
  -3  -2  -2  234.46    8.88
  -3  -2  -2  240.71    8.59
   3   2  -2  217.90    8.86
   3   2  -2  230.09    8.79
  -3   2   2  229.00    9.26
  -3   2   2  260.29    8.70
   3   2  -2  232.98    8.31
  -3  -2  -2  225.74    8.95
   3   2  -2  225.63    8.88
   3  -2   2  267.12    8.27
  -3   2   2  251.56    8.95
   3   2  -2  233.23    9.51
  -3   2   2  213.82    9.67
   3  -2   2  252.45    8.50
  -3   2   2  259.69    8.93
   3   2  -2  234.31    8.34
  -3   2   2  250.49    8.85
  -3  -2  -2  234.46    9.13
   3   2  -2  225.60    8.70
  -3  -2  -2  231.07    9.31
   3  -2   2  238.21   11.45
  -3  -2  -2  237.31    7.91
   3  -2   2  274.49    8.93
   3   2  -2  224.13    9.42
  -3  -2  -2  208.09    9.39
  -3  -2   2  257.73    8.26
  -3   2  -2  233.50    8.32
   3   2   2  263.82    9.15
  -3  -2   2  248.03    9.45
   3   2   2  250.51    8.76
  -3   2  -2  235.42    9.08
  -3  -2   2  263.46    8.81
   3   2   2  244.91    8.71
   3   2   2  258.44    9.10
   3   2   2  253.73    9.63
  -3   2  -2  243.28    8.02
   3  -2  -2  238.80    8.69
  -3   2  -2  223.75    8.92
   3   2   2  265.38    7.90
  -3  -2   2  252.70    8.48
  -3   2  -2  228.50    8.42
  -3   2  -2  232.03    8.23
   3  -2  -2  240.11    7.65
   3  -2  -2  222.73    9.00
  -3   2  -2  230.09    9.13
   3   2   2  243.77    8.65
  -3  -2   2  253.42    9.01
  -3   2  -2  235.19    7.91
  -4  -2  -2   87.52    4.86
  -4   2   2   85.55    4.40
  -4   2   2   79.01    6.03
   4   2  -2   85.86    4.28
   4   2  -2   85.36    4.49
  -4  -2  -2   82.79    3.46
  -4   2   2   98.45    4.39
   4   2  -2   83.68    4.73
   4  -2   2   96.41    5.33
  -4   2   2   94.99    4.59
   4  -2   2   92.23    4.07
  -4  -2  -2   88.01    4.75
   4   2  -2   91.27    5.13
   4   2  -2   77.14    4.64
  -4  -2  -2   82.08    4.52
   4   2  -2   82.13    5.05
   4   2  -2   81.46    4.62
  -4  -2  -2   90.21    5.25
  -4  -2  -2   83.48    5.04
   4  -2   2   89.69    3.93
   4  -2   2   97.58    4.40
  -4   2   2   92.39    4.87
   4  -2   2   88.38    5.30
   4   2  -2   84.48    4.46
   4  -2   2   68.26    4.82
  -4  -2  -2   86.35    4.60
  -4   2   2   92.83    4.76
  -4   2   2   84.39    4.63
   4   2  -2   81.39    4.00
  -4  -2   2   91.51    5.09
  -4   2  -2   82.23    3.52
   4   2   2   89.14    4.63
   4   2   2   97.66    4.66
   4  -2  -2   86.25    5.14
   4   2   2   92.96    5.40
   4   2   2   97.23    4.94
   4  -2  -2   82.42    3.41
  -4  -2   2   93.40    4.23
  -4  -2   2   89.17    4.89
  -4  -2   2   94.41    5.34
  -4  -2   2   88.17    4.17
   4   2   2   92.93    3.43
  -4   2  -2   82.45    4.89
  -4   2  -2   85.91    4.69
  -4   2  -2   85.64    4.49
  -4   2  -2   86.29    3.77
   4   2   2   93.65    4.68
  -4   2  -2   84.60    4.88
  -4   2  -2   91.98    3.83
   4   2   2   94.73    4.91
  -4  -2   2   95.46    4.54
   4  -2  -2   85.69    4.48
   4  -2  -2   78.26    4.53
  -4   2  -2   86.60    3.90
   5   2  -2   34.99    4.43
   5  -2   2   46.93    3.02
  -5   2   2   36.52    3.87
  -5   2   2   47.02    3.23
   5   2  -2   37.93    2.83
   5   2  -2   37.31    3.62
  -5   2   2   45.17    3.52
   5  -2   2   42.04    3.95
  -5  -2  -2   36.33    2.32
   5  -2   2   40.01    4.11
  -5  -2  -2   36.41    3.98
   5   2  -2   35.85    3.91
   5   2  -2   35.35    3.34
  -5  -2  -2   40.89    3.50
  -5   2   2   41.12    3.21
  -5   2   2   42.46    3.74
   5   2  -2   42.46    3.55
  -5   2   2   38.79    3.85
  -5  -2  -2   42.34    3.96
   5  -2   2   39.07    2.99
   5  -2   2   42.70    3.60
   5   2  -2   37.61    3.80
  -5   2   2   41.61    3.40
  -5  -2  -2   38.32    4.22
  -5  -2  -2   34.46    3.69
   5  -2   2   41.69    3.65
   5   2  -2   40.47    4.05
   5  -2   2   36.26    4.03
  -5  -2  -2   42.12    3.49
  -5  -2  -2   49.38    4.24
   5   2   2   48.25    3.73
  -5  -2   2   40.63    3.36
   5   2   2   42.79    4.66
   5   2   2   43.52    3.49
   5   2   2   45.21    3.76
  -5   2  -2   42.52    2.66
   5   2   2   40.47    3.59
   5  -2  -2   35.50    2.73
   5  -2  -2   43.68    3.66
  -5   2  -2   42.16    2.54
   5  -2  -2   38.52    3.58
   5  -2  -2   38.19    3.34
  -5   2  -2   31.79    3.66
   5  -2  -2   37.78    4.34
  -5  -2   2   44.76    4.25
  -5   2  -2   41.03    3.66
   5   2   2   46.15    2.27
  -5  -2   2   40.17    4.35
   5   2   2   38.48    3.90
  -5   2  -2   43.12    2.93
  -5   2  -2   38.80    4.08
  -5  -2   2   46.80    3.67
  -5  -2   2   48.29    4.19
   5  -2  -2   40.04    2.50
  -5   2  -2   36.58    2.44
  -6   2   2   16.92    1.53
   6   2  -2   28.95    3.55
   6  -2   2   22.35    2.89
  -6   2   2   20.01    2.27
  -6  -2  -2   29.93    3.56
  -6   2   2   17.68    2.63
  -6  -2  -2   33.29    4.16
   6  -2   2   18.82    2.66
   6  -2   2   15.72    2.91
  -6   2   2   21.56    2.71
   6   2  -2   33.56    4.08
  -6   2   2   23.91    1.86
  -6   2   2   20.12    2.44
  -6   2   2   15.73    2.27
   6  -2   2   18.39    2.54
  -6   2   2   22.18    2.85
   6  -2   2   19.06    2.53
   6   2  -2   27.56    2.70
   6  -2   2   19.75    3.00
   6  -2   2   16.79    2.52
  -6  -2   2   18.94    2.82
   6  -2  -2   32.85    4.27
  -6  -2   2   17.07    2.98
   6   2   2   18.56    2.57
  -6  -2   2   14.67    2.17
  -6   2  -2   30.58    3.31
   6   2   2   21.65    2.09
   6  -2  -2   29.59    3.99
  -6  -2   2   19.65    3.41
   6   2   2   17.47    2.85
  -6  -2   2   23.78    2.69
   6   2   2   21.15    3.15
  -6   2  -2   28.89    3.72
  -6  -2   2   19.41    2.57
   6   2   2   17.32    2.74
   6   2   2   14.55    2.48
   6   2   2   27.14    3.26
  -6  -2   2   19.46    2.94
   6  -2  -2   29.17    3.23
   7   2  -2   19.23    3.30
   7  -2   2   14.90    2.24
  -7   2   2   13.40    2.06
  -7  -2  -2   12.46    1.71
  -7   2   2   15.67    2.82
   7   2  -2   12.22    2.75
   7   2  -2   17.12    2.70
  -7   2   2   18.38    2.36
   7  -2   2   11.91    2.62
  -7   2   2   11.76    2.20
   7  -2   2   11.88    2.54
  -7   2   2   16.93    2.09
  -7  -2  -2   19.47    3.28
   7  -2   2   15.90    2.66
  -7  -2  -2   14.70    2.73
  -7   2   2   15.62    2.52
  -7  -2  -2   18.77    2.75
   7   2  -2   17.25    2.54
   7   2  -2   14.20    2.52
   7  -2   2   15.44    2.91
  -7  -2  -2   19.07    2.91
   7  -2   2   19.93    2.71
   7   2  -2   16.01    2.50
   7   2  -2   17.18    3.16
  -7   2   2   14.85    1.88
  -7  -2  -2   10.22    3.22
  -7  -2  -2   18.97    2.83
  -7  -2  -2   15.43    3.40
   7   2  -2   16.44    2.09
   7  -2   2   11.60    2.24
   7  -2  -2   18.46    2.37
   7  -2  -2   16.83    2.11
   7   2   2   18.27    3.05
   7  -2  -2   14.68    2.52
   7  -2  -2   13.33    2.71
  -7  -2   2   14.86    2.91
  -7  -2   2   16.32    3.57
  -7  -2   2   16.36    2.65
  -7  -2   2   19.41    2.82
   7   2   2   16.94    3.13
   7   2   2   10.57    3.08
   7   2   2   14.24    1.63
  -7  -2   2   17.99    2.36
  -7   2  -2   16.18    1.98
   7   2   2   13.11    2.64
  -7   2  -2   16.12    2.78
  -7   2  -2   18.36    2.18
  -7   2  -2   13.76    2.80
  -7   2  -2   17.31    2.08
   7   2   2   14.56    2.74
  -7   2  -2   14.59    2.49
  -7  -2   2   15.18    2.61
  -7  -2   2   18.74    3.22
  -7   2  -2   20.16    2.20
   7  -2  -2   12.60    2.00
   7  -2  -2   12.51    2.67
   7   2   2   17.39    2.54
   7  -2  -2   14.67    2.05
  -7   2  -2   10.36    2.69
  -8   2   2  205.12    8.11
  -8   2   2  212.38    7.82
  -8   2   2  208.76    7.65
  -8  -2  -2  207.50    9.30
  -8   2   2  201.02    7.94
   8  -2   2  201.81    8.90
   8  -2   2  207.18    9.28
  -8   2   2  201.90    7.47
   8  -2   2  206.01    8.39
   8   2  -2  208.13    8.39
   8   2  -2  218.46    8.51
   8   2  -2  202.53    9.66
   8  -2   2  193.73    8.41
  -8   2   2  212.74   10.00
   8   2  -2  210.17    9.34
   8   2  -2  205.78    9.01
  -8  -2  -2  216.02    8.66
   8   2  -2  204.95    7.98
  -8   2   2  199.12    9.45
   8  -2   2  204.64    7.07
   8  -2   2  195.64    8.64
  -8  -2  -2  199.44    9.93
  -8   2   2  204.73    9.36
   8   2  -2  204.44    8.48
  -8  -2  -2  191.50    7.62
   8  -2   2  199.66    8.39
  -8  -2  -2  210.44    9.30
  -8  -2  -2  207.04    9.02
   8  -2   2  202.87    9.38
  -8  -2  -2  206.64    9.94
  -8  -2  -2  205.48    8.88
   8   2   2  204.05    7.48
  -8   2  -2  213.88    9.46
  -8   2  -2  207.91    8.20
   8  -2  -2  211.54    8.15
   8  -2  -2  213.28    9.66
  -8  -2   2  201.83    9.07
  -8  -2   2  195.20    9.54
   8   2   2  201.52    8.76
  -8  -2   2  210.59    9.67
  -8   2  -2  189.25    9.08
   8  -2  -2  201.63    9.40
  -8  -2   2  201.73    8.84
   8  -2  -2  206.16    8.08
  -8   2  -2  207.22    8.29
   8   2   2  194.70    9.48
   8   2   2  212.59    9.33
  -8  -2   2  206.60    8.67
   8  -2  -2  205.71    8.78
  -8  -2   2  203.56    9.77
   8   2   2  208.70    9.34
   8  -2  -2  201.41    8.21
  -8   2  -2  203.11    7.99
  -8   2  -2  213.09    7.21
  -8  -2   2  206.53    8.23
  -8   2  -2  212.03    8.60
   8   2   2  208.07    9.58
   8   2   2  201.81    8.51
   8  -2  -2  195.82    7.93
  -9  -2  -2  173.99    8.29
  -9  -2  -2  181.09    7.10
   9   2  -2  175.18    8.91
   9  -2   2  165.29    8.27
   9  -2   2  166.46    8.80
  -9   2   2  167.83    6.88
   9  -2   2  173.91    8.95
   9   2  -2  154.05    8.21
   9  -2   2  165.90    7.95
   9   2  -2  166.01    8.82
   9   2  -2  170.89    7.72
  -9   2   2  152.47    7.35
  -9  -2  -2  180.85    8.25
  -9  -2  -2  169.09    8.03
   9  -2   2  169.12    6.23
  -9  -2  -2  159.44    8.62
  -9   2   2  175.96    7.17
   9   2  -2  164.18    7.42
   9   2  -2  175.56    9.38
   9  -2   2  169.50    7.64
  -9   2   2  170.07    8.90
  -9  -2  -2  178.78    9.20
  -9   2   2  176.85    6.93
   9   2  -2  179.49    7.77
   9  -2   2  177.64    7.93
  -9   2   2  178.82    9.07
   9  -2   2  166.91    7.93
  -9  -2  -2  165.56    8.71
  -9   2   2  166.00    7.32
  -9   2   2  174.61    7.24
   9   2  -2  170.69    7.26
  -9  -2  -2  163.40    7.02
  -9   2   2  173.72    9.46
  -9  -2  -2  173.54    9.37
  -9  -2   2  166.13    9.01
   9   2   2  180.12    9.15
   9  -2  -2  163.53    8.65
  -9  -2   2  171.85    8.04
  -9   2  -2  180.23    7.46
   9   2   2  166.38    9.04
   9   2   2  176.42    8.02
  -9   2  -2  169.75    9.07
   9  -2  -2  171.69    7.59
  -9  -2   2  177.81    8.06
   9  -2  -2  176.07    7.34
   9  -2  -2  176.63    8.46
  -9  -2   2  178.04    9.46
  -9  -2   2  170.23    7.53
  -9   2  -2  173.79    9.26
   9   2   2  168.78    7.81
   9   2   2  174.47    8.98
   9  -2  -2  168.34    7.22
  -9  -2   2  181.49    8.96
  -9   2  -2  168.76    7.29
  -9   2  -2  172.39    6.37
  -9   2  -2  170.74    7.74
   9  -2  -2  175.97    7.78
   9   2   2  173.47    9.10
  -9  -2   2  176.34    9.44
  -9   2  -2  178.39    8.00
 -10   2   2   62.07    6.89
 -10  -2  -2   71.89    4.87
  10  -2   2   70.75    5.46
  10   2  -2   68.74    6.79
 -10   2   2   72.02    6.66
  10   2  -2   58.98    4.97
  10   2  -2   65.04    5.00
  10   2  -2   55.98    6.23
  10  -2   2   77.02    6.60
 -10  -2  -2   64.63    6.80
  10   2  -2   77.51    6.93
  10  -2   2   75.74    6.89
  10  -2   2   70.51    5.68
 -10   2   2   69.77    4.30
 -10  -2  -2   52.78    6.29
  10   2  -2   72.73    7.09
 -10   2   2   73.06    5.15
  10  -2   2   70.08    5.59
 -10   2   2   74.50    5.04
  10  -2   2   69.99    5.34
 -10   2   2   65.16    4.12
 -10  -2  -2   61.47    4.80
 -10   2   2   63.92    4.31
 -10   2   2   67.29    4.90
 -10  -2  -2   66.63    5.89
  10   2  -2   66.15    5.22
 -10   2   2   73.60    7.19
  10  -2   2   72.12    3.67
  10   2  -2   75.49    5.10
 -10  -2  -2   70.46    7.82
 -10  -2  -2   56.61    6.56
  10  -2   2   50.49    5.60
 -10  -2  -2   77.29    5.60
  10   2   2   69.52    6.71
 -10  -2   2   63.63    7.08
 -10   2  -2   59.02    4.83
 -10   2  -2   58.34    5.70
  10  -2  -2   64.30    5.33
 -10  -2   2   71.54    6.77
  10   2   2   70.90    6.66
  10   2   2   70.36    7.10
 -10   2  -2   67.41    5.76
 -10   2  -2   54.23    4.84
  10  -2  -2   67.16    4.87
  10   2   2   68.38    5.27
 -10  -2   2   60.96    5.38
  10  -2  -2   64.85    5.24
  10  -2  -2   49.29    6.34
  10   2   2   68.02    6.94
 -10   2  -2   62.76    6.42
 -10  -2   2   63.12    5.27
 -10  -2   2   64.31    7.11
  10   2   2   72.68    5.69
 -10  -2   2   75.59    7.06
 -10   2  -2   65.76    7.06
  10  -2  -2   71.47    6.38
  10  -2  -2   53.61    4.81
 -10   2  -2   70.66    4.02
 -10  -2   2   59.73    5.75
  11   2  -2   10.54    3.85
 -11  -2  -2   10.30    3.78
  11   2  -2    3.83    3.02
  11  -2   2    6.70    1.87
 -11   2   2   13.26    4.21
 -11   2   2    8.86    2.31
  11  -2   2    4.78    3.06
 -11   2   2    6.89    3.94
  11   2  -2   12.22    3.87
  11  -2   2   14.37    3.20
 -11  -2  -2   13.30    3.96
  11   2  -2   11.97    4.92
  11  -2   2    9.10    3.41
  11   2  -2   12.17    2.75
  11  -2   2    8.37    2.96
 -11   2   2    8.47    2.96
 -11  -2  -2    8.85    2.75
  11   2  -2    8.61    2.80
 -11  -2  -2   11.12    2.80
 -11   2   2    5.49    2.87
 -11   2   2    8.95    2.48
 -11  -2  -2   13.53    4.35
 -11  -2  -2    9.25    4.31
 -11   2   2    7.74    3.83
  11   2  -2    7.93    2.68
 -11  -2  -2    6.32    3.14
  11   2  -2    8.02    4.19
 -11  -2  -2   10.25    3.40
  11  -2   2    5.24    3.33
  11  -2   2    8.87    3.39
  11  -2   2    5.76    3.64
 -11   2   2    8.73    2.30
 -11   2   2    8.67    3.84
 -11  -2  -2   11.95    4.74
  11  -2  -2   12.66    2.80
  11  -2  -2    7.14    3.49
 -11  -2   2    9.52    3.00
  11   2   2   12.46    3.03
 -11  -2   2    9.81    3.72
 -11  -2   2    9.42    3.98
  11   2   2    9.19    4.11
 -11   2  -2    7.56    3.48
 -11   2  -2    9.50    2.25
 -11   2  -2    7.71    2.94
 -11   2  -2    5.96    3.63
 -11  -2   2    6.36    5.07
  11  -2  -2   11.39    2.86
 -11   2  -2   10.59    3.27
 -11   2  -2    8.05    3.51
  11   2   2    9.69    3.85
 -11  -2   2    7.75    3.38
 -11   2  -2    8.66    2.55
 -11  -2   2    9.55    3.58
  11  -2  -2   13.28    3.82
  11  -2  -2   10.94    3.02
 -11  -2   2   14.71    4.67
 -11   2  -2    4.98    3.54
  11   2   2    8.69    3.72
  11   2   2   10.23    4.24
  11   2   2    8.54    3.39
  11  -2  -2   10.65    3.04
 -12  -2  -2   55.03    7.55
  12  -2   2   72.50    6.41
 -12  -2  -2   55.74    5.75
 -12  -2  -2   59.46    7.04
  12  -2   2   51.62    6.77
  12   2  -2   66.48    7.54
  12   2  -2   58.56    6.03
 -12   2   2   61.82    8.42
  12  -2   2   56.71    7.66
  12   2  -2   54.25    6.45
 -12  -2  -2   56.23    6.41
 -12   2   2   59.11    4.39
 -12   2   2   59.44    6.26
 -12  -2  -2   51.42    6.03
 -12   2   2   57.54    5.68
  12   2  -2   50.51    5.93
  12   2  -2   52.68    6.74
 -12   2   2   58.95    5.78
 -12  -2  -2   66.23    5.96
  12   2  -2   62.42    5.38
 -12  -2  -2   63.89    7.76
 -12   2   2   63.91    7.31
 -12   2   2   62.58    4.15
  12  -2   2   77.81    5.82
  12  -2   2   68.90    7.15
  12  -2   2   53.95    4.09
  12   2  -2   54.45    7.19
  12  -2   2   73.52    7.47
 -12  -2  -2   51.92    6.83
  12   2  -2   70.20    5.71
 -12  -2  -2   62.48    7.00
 -12   2  -2   46.09    5.18
 -12   2  -2   41.39    4.59
  12  -2  -2   62.36    7.79
 -12  -2   2   56.70    6.33
  12  -2  -2   57.78    5.16
  12   2   2   62.53    8.31
 -12  -2   2   64.76    8.09
 -12   2  -2   57.59    6.76
  12  -2  -2   55.69    6.00
 -12   2  -2   48.20    6.47
 -12  -2   2   71.13    9.95
 -12  -2   2   54.26    6.47
  12   2   2   68.76    7.19
 -12  -2   2   67.13    8.33
 -12  -2   2   68.29    9.02
  12   2   2   70.70    7.83
 -12  -2   2   63.67    6.17
 -12   2  -2   46.54    5.44
  12   2   2   59.94    6.55
 -12   2  -2   49.42    6.17
  12  -2  -2   60.16    6.41
 -12   2  -2   62.85    7.43
  12  -2  -2   47.74    5.62
  12   2   2   80.11    7.93
  12   2   2   73.90    6.20
  13   2  -2   75.04    7.76
 -13  -2  -2   69.09    6.55
 -13  -2  -2   68.67    7.07
 -13   2   2   59.25    7.01
  13   2  -2   66.12    5.87
  13   2  -2   68.27    5.88
  13  -2   2   65.89    6.20
  13   2  -2   82.99    8.23
 -13   2   2   62.87    4.03
 -13   2   2   58.83    6.85
  13  -2   2   64.63    6.37
 -13  -2  -2   58.07    7.72
  13   2  -2   70.94    7.99
  13   2  -2   69.66    6.61
  13  -2   2   59.29    7.61
 -13  -2  -2   51.16    7.11
 -13  -2  -2   65.02    7.07
 -13   2   2   51.79    7.28
 -13   2   2   62.98    6.52
 -13  -2  -2   68.97    6.88
  13   2  -2   69.89    7.79
 -13   2   2   58.67    4.13
 -13   2   2   64.25    8.22
  13  -2   2   65.05    8.05
 -13  -2  -2   57.61    7.33
 -13  -2  -2   45.35    5.94
 -13  -2   2   63.68    7.57
 -13  -2   2   66.74    7.26
 -13  -2   2   70.22    6.83
  13   2   2   70.81    7.75
 -13   2  -2   71.93    8.11
  13  -2  -2   73.42    5.57
 -13   2  -2   69.40    8.95
  13   2   2   67.23    8.15
  13  -2  -2   70.80    7.05
 -13  -2   2   69.64    7.09
 -13   2  -2   64.12    7.68
 -13   2  -2   63.81    5.21
 -13  -2   2   53.11    6.39
  13   2   2   69.79    9.27
 -13   2  -2   68.80    5.96
  13   2   2   64.77    8.57
  13  -2  -2   54.67    6.41
  13   2   2   57.29    5.78
 -13   2  -2   57.01    7.79
 -13  -2   2   78.32   10.22
  13   2   2   64.15    6.16
  13  -2  -2   66.82    8.41
  13  -2  -2   68.25    7.50
  13   2   2   71.98    6.96
 -14   2   2  110.83   10.21
  14  -2   2   83.20    5.82
 -14   2   2   97.97   10.35
  14  -2   2  111.19    7.47
  14   2  -2   88.36    9.64
  14  -2   2   93.97   12.11
 -14  -2  -2   74.48    8.31
 -14   2   2   89.57    7.14
  14  -2   2   90.60    8.72
  14   2  -2  106.40    7.82
  14  -2   2  101.23    9.38
  14  -2   2  106.72    6.27
  14   2  -2   81.15    9.07
  14   2  -2   92.44    9.78
 -14  -2  -2  101.83   12.15
  14   2  -2  103.67    7.01
 -14   2   2   85.08    9.05
 -14   2   2   97.14    7.71
 -14   2   2  104.94    4.02
  14   2  -2   96.09   10.97
 -14  -2  -2   98.66    8.27
  14   2  -2   98.47    6.93
 -14  -2  -2   96.99    8.92
 -14   2   2  102.53    3.92
 -14  -2  -2  103.71    8.44
 -14  -2  -2  115.65    8.24
 -14  -2   2  100.23   11.08
  14  -2  -2   91.91    8.05
 -14  -2   2  102.90    8.52
 -14  -2   2  112.08   12.33
  14   2   2  108.04   11.64
 -14   2  -2   97.24    9.02
 -14   2  -2  110.37    6.52
  14   2   2   94.69    8.54
  14   2   2   95.68    9.53
 -14  -2   2  119.65    8.84
  14  -2  -2   93.67   10.04
 -14   2  -2  100.91    8.55
  14  -2  -2   96.89    7.81
 -14   2  -2   88.24    6.06
  14  -2  -2  109.86    6.36
  14   2   2   88.22    9.90
  14   2   2   91.49    7.12
  14   2   2   94.33   11.42
 -14  -2   2   93.25    8.56
 -14   2  -2   79.56   11.83
 -14   2  -2   85.64    9.14
  14   2   2   96.59    7.51
  14  -2  -2  117.65    8.63
 -14  -2   2  107.93    7.99
 -15  -2  -2   11.65    5.24
 -15   2   2    2.86    3.65
  15   2  -2    0.64    3.29
  15  -2   2    4.38    3.69
  15  -2   2    4.55    4.30
 -15   2   2   -1.45    6.26
  15   2  -2    6.65    4.28
  15  -2   2    1.05    4.41
 -15   2   2    2.00    3.56
 -15  -2  -2    3.97    6.86
  15   2  -2    7.20    3.96
  15   2  -2    8.51    6.82
 -15  -2  -2   -2.26    4.40
  15   2  -2    4.05    5.23
 -15  -2  -2    2.94    8.11
 -15   2   2   -0.91    4.42
 -15   2   2    0.05    4.54
  15   2  -2    6.72    4.42
 -15   2   2   -1.19    7.89
  15  -2   2   -0.38    2.84
  15   2  -2    2.59    4.26
  15  -2   2    9.47    5.62
 -15  -2  -2   -1.82    4.68
  15  -2   2    2.94    2.86
 -15  -2  -2    5.87    4.81
  15  -2  -2    6.74    5.06
  15   2   2   -1.20    3.88
 -15  -2   2   -0.59    7.17
 -15   2  -2    5.26    3.55
  15  -2  -2    1.73    4.17
 -15   2  -2    7.30    5.60
  15   2   2    3.03    4.34
  15   2   2   -8.09    6.28
 -15  -2   2    6.67    7.84
  15   2   2    9.31    6.00
  15   2   2    3.53    5.27
 -15   2  -2    0.65    4.26
  15  -2  -2    5.10    4.42
 -15  -2   2    3.60    4.61
  15  -2  -2    5.18    4.99
 -15  -2   2    6.07    5.00
 -15   2  -2    6.18    5.06
 -15   2  -2    6.88    6.26
  15   2   2    3.48    5.48
  15   2   2    0.11    7.58
 -15  -2   2    1.63    4.91
  16   2  -2    9.57    6.81
  16   2  -2   -0.55    7.00
  16   2  -2    6.13    3.60
  16   2  -2   -1.88    5.28
  16   2  -2   -0.48    6.18
  16  -2   2    5.53    5.98
  16   2  -2    4.33    5.33
  16  -2   2   -0.98    4.39
 -16   2   2    8.17    3.64
 -16   2   2    3.81    7.11
 -16  -2  -2    6.31    7.31
 -16  -2  -2   12.85    5.15
  16  -2   2   13.64    4.43
 -16   2   2    1.06    5.11
 -16  -2  -2   -2.21    7.25
 -16  -2  -2    3.71    5.07
 -16  -2  -2    1.68    5.19
  16   2  -2    3.91    5.09
  16  -2   2   -0.15    3.12
 -16   2   2    2.95    5.31
  16   2  -2   15.80    4.79
 -16  -2  -2    5.50    5.83
 -16   2   2    7.06    7.10
 -16  -2   2    6.07    5.70
  16   2   2    1.82    4.52
 -16   2  -2   -0.97    6.89
 -16   2  -2    4.08    2.74
  16   2   2   -2.06    6.04
  16   2   2    9.64    4.44
 -16  -2   2    0.04    8.32
  16   2   2    2.00    5.62
 -16  -2   2   -2.03    4.85
  16  -2  -2    6.33    5.09
  16   2   2    1.54    7.94
 -16   2  -2   -2.96    4.60
  16  -2  -2    1.57    4.28
  16   2   2    0.59    4.65
 -16   2  -2    0.89    4.69
 -16  -2   2    4.46    5.70
  16  -2  -2    0.15    4.97
  16  -2  -2    6.70    5.75
  16   2   2   11.19    6.23
  17   2  -2    5.66    5.78
 -17  -2  -2   -3.50    5.05
  17   2  -2    1.57    5.06
  17  -2   2    0.76    5.02
 -17  -2  -2    5.97    5.86
 -17   2   2   15.39    7.92
 -17   2   2   -1.12    6.18
 -17  -2  -2    4.00    9.78
  17   2  -2    9.52    6.84
  17   2  -2    5.57    8.13
  17   2  -2   13.32   12.12
  17   2  -2    1.56    4.07
  17  -2   2   -0.71    4.55
 -17  -2  -2    5.39    5.95
 -17   2  -2    7.20    7.35
  17  -2  -2   -1.66    4.39
  17   2   2   13.62    6.93
  17  -2  -2    1.15    4.81
 -17  -2   2   -9.49    6.93
  17  -2  -2    9.62    5.05
 -17   2  -2   10.81    5.28
 -17   2  -2   -0.21    5.39
  17   2   2    3.13   10.60
 -17  -2   2    7.45    8.38
  17   2   2   -1.58    4.47
  17   2   2   -6.74    5.21
 -17  -2   2   -1.00    5.03
 -17  -2   2    8.14    6.57
  17   2   2   -1.39    7.84
 -18  -2  -2   -8.09    9.83
 -18  -2  -2   11.67    7.35
  18   2  -2    9.62    7.76
  18   2  -2    0.80    5.33
 -18   2   2   12.92    6.74
 -18  -2  -2    4.46    6.79
  18  -2   2   -2.14    5.65
  18   2  -2    7.47    7.59
  18  -2   2    4.65    5.16
 -18   2   2   -3.43    5.37
 -18  -2  -2    5.64    6.50
  18   2   2   11.59    9.00
  18   2   2    2.03    5.09
  18   2   2    9.51    7.65
  18  -2  -2   -0.47    5.79
 -18  -2   2    3.88    7.23
  18  -2  -2   -1.53    4.58
 -18  -2   2   -6.92    5.34
  18   2   2    0.10    7.33
 -18   2  -2    3.99    6.62
 -18  -2   2   -5.45   11.49
 -18   2  -2    8.09    8.25
 -19   2   2    9.74    6.43
  19  -2   2   13.38    6.60
 -19  -2  -2    4.64    7.43
 -19   2   2    2.17    9.67
  19   2  -2   12.81    8.06
  19  -2   2    9.11    9.02
  19   2  -2   15.59    9.36
  19   2  -2    6.34    8.45
 -19  -2  -2   14.38    8.35
  19   2   2    3.13    7.77
  19  -2  -2    7.82    8.15
 -19   2  -2    3.96    6.89
  19   2   2   15.57    8.49
 -19  -2   2    5.43    9.81
  19  -2  -2    6.70    6.55
  19   2   2   13.33    9.02
 -19   2  -2   -3.39    8.53
 -19  -2   2   23.17    6.99
  20   2  -2    5.39    7.10
 -20   2   2   10.51   10.56
 -20   2   2    8.87    7.40
  20  -2   2    3.74    6.81
 -20  -2  -2   11.64    7.84
  20   2  -2    1.28   10.48
  20   2  -2    9.14    9.46
  20  -2   2   17.53    6.04
 -20  -2   2   13.68   10.36
 -20   2  -2    7.31   10.49
 -20  -2   2    8.48    7.12
  20  -2  -2    7.44    7.34
  20  -2  -2   13.43    7.10
  20   2   2    1.01    6.32
  20   2   2    2.77    8.94
 -20   2  -2   15.12    7.89
   0  -3  -2  371.53   12.37
   0   3   2  368.65   13.07
   0   3  -2  370.52   12.01
   0   3  -2  374.02   12.00
   0  -3   2  372.74   12.70
   0  -3   2  367.71   13.04
   0   3   2  373.27   13.77
   0   3   2  386.59   11.81
   0   3   2  387.30   13.83
   0  -3   2  381.04   13.23
   0  -3  -2  366.22   13.01
   0   3   2  378.12   13.68
   0   3  -2  367.05   13.75
   0  -3   2  379.17   13.71
   0   3  -2  372.39   13.55
   0  -3  -2  366.93   12.89
   0   3  -2  392.14   13.68
   0   3  -2  381.41   13.74
   0   3   2  380.80   12.63
   0   3  -2  374.28   12.39
   0  -3   2  359.89   12.61
   0  -3   2  385.26   13.39
   0   3   2  315.08   14.33
   0   3   2  351.49   13.68
   0  -3  -2  357.46   12.40
   0   3   2  347.01   12.20
   0  -3  -2  381.51   13.58
   0   3  -2  365.80   12.35
   0   3  -2  364.10   13.55
   0   3  -2  376.95   13.09
   0   3   2  385.10   13.43
   1   3  -2   67.13    4.96
  -1   3   2   78.12    4.79
  -1   3   2   76.31    5.02
  -1   3   2   73.90    5.11
   1   3  -2   66.72    5.28
   1  -3   2   77.60    4.33
   1   3  -2   70.94    4.01
   1  -3   2   73.91    3.95
   1   3  -2   68.62    5.32
  -1  -3  -2   69.69    4.43
   1  -3   2   80.45    4.86
  -1   3   2   67.86    4.67
  -1   3   2   75.12    4.22
   1  -3   2   72.91    4.82
   1   3  -2   68.88    3.48
  -1  -3  -2   68.78    4.06
   1   3  -2   72.60    4.09
   1  -3   2   69.17    4.72
  -1   3   2   70.70    4.89
   1   3  -2   71.01    5.21
  -1   3   2   71.96    5.25
  -1  -3  -2   66.35    3.94
   1   3  -2   70.44    3.35
  -1  -3  -2   71.94    4.13
  -1  -3  -2   70.83    4.93
   1   3  -2   71.97    5.18
  -1  -3  -2   71.36    4.41
   1   3  -2   70.43    4.48
   1  -3   2   73.29    4.03
  -1   3   2   75.11    4.41
  -1  -3   2   70.28    4.69
  -1  -3   2   71.07    4.41
   1   3   2   72.94    4.17
   1  -3  -2   66.43    3.56
  -1   3  -2   64.35    5.24
  -1   3  -2   71.63    4.81
   1   3   2   80.29    5.52
   1   3   2   74.89    3.48
  -1   3  -2   69.78    4.76
  -1   3  -2   60.11    5.13
  -1   3  -2   64.84    4.57
  -1  -3   2   69.63    4.31
  -1  -3   2   71.59    4.30
   1  -3  -2   65.03    3.46
   1   3   2   66.88    5.62
   1  -3  -2   70.81    4.57
  -1   3  -2   66.94    5.02
   1   3   2   81.69    5.64
  -1   3  -2   68.27    3.41
  -1  -3   2   84.45    5.36
  -1   3  -2   68.48    3.59
  -1   3  -2   68.49    3.55
   1   3   2   75.69    3.58
   1  -3  -2   67.24    4.39
   1   3   2   67.45    5.12
   1  -3  -2   69.27    5.02
   1   3   2   72.82    5.73
  -1   3  -2   71.40    3.59
   2  -3   2  525.84   17.94
  -2   3   2  515.10   17.31
  -2   3   2  528.23   17.87
   2   3  -2  536.11   18.43
  -2  -3  -2  533.57   17.14
   2   3  -2  534.57   18.28
   2  -3   2  536.52   18.02
  -2   3   2  527.66   17.90
   2  -3   2  512.42   16.89
  -2   3   2  442.21   17.72
   2   3  -2  527.36   16.59
  -2   3   2  511.57   17.67
  -2  -3  -2  530.49   17.43
  -2  -3  -2  540.17   17.64
   2  -3   2  502.03   17.49
  -2  -3  -2  521.92   17.31
   2   3  -2  537.85   18.35
   2  -3   2  513.02   16.85
   2  -3   2  500.91   17.58
   2   3  -2  524.59   18.24
  -2  -3  -2  517.99   18.19
  -2   3   2  519.51   17.75
  -2   3   2  524.54   17.95
  -2  -3  -2  521.52   18.24
   2  -3   2  501.38   17.98
  -2  -3  -2  514.47   16.99
  -2   3   2  525.87   18.03
   2   3  -2  521.89   17.25
  -2   3   2  506.89   18.04
   2   3  -2  538.00   17.38
   2   3  -2  546.25   18.12
   2   3   2  512.60   16.88
   2  -3  -2  523.08   17.52
   2  -3  -2  520.84   16.41
  -2   3  -2  519.24   18.34
  -2  -3   2  509.44   17.62
  -2  -3   2  509.42   17.43
  -2   3  -2  513.72   17.64
  -2   3  -2  548.68   16.46
  -2   3  -2  540.97   16.45
  -2   3  -2  528.37   16.79
   2   3   2  492.84   18.13
  -2  -3   2  508.43   17.49
   2   3   2  514.07   18.13
  -2   3  -2  529.00   18.04
   2   3   2  517.87   18.40
   2  -3  -2  521.55   16.38
   2   3   2  526.38   17.00
   2   3   2  538.54   16.94
  -2   3  -2  519.30   17.83
  -2  -3   2  515.69   18.16
  -2  -3   2  518.31   17.35
   2   3   2  516.27   18.11
   2  -3  -2  533.63   17.76
  -2  -3   2  521.83   16.51
  -2   3  -2  537.00   16.83
   2   3   2  509.14   17.20
  -2   3  -2  529.35   18.08
   2   3   2  526.23   18.12
  -3  -3  -2  538.04   19.01
   3   3  -2  576.99   19.07
  -3  -3  -2  559.36   18.95
  -3  -3  -2  559.71   18.67
   3   3  -2  550.53   18.86
   3   3  -2  551.91   19.52
   3  -3   2  587.59   19.23
   3  -3   2  593.84   19.74
  -3  -3  -2  557.28   19.78
   3  -3   2  566.02   19.31
   3   3  -2  550.82   19.37
   3  -3   2  605.80   18.39
  -3   3   2  593.59   19.16
  -3   3   2  591.13   19.43
  -3  -3  -2  540.88   19.70
   3  -3   2  554.71   18.60
  -3   3   2  577.95   18.98
  -3   3   2  592.88   18.95
  -3   3   2  595.57   19.46
  -3   3   2  587.88   19.31
   3   3  -2  563.17   19.82
   3  -3   2  585.47   18.95
   3  -3   2  587.67   19.70
   3   3  -2  555.36   19.87
  -3   3   2  600.55   19.75
  -3   3   2  585.09   19.40
   3   3  -2  537.67   19.45
  -3  -3  -2  525.34   18.41
   3   3  -2  559.30   18.61
  -3   3   2  588.58   19.61
  -3  -3  -2  545.92   19.01
   3   3  -2  535.36   18.18
  -3   3  -2  540.95   19.58
   3   3   2  561.82   19.67
   3  -3  -2  570.66   17.79
   3  -3  -2  542.30   17.75
  -3  -3   2  586.04   19.86
  -3   3  -2  570.81   19.47
  -3  -3   2  582.43   18.78
   3   3   2  594.01   19.63
  -3  -3   2  590.67   19.22
  -3   3  -2  546.56   17.70
  -3  -3   2  582.40   19.28
  -3   3  -2  543.33   18.87
  -3  -3   2  595.11   18.16
  -3  -3   2  598.54   19.25
   3   3   2  602.69   19.81
   3  -3  -2  545.71   18.77
   3   3   2  578.21   19.71
  -3   3  -2  560.20   18.50
  -3   3  -2  540.74   17.92
   3   3   2  591.55   18.69
   3   3   2  580.38   18.79
   3   3   2  576.35   18.80
  -3   3  -2  556.03   19.43
   3  -3  -2  548.52   19.35
   3   3   2  582.42   20.13
   3  -3  -2  558.31   19.05
   3   3   2  601.80   18.27
  -4   3   2  142.62    7.36
  -4  -3  -2  149.85    5.91
   4   3  -2  148.16    7.12
  -4  -3  -2  151.04    6.80
   4  -3   2  151.72    7.21
   4  -3   2  145.61    5.91
  -4   3   2  147.82    7.32
  -4  -3  -2  141.92    6.78
   4  -3   2  144.79    6.42
   4   3  -2  142.77    6.30
  -4   3   2  138.92    6.77
   4   3  -2  134.97    6.27
   4   3  -2  140.03    8.05
  -4  -3  -2  150.85    7.90
   4   3  -2  140.31    7.14
   4   3  -2  132.51    6.90
   4  -3   2  157.44    7.64
  -4   3   2  140.97    6.80
  -4  -3  -2  148.91    7.72
   4  -3   2  158.04    7.51
   4   3  -2  146.23    7.53
   4   3  -2  145.58    6.93
   4  -3   2  147.99    7.05
  -4   3   2  141.92    7.36
  -4  -3  -2  151.01    7.09
  -4   3   2  132.05    6.93
   4  -3   2  142.41    6.11
  -4   3   2  142.29    6.98
  -4   3   2  153.55    7.50
   4   3  -2  139.53    7.95
  -4  -3  -2  156.50    7.24
   4  -3  -2  140.57    5.29
   4  -3  -2  138.35    6.81
  -4  -3   2  150.62    6.11
   4   3   2  153.87    7.25
  -4  -3   2  147.37    6.84
  -4   3  -2  154.51    5.31
   4   3   2  150.96    6.71
   4  -3  -2  138.61    5.36
   4   3   2  160.47    7.26
  -4   3  -2  158.18    6.75
  -4   3  -2  147.08    5.17
   4   3   2  150.64    8.37
  -4   3  -2  152.66    7.50
  -4  -3   2  137.96    7.65
   4  -3  -2  138.90    6.74
  -4   3  -2  140.42    7.04
   4   3   2  149.46    7.35
  -4  -3   2  141.84    7.19
   4   3   2  155.72    5.76
  -4  -3   2  142.34    6.40
  -4   3  -2  149.57    6.46
   4   3   2  148.06    6.83
   4   3   2  145.89    6.84
  -4   3  -2  177.60    7.80
   4  -3  -2  146.22    7.62
  -5   3   2  404.62   14.85
  -5   3   2  399.17   14.68
  -5   3   2  408.45   14.34
   5   3  -2  413.99   13.88
  -5   3   2  396.36   14.66
   5   3  -2  427.16   14.92
   5   3  -2  424.99   15.19
  -5  -3  -2  410.14   15.48
   5  -3   2  400.48   14.76
  -5  -3  -2  430.40   15.27
   5   3  -2  410.63   15.71
  -5   3   2  404.52   14.82
   5   3  -2  435.86   15.21
   5  -3   2  391.59   14.23
  -5   3   2  397.30   15.09
  -5   3   2  398.83   14.55
  -5  -3  -2  421.33   13.39
   5   3  -2  417.16   14.18
   5  -3   2  403.10   13.69
  -5  -3  -2  433.07   15.38
   5  -3   2  392.67   14.55
   5   3  -2  422.54   15.33
   5  -3   2  403.69   15.16
   5   3  -2  412.97   14.83
  -5   3   2  392.33   14.32
   5   3  -2  430.05   15.01
   5  -3   2  396.96   15.05
   5  -3   2  388.91   13.72
  -5  -3  -2  449.99   14.73
  -5  -3  -2  442.52   14.57
  -5   3  -2  412.64   14.04
  -5  -3   2  393.41   13.94
   5  -3  -2  411.25   14.72
   5   3   2  407.32   14.54
   5  -3  -2  405.34   15.33
  -5  -3   2  406.62   15.10
   5  -3  -2  437.45   13.28
   5   3   2  391.06   14.88
   5  -3  -2  425.00   14.69
  -5  -3   2  392.51   15.13
  -5   3  -2  431.39   13.99
  -5  -3   2  408.28   14.62
   5   3   2  391.10   15.00
  -5   3  -2  425.66   15.25
  -5   3  -2  425.05   12.93
  -5  -3   2  405.50   14.00
   5   3   2  383.07   15.09
   5   3   2  390.98   14.53
  -5   3  -2  409.43   15.04
  -5   3  -2  412.27   14.78
   5   3   2  397.29   14.55
  -5   3  -2  432.78   13.06
   5   3   2  393.10   15.82
   5   3   2  402.91   13.25
  -5  -3   2  388.48   15.29
  -5   3  -2  403.91   14.44
   5  -3  -2  429.36   13.23
  -6   3   2  971.21   31.31
   6  -3   2  960.46   30.96
  -6  -3  -2 1005.91   31.73
  -6  -3  -2  975.92   31.96
   6   3  -2  926.48   31.26
  -6   3   2  948.98   31.55
   6   3  -2  962.16   30.73
   6  -3   2  974.64   31.35
   6   3  -2  950.65   31.38
   6   3  -2  980.24   31.36
  -6   3   2  964.81   31.15
  -6  -3  -2  939.08   31.02
  -6   3   2  984.58   30.94
   6  -3   2  961.78   31.76
   6   3  -2  920.01   31.45
  -6   3   2  969.89   30.62
   6  -3   2  993.55   31.14
  -6   3   2  956.76   30.71
  -6  -3  -2  970.81   31.72
  -6   3   2  997.21   30.89
  -6  -3  -2  986.20   29.64
  -6  -3  -2  948.96   31.45
   6  -3   2  951.65   30.27
  -6   3   2  919.58   31.01
   6  -3   2  956.58   31.20
   6  -3   2  961.35   30.20
   6   3  -2  966.50   30.17
   6   3  -2  944.12   31.36
  -6  -3  -2  967.53   30.95
   6   3  -2  959.85   31.32
   6   3  -2  977.07   32.17
   6   3   2  974.50   31.19
   6   3   2  959.44   31.52
  -6   3  -2  986.44   29.47
   6  -3  -2  953.75   31.27
  -6  -3   2  951.70   30.21
  -6   3  -2  986.08   30.10
   6  -3  -2  996.63   29.78
  -6  -3   2  963.49   30.64
  -6  -3   2  934.70   31.05
   6  -3  -2  945.53   31.04
   6  -3  -2  943.91   29.72
  -6   3  -2  926.65   31.49
   6   3   2  943.48   31.57
  -6   3  -2  950.55   30.13
  -6  -3   2  955.61   31.62
   6   3   2  931.66   32.04
   6   3   2  957.42   31.81
  -6  -3   2  939.47   31.58
  -6   3  -2  938.46   31.25
  -6   3  -2  960.87   31.03
   6   3   2  949.17   31.20
   6  -3  -2  960.49   31.80
  -6  -3   2  933.79   32.02
   6   3   2  959.98   31.23
  -6   3  -2  985.07   31.13
   6   3   2  956.54   29.55
  -6   3  -2  959.38   29.36
  -7  -3  -2  341.05   13.57
  -7  -3  -2  355.73   11.85
  -7  -3  -2  347.56   14.19
   7   3  -2  352.52   14.04
   7   3  -2  355.79   13.72
   7   3  -2  350.54   14.23
  -7   3   2  356.71   12.97
   7  -3   2  366.02   13.46
   7   3  -2  355.25   13.61
   7   3  -2  349.87   13.30
  -7   3   2  354.38   14.25
  -7   3   2  362.80   13.51
  -7   3   2  346.44   13.10
   7  -3   2  363.80   12.79
  -7   3   2  373.37   14.04
   7  -3   2  358.02   13.94
  -7  -3  -2  355.33   14.33
  -7   3   2  345.58   13.50
  -7  -3  -2  356.52   14.28
  -7   3   2  350.94   13.21
  -7   3   2  357.97   13.49
  -7  -3  -2  356.87   13.37
   7   3  -2  352.74   13.86
   7   3  -2  343.41   13.92
   7  -3   2  380.61   13.71
   7  -3   2  341.65   13.92
   7  -3   2  377.18   12.66
   7   3  -2  358.19   14.75
   7  -3   2  363.79   14.39
  -7  -3  -2  358.01   14.73
   7   3  -2  338.61   12.45
  -7   3  -2  354.86   11.89
  -7   3  -2  353.22   14.08
  -7   3  -2  353.46   13.55
  -7   3  -2  348.73   13.68
   7   3   2  343.76   13.70
  -7  -3   2  350.63   14.64
   7   3   2  386.71   15.91
   7  -3  -2  365.91   14.43
   7   3   2  365.96   13.98
   7  -3  -2  355.99   12.18
   7   3   2  356.01   13.79
  -7   3  -2  366.64   12.24
   7  -3  -2  353.50   13.56
  -7  -3   2  366.64   14.45
   7   3   2  367.06   11.81
   7  -3  -2  365.09   13.83
   7   3   2  375.12   14.11
   7   3   2  363.42   14.06
  -7  -3   2  374.42   14.77
  -7  -3   2  361.74   12.62
  -7   3  -2  350.89   13.83
   7  -3  -2  354.42   12.23
  -7   3  -2  361.85   11.70
  -7  -3   2  371.97   14.53
  -7  -3   2  382.34   13.41
   7   3   2  363.03   14.67
  -8  -3  -2   89.50    4.60
  -8   3   2   96.99    7.13
   8   3  -2   93.69    6.65
   8   3  -2  101.78    6.88
  -8   3   2   91.90    7.13
   8   3  -2   89.25    7.19
  -8  -3  -2   96.50    7.96
   8   3  -2   87.65    6.04
  -8  -3  -2   83.01    7.16
   8   3  -2   88.04    7.45
   8  -3   2   90.98    6.36
   8  -3   2   90.72    7.59
  -8  -3  -2   80.80    6.85
  -8   3   2   96.88    6.48
   8   3  -2   96.19    6.85
  -8  -3  -2   96.58    7.68
   8  -3   2   91.67    6.53
   8  -3   2   89.13    5.66
   8   3  -2   96.63    6.98
  -8   3   2   94.14    6.13
   8  -3   2  100.73    6.52
   8   3  -2   98.76    6.35
   8   3  -2  102.10    6.61
  -8   3   2   96.22    5.92
   8  -3   2   86.38    5.26
   8  -3   2   90.63    6.71
  -8  -3  -2   89.24    6.86
  -8   3   2   98.14    5.87
  -8   3   2   93.36    6.46
  -8  -3  -2   86.00    6.14
   8  -3  -2   95.49    5.25
   8   3   2   95.46    7.05
   8   3   2   76.73    6.96
  -8   3  -2   90.46    4.76
  -8   3  -2  101.21    6.16
   8   3   2   90.22    4.44
   8  -3  -2   95.91    5.06
  -8  -3   2   96.98    8.09
  -8   3  -2   98.91    4.77
   8  -3  -2   88.31    6.65
   8   3   2   95.95    6.84
  -8  -3   2   92.28    5.41
   8   3   2   99.35    6.61
   8   3   2   94.49    7.36
  -8   3  -2   90.29    4.24
  -8  -3   2   90.48    8.25
   8  -3  -2   85.72    9.17
  -8   3  -2   69.72    6.75
   8  -3  -2   98.45    7.36
  -8   3  -2   87.66    6.79
   8   3   2   97.88    7.06
  -8   3  -2   89.21    7.28
  -8   3  -2   89.58    4.91
   8   3   2   97.30    7.02
  -8  -3   2   96.70    6.48
  -8  -3   2   92.66    7.51
  -8  -3   2   92.29    6.38
  -9  -3  -2    2.22    2.76
   9   3  -2    5.62    3.52
   9  -3   2    7.02    3.27
  -9  -3  -2    1.59    3.32
   9   3  -2    1.04    2.21
  -9   3   2    6.69    3.23
  -9  -3  -2    3.76    2.92
   9   3  -2    3.00    3.16
   9  -3   2    6.30    3.45
  -9   3   2   12.23    3.49
   9  -3   2    6.10    3.20
  -9  -3  -2    4.56    3.57
  -9   3   2   15.98    4.14
  -9  -3  -2   -0.34    4.24
  -9  -3  -2    6.82    3.28
   9   3  -2    9.77    4.58
  -9   3   2    2.83    3.51
   9  -3   2    8.82    2.54
   9   3  -2    6.12    3.58
   9  -3   2    8.05    3.89
  -9  -3  -2    5.05    3.95
  -9   3   2   17.48    3.59
   9  -3   2    9.05    3.40
   9   3  -2   -0.93    2.68
   9   3  -2    3.42    2.82
  -9   3   2   10.36    2.71
  -9   3   2   11.88    3.22
   9   3  -2    5.27    3.45
   9   3  -2    5.51    3.83
   9  -3   2    4.15    2.38
   9  -3  -2    5.70    2.33
  -9  -3   2   10.02    3.44
   9  -3  -2    2.90    3.25
   9   3   2    8.91    3.70
  -9   3  -2    2.24    3.26
  -9   3  -2    6.86    2.09
   9  -3  -2    6.34    3.79
   9   3   2   12.58    3.74
  -9   3  -2    2.72    3.70
   9   3   2   12.59    4.04
   9   3   2    5.11    3.79
  -9  -3   2    9.19    2.54
  -9   3  -2    5.42    1.79
  -9  -3   2    4.69    4.48
   9   3   2    3.40    3.46
  -9   3  -2    2.41    3.76
   9  -3  -2    2.39    2.05
  -9  -3   2    5.31    3.17
   9  -3  -2    2.66    2.67
  -9  -3   2    2.06    3.76
  -9   3  -2   -4.49    3.70
   9   3   2   12.10    3.61
  -9   3  -2   -0.11    2.20
   9   3   2    7.14    1.90
  -9  -3   2    7.28    4.25
  -9   3  -2    5.70    2.01
   9   3   2    8.76    3.54
 -10  -3  -2    8.75    3.95
  10   3  -2    1.98    4.49
  10  -3   2    9.83    3.11
 -10  -3  -2    6.99    5.20
  10   3  -2    7.16    2.72
  10  -3   2    8.35    4.28
  10   3  -2   11.02    3.82
 -10   3   2   10.90    3.06
 -10   3   2    6.42    3.72
 -10   3   2    7.19    4.08
 -10   3   2   10.96    1.70
 -10   3   2   18.59    4.17
 -10  -3  -2    5.98    3.37
  10   3  -2   15.86    4.27
  10   3  -2    7.24    3.67
  10  -3   2    7.75    3.74
 -10   3   2   11.92    4.21
 -10  -3  -2    4.19    2.30
  10  -3   2    8.78    3.62
 -10   3   2   13.59    3.81
 -10   3   2    8.86    3.35
  10   3  -2    4.74    4.21
  10  -3   2    8.34    3.55
  10   3  -2    1.47    3.10
  10   3  -2    2.20    3.17
 -10   3   2   10.66    1.49
  10   3  -2    6.70    4.88
 -10   3   2    8.45    3.43
 -10  -3  -2    6.75    3.96
  10  -3   2   12.80    2.84
 -10  -3  -2    9.79    4.93
  10  -3   2   11.58    3.67
 -10  -3   2   11.74    4.92
 -10  -3   2    7.91    3.87
  10   3   2    9.11    2.26
  10   3   2   13.75    4.07
  10  -3  -2    7.99    3.66
  10  -3  -2    6.97    3.85
  10   3   2    4.17    4.37
  10   3   2   11.45    4.27
 -10   3  -2   12.11    3.67
 -10  -3   2    8.45    4.86
 -10   3  -2    2.72    4.35
  10  -3  -2   14.55    3.07
  10   3   2   10.10    3.92
  10  -3  -2    6.65    2.47
  10  -3  -2    4.85    3.55
 -10   3  -2   14.17    4.22
  10   3   2   19.09    3.75
 -10   3  -2    5.63    2.68
  10   3   2    9.19    3.93
 -10   3  -2    7.27    2.65
 -10  -3   2    5.44    2.93
  10   3   2   17.73    4.20
 -10  -3   2   15.42    3.55
 -10   3  -2    7.30    2.09
 -10   3  -2    8.66    2.23
  11   3  -2    4.92    3.07
 -11  -3  -2    3.10    2.53
 -11  -3  -2    7.01    7.13
 -11   3   2   -1.22    3.92
 -11   3   2    2.84    3.28
  11   3  -2    6.49    4.08
 -11  -3  -2    1.93    2.74
 -11  -3  -2   10.49    5.49
  11   3  -2    2.42    3.98
 -11  -3  -2    3.76    3.66
 -11   3   2   12.13    3.75
 -11  -3  -2    0.02    4.21
  11   3  -2    4.77    4.83
  11  -3   2    8.57    3.68
 -11   3   2    7.21    3.23
  11   3  -2    5.41    5.02
  11   3  -2    4.92    4.22
  11  -3   2    4.91    4.11
  11  -3   2    5.20    3.74
 -11   3   2    2.91    3.60
  11   3  -2    4.31    3.77
  11  -3   2    8.69    2.80
 -11   3   2    8.11    4.99
  11   3  -2    3.32    3.85
  11  -3   2    8.67    3.94
  11   3  -2    5.01    4.19
 -11   3   2    7.59    2.21
 -11  -3  -2    7.94    4.31
  11  -3   2   11.64    4.33
  11   3   2    9.17    3.83
  11  -3  -2    6.00    2.90
  11  -3  -2    4.30    3.74
  11   3   2    4.78    4.02
  11   3   2    6.45    3.94
 -11  -3   2    6.32    4.09
 -11  -3   2   -5.39    4.69
 -11  -3   2    6.49    3.12
 -11   3  -2    0.75    4.48
  11   3   2   12.58    5.20
 -11   3  -2    2.97    2.19
 -11  -3   2    8.38    3.62
 -11   3  -2    4.34    1.97
  11  -3  -2    6.41    2.97
 -11   3  -2    5.21    3.15
 -11   3  -2    2.08    3.29
 -11   3  -2    3.36    4.29
  11   3   2    4.31    4.57
  11  -3  -2    7.61    3.04
  11   3   2    9.49    5.06
  11   3   2    4.30    4.22
  11  -3  -2    2.25    3.40
 -11  -3   2    4.82    5.99
 -12  -3  -2   24.33    5.59
  12  -3   2   16.92    4.51
  12  -3   2   16.71    4.78
  12   3  -2   13.65    4.83
  12  -3   2   19.27    4.05
  12   3  -2   22.91    4.53
  12   3  -2   20.10    6.32
 -12  -3  -2   22.77    6.74
 -12  -3  -2   17.43    3.12
 -12   3   2   15.56    3.80
  12   3  -2   17.53    6.77
 -12   3   2   21.39    3.05
  12   3  -2   27.69    4.80
 -12   3   2   18.34    6.69
 -12  -3  -2   15.61    4.30
  12  -3   2   16.12    3.52
 -12   3   2   20.99    4.64
 -12  -3  -2   15.26    5.35
  12   3  -2   17.52    3.49
  12   3  -2   17.49    4.90
  12   3  -2   16.81    4.40
 -12   3   2   14.11    3.56
  12   3  -2   21.33    5.13
  12  -3   2   25.00    5.14
 -12   3   2   20.94    3.97
  12  -3   2   18.07    5.05
 -12   3   2   15.79    4.50
 -12   3  -2   19.98    2.29
  12  -3  -2   17.19    4.72
 -12   3  -2   20.84    4.42
  12   3   2   14.50    4.35
  12   3   2    5.78    4.63
 -12  -3   2   19.68    3.98
  12  -3  -2   16.45    3.43
  12   3   2   11.16    6.06
  12   3   2   27.50    6.12
 -12  -3   2   24.73    7.19
  12  -3  -2   24.37    4.52
  12   3   2   16.12    4.47
 -12  -3   2   15.48    4.18
 -12   3  -2   19.30    2.55
  12  -3  -2   13.39    3.14
  12  -3  -2   17.97    4.10
 -12  -3   2   15.30    5.53
 -12   3  -2   15.93    3.89
  12   3   2   18.39    5.84
 -12  -3   2   14.82    5.29
 -12   3  -2   15.65    5.16
  12   3   2   13.99    4.52
 -13  -3  -2   30.07    4.11
  13   3  -2   30.84    5.19
 -13   3   2   23.16    4.15
 -13   3   2   24.90    5.77
 -13   3   2   21.39    4.63
  13   3  -2   19.00    4.83
 -13  -3  -2   33.36    4.28
  13   3  -2   24.24    5.92
 -13   3   2   14.44    3.62
  13  -3   2   14.13    4.14
 -13  -3  -2   25.47    5.98
 -13  -3  -2   23.76    7.48
  13  -3   2   13.97    4.53
  13  -3   2   18.50    4.06
 -13   3   2   21.88    6.21
  13   3  -2   24.23    6.71
 -13  -3  -2   21.59    6.73
 -13   3   2   21.78    4.27
 -13   3   2   13.61    4.65
  13   3  -2   27.27    5.04
  13  -3   2   24.32    5.33
 -13  -3  -2   30.04    5.08
  13   3  -2   29.39    5.17
  13  -3   2   26.65    5.78
  13   3  -2   32.28    5.47
  13  -3   2   18.61    5.54
 -13   3   2   15.67    3.69
  13  -3   2   19.79    5.07
  13   3  -2   20.03   11.13
  13   3  -2   26.72    4.12
  13   3   2   22.48    5.10
 -13  -3   2   25.64    4.72
  13  -3  -2   25.68    5.59
  13  -3  -2   28.68    3.79
  13  -3  -2   29.18    5.03
  13  -3  -2   24.88    3.67
  13  -3  -2   24.79    5.55
  13   3   2   14.15    5.19
 -13  -3   2   23.80    7.65
  13   3   2   14.23    5.26
  13   3   2   22.98    6.36
 -13   3  -2   27.90    4.82
  13   3   2   15.75    6.25
 -13  -3   2   11.88    4.45
  13   3   2   18.44    4.56
 -13   3  -2   29.94    5.70
 -13   3  -2   32.22    5.06
 -13  -3   2   23.00    6.48
 -13   3  -2   29.56    4.88
 -13   3  -2   29.07    2.72
 -13   3  -2   29.07    3.27
 -13   3  -2   19.17    6.70
  14   3  -2  109.38    9.01
  14  -3   2  125.18    9.33
 -14   3   2  108.55    7.70
 -14   3   2  117.89    8.41
  14   3  -2  136.21   12.39
  14   3  -2  129.90    9.92
 -14   3   2  124.94    8.05
 -14  -3  -2  121.10    9.23
 -14  -3  -2  137.59    8.66
  14  -3   2  103.64    9.48
 -14  -3  -2   85.14   10.15
  14   3  -2  124.32   11.16
 -14  -3  -2  124.74   10.60
  14   3  -2  122.55    8.72
  14  -3   2  116.25   10.31
  14   3  -2  128.29   10.07
 -14  -3  -2  131.15   13.25
 -14   3   2  114.23    7.62
 -14   3   2  122.07    9.30
  14  -3   2  122.24    9.63
 -14  -3  -2  117.01    8.51
  14   3  -2  130.33   10.19
 -14   3   2  102.94   10.43
 -14   3   2  114.70    9.25
  14   3   2  107.74    9.78
 -14  -3   2  112.83   14.83
 -14   3  -2  122.21   10.23
  14   3   2  119.38   10.42
  14  -3  -2  128.10    8.44
  14  -3  -2  113.16    9.71
 -14   3  -2  121.16    8.96
 -14  -3   2  106.11    9.60
 -14   3  -2  125.58   10.41
  14   3   2  118.16   13.10
 -14   3  -2  110.61    8.77
  14  -3  -2  119.95   10.10
 -14   3  -2  122.99    5.19
 -14   3  -2  120.15    4.82
 -14  -3   2  110.57   12.99
  14   3   2  114.57    8.98
  14   3   2  106.73   10.14
 -14  -3   2  102.98    9.28
  14   3   2  125.95   11.68
 -14   3  -2  125.10   12.83
 -14   3  -2  119.25    9.61
 -14  -3   2  115.49    9.68
  14  -3  -2  114.79   11.47
  14  -3  -2  126.62    7.51
  15   3  -2   30.23    5.89
  15  -3   2   28.52    6.86
  15   3  -2   16.51   11.17
 -15  -3  -2   14.28    6.61
  15  -3   2   38.86    6.59
  15   3  -2   21.29    5.98
  15   3  -2   26.15    7.93
 -15  -3  -2   16.35    7.26
  15   3  -2   15.35    6.05
 -15  -3  -2   13.37    9.16
  15  -3   2   26.25    4.76
  15   3  -2   23.54    5.63
 -15   3   2   25.94    6.69
  15  -3   2   28.16    6.62
 -15   3   2   25.00    6.40
 -15   3   2   27.92    4.77
 -15   3   2   28.77    5.10
  15   3  -2   18.64    6.19
 -15   3   2   34.56    7.61
 -15  -3  -2   20.71    5.54
 -15  -3  -2   22.89    6.55
 -15  -3   2   14.66    9.62
 -15  -3   2   31.65    5.78
  15  -3  -2   16.22    6.52
 -15   3  -2   12.61    6.39
 -15   3  -2   14.65    5.13
  15  -3  -2   19.13    4.27
  15   3   2   32.57    8.66
  15   3   2   34.03    5.96
 -15   3  -2   18.23    5.69
 -15   3  -2   17.59    8.98
 -15  -3   2   24.30    6.19
  15   3   2   36.34    7.77
  15  -3  -2   29.39    6.21
 -15   3  -2   21.98    8.11
 -15  -3   2   26.84    9.40
  15  -3  -2   25.88    4.26
  15   3   2   28.98    6.73
 -15  -3   2   26.04    6.11
 -16   3   2    4.61    7.27
 -16  -3  -2    3.46    9.89
 -16  -3  -2   12.00    6.71
  16  -3   2    5.59    6.86
 -16  -3  -2    4.10    5.81
  16   3  -2   10.92    6.71
  16   3  -2   10.57    7.94
  16  -3   2    0.38    4.12
  16   3  -2   11.76    6.30
 -16   3   2    4.90    5.45
  16   3  -2    6.68    6.21
 -16  -3  -2    2.19    6.13
 -16   3   2    7.77    6.74
  16   3  -2    4.90    5.09
  16  -3  -2   12.41    6.87
 -16  -3   2   12.10    6.04
  16   3   2    0.14    6.61
  16   3   2   15.19    8.08
 -16   3  -2    3.23    5.80
 -16  -3   2    8.45    7.14
  16  -3  -2    7.01    4.47
 -16   3  -2   -4.87    7.31
  16   3   2    8.81    7.48
 -16  -3   2    9.52    9.04
 -16   3  -2    3.07    7.43
  16   3   2   11.88    5.14
  17  -3   2    3.24    7.03
 -17   3   2   -1.28    5.43
  17   3  -2    5.73    5.46
  17  -3   2    8.52    4.93
 -17  -3  -2    6.79   10.00
  17   3  -2    9.03    6.07
  17   3  -2    0.94    5.30
  17   3  -2    4.87    7.97
 -17  -3  -2    1.07    7.63
 -17   3   2   -5.08    7.25
  17   3  -2   -0.72    8.07
 -17  -3  -2   -0.63    5.59
  17   3   2    4.03    7.87
  17   3   2   10.35    5.48
 -17  -3   2    8.11    7.00
  17   3   2   10.01    7.18
  17  -3  -2   13.17    7.39
 -17   3  -2    3.99    5.94
 -17  -3   2   -5.43    8.94
  17  -3  -2   -1.82    5.24
 -17   3  -2   15.34    7.49
 -17  -3   2   -3.08    9.12
  18  -3   2    5.78    5.17
  18   3  -2   17.23    8.31
 -18  -3  -2    5.55    6.92
 -18  -3  -2    3.94   12.80
 -18   3   2   17.32    6.76
  18  -3   2   15.68    7.14
 -18   3   2    8.79    9.57
  18   3  -2    9.26    9.15
  18   3   2   17.03    6.85
 -18  -3   2   21.79   13.58
  18   3   2   19.39    7.15
 -18  -3   2   11.88    7.95
  18   3   2   11.11    8.01
  18   3   2   11.47    9.14
  18  -3  -2    5.04    5.63
  18  -3  -2   16.39    7.88
 -18   3  -2    0.79    9.82
 -18   3  -2    3.13    6.09
  19   3  -2    4.70    9.61
  19  -3   2    8.59    5.43
  19  -3   2   14.42    6.92
 -19   3   2    7.31    7.39
 -19   3   2   -2.07   10.98
 -19  -3  -2   -2.92    7.18
  19   3  -2    8.37    7.96
  19   3   2   15.01    7.13
 -19  -3   2   13.23    8.78
 -19   3  -2   14.30   11.39
 -19   3  -2    6.52    6.28
  19  -3  -2   11.49    7.61
  19   3   2    3.97    9.62
  19  -3  -2   11.22    5.64
   0  -4   2   38.57    4.60
   0   4  -2   22.74    4.24
   0   4  -2   24.61    3.21
   0   4  -2   26.86    4.04
   0   4  -2   25.46    3.85
   0   4   2   41.33    4.38
   0   4  -2   22.92    2.43
   0   4  -2   25.24    4.05
   0   4  -2   28.08    4.37
   0  -4   2   47.10    5.92
   0  -4  -2   31.98    5.25
   0   4   2   43.86    5.17
   0   4  -2   27.24    3.56
   0  -4  -2   24.40    2.76
   0  -4  -2   29.10    3.49
   0   4   2   31.21    4.26
   0  -4  -2   24.72    4.21
   0  -4   2   36.11    4.46
   0   4  -2   27.15    3.23
   0   4   2   35.04    4.65
   0   4   2   40.07    4.37
   0   4   2   39.23    4.54
   0   4  -2   20.99    3.76
   0  -4  -2   29.35    3.98
   1  -4   2  315.46   12.63
   1   4  -2  350.11   12.59
  -1   4   2  314.05   13.14
  -1   4   2  300.39   11.60
   1   4  -2  319.62   13.04
   1   4  -2  319.13   13.20
   1   4  -2  317.56   11.26
  -1   4   2  313.62   12.87
   1   4  -2  333.61   10.86
   1  -4   2  304.67   11.45
  -1  -4  -2  313.29   11.72
   1   4  -2  323.27   12.97
  -1   4   2  297.62   12.96
   1   4  -2  338.22   10.82
   1  -4   2  287.43   11.61
  -1   4   2  295.75   13.43
   1   4  -2  313.37   12.64
  -1   4   2  311.88   13.00
   1  -4   2  315.12   12.71
  -1  -4  -2  336.46   12.14
   1   4  -2  342.94   13.57
  -1  -4  -2  320.80   13.23
   1   4  -2  344.31   13.90
  -1   4   2  308.52   12.98
  -1  -4  -2  327.10   11.71
  -1   4   2  313.24   11.68
  -1   4   2  317.86   12.27
   1  -4   2  295.39   12.36
  -1  -4   2  304.54   11.92
  -1  -4   2  296.46   12.28
   1  -4  -2  298.57   14.66
  -1   4  -2  328.67   13.31
  -1   4  -2  330.77   10.99
  -1   4  -2  311.86   13.24
   1   4   2  287.35   12.65
  -1  -4   2  309.60   13.10
  -1  -4   2  305.72   12.00
   1   4   2  303.38   11.52
   1  -4  -2  339.43   12.48
   1  -4  -2  325.38   11.27
   1   4   2  306.87   10.69
  -1   4  -2  321.06   13.19
  -1   4  -2  323.46   13.09
   1   4   2  301.44   10.72
  -1   4  -2  324.59   12.71
  -1   4  -2  325.35   10.74
   1  -4  -2  336.64   13.13
   1  -4  -2  340.43   11.19
   1   4   2  316.40   13.53
   1   4   2  286.05   13.16
  -1   4  -2  310.15   13.09
  -1   4  -2  332.07   11.02
  -1  -4   2  302.87   12.14
   1   4   2  308.62   11.91
   1   4   2  288.14   12.79
   1   4   2  302.93   11.57
  -1   4  -2  340.24   10.76
   1   4   2  312.20   13.34
  -2  -4  -2   11.74    2.79
   2   4  -2    9.68    3.80
  -2   4   2   17.50    2.90
   2  -4   2   18.42    3.52
  -2   4   2   16.60    3.75
   2  -4   2    9.96    3.84
   2   4  -2   12.50    2.53
  -2   4   2   14.97    3.62
   2   4  -2   13.95    2.87
  -2  -4  -2   11.11    2.75
  -2   4   2   10.73    3.33
  -2   4   2   12.55    3.66
  -2   4   2   12.66    4.24
   2   4  -2   14.96    4.03
  -2  -4  -2   10.72    3.67
  -2   4   2   14.38    2.90
  -2   4   2   15.53    3.84
   2   4  -2    7.30    4.26
  -2  -4  -2    4.74    3.45
   2  -4   2   10.08    2.67
   2   4  -2   16.45    3.07
   2   4  -2   16.69    2.23
  -2   4   2   13.53    3.75
   2  -4   2    8.38    2.26
  -2  -4  -2   15.71    2.68
   2  -4   2   10.92    2.89
   2   4  -2    8.24    3.31
   2   4  -2   14.30    2.09
  -2  -4  -2   14.20    2.85
   2   4  -2   13.94    4.08
  -2  -4   2   10.54    3.02
   2   4   2   17.16    4.24
   2   4   2   12.01    3.55
   2   4   2   16.30    2.30
  -2   4  -2    8.95    3.26
   2   4   2   10.43    2.39
  -2   4  -2   12.78    3.68
  -2   4  -2   14.78    3.80
  -2  -4   2   11.80    2.96
   2   4   2   12.48    2.58
   2   4   2    7.95    3.94
   2  -4  -2   11.97    2.00
   2  -4  -2   11.86    5.04
   2   4   2   10.27    3.32
  -2   4  -2    9.13    3.50
  -2  -4   2   12.68    3.12
   2   4   2   10.73    2.84
   2  -4  -2   13.03    2.08
  -2  -4   2   12.80    3.66
  -2  -4   2    5.91    2.94
  -2   4  -2   11.53    1.60
   2   4   2   10.00    2.69
   2   4   2    9.19    4.39
   2  -4  -2   12.84    3.16
  -2   4  -2   11.33    2.45
  -2   4  -2   12.17    1.56
  -2   4  -2    9.00    3.41
  -2   4  -2    4.36    3.64
  -3   4   2  192.38    9.61
  -3  -4  -2  203.97   10.29
  -3   4   2  208.74    9.65
  -3   4   2  212.18   10.39
   3   4  -2  204.88   10.41
   3   4  -2  208.99   10.81
   3  -4   2  199.61    8.26
   3  -4   2  198.85    9.84
   3   4  -2  219.57    9.10
  -3  -4  -2  214.52    9.22
  -3   4   2  201.87    9.91
  -3  -4  -2  218.58    9.51
   3   4  -2  207.04    8.07
  -3  -4  -2  216.70    8.71
  -3   4   2  189.08   10.01
  -3   4   2  197.84    8.91
   3  -4   2  201.67    8.13
  -3   4   2  202.56   10.01
   3   4  -2  192.72    9.59
  -3  -4  -2  206.78    9.36
   3   4  -2  212.42    9.00
   3   4  -2  208.87   10.07
   3   4  -2  201.01    8.90
   3  -4   2  193.72    9.14
  -3  -4  -2  203.98    8.64
   3   4  -2  202.92    9.76
  -3   4   2  211.26   10.22
  -3   4   2  191.92    9.02
   3   4   2  202.25    8.54
  -3   4  -2  215.18   10.10
  -3  -4   2  196.59    7.78
  -3   4  -2  214.43    9.80
   3   4   2  212.18   10.21
   3   4   2  198.19    8.72
   3   4   2  215.29   11.02
   3  -4  -2  199.62    9.76
   3   4   2  197.84   10.28
   3   4   2  212.92   11.19
   3  -4  -2  204.50    9.33
  -3   4  -2  220.85   10.51
  -3   4  -2  214.30   10.37
  -3   4  -2  209.54    9.78
   3   4   2  192.29    8.37
  -3   4  -2  217.59    9.71
  -3   4  -2  192.43   11.73
   3   4   2  202.56   10.15
  -3  -4   2  210.33    9.11
  -3   4  -2  212.32    8.48
  -3  -4   2  216.88    9.30
  -3  -4   2  200.51   10.28
   3  -4  -2  209.75    7.57
  -3  -4   2  212.43    9.63
   3  -4  -2  205.60    7.67
  -3   4  -2  199.07    9.73
  -3  -4   2  188.42    9.28
  -4  -4  -2  144.47    9.05
  -4   4   2  143.56    7.67
   4  -4   2  136.47    7.88
  -4   4   2  157.31    8.82
   4   4  -2  139.77    7.60
  -4  -4  -2  144.96    6.81
   4   4  -2  131.25    7.98
   4   4  -2  143.76    7.29
   4  -4   2  139.81    8.50
   4   4  -2  140.93    7.08
  -4   4   2  149.11    8.79
  -4   4   2  144.85    8.43
  -4  -4  -2  157.00    7.98
  -4   4   2  150.25    8.35
  -4   4   2  145.27    8.50
   4   4  -2  146.16    8.60
  -4   4   2  156.48    8.96
  -4  -4  -2  139.42    7.19
   4   4  -2  136.27    8.01
   4  -4   2  138.97    6.37
   4   4  -2  148.28    9.43
  -4   4   2  143.64    7.67
  -4  -4  -2  135.96    7.68
  -4  -4  -2  136.87    7.89
   4  -4   2  132.38    6.49
  -4   4   2  145.71    8.63
   4   4  -2  142.33    9.35
   4   4   2  133.84    6.52
   4   4   2  133.95    8.80
   4  -4  -2  158.14    7.85
   4   4   2  131.60    8.95
  -4   4  -2  147.31    9.10
   4   4   2  151.47    9.70
   4  -4  -2  149.10    8.31
  -4   4  -2  144.94    8.30
  -4  -4   2  148.40    8.49
  -4   4  -2  139.18    7.03
  -4  -4   2  145.82    7.75
  -4   4  -2  139.37    7.48
   4   4   2  123.10    7.57
   4   4   2  140.96    7.36
   4   4   2  141.31    7.26
  -4   4  -2  134.11    8.66
   4   4   2  134.46    6.95
   4  -4  -2  154.25    5.88
   4   4   2  123.17    7.68
  -4  -4   2  131.48    8.91
   4  -4  -2  144.35    5.73
  -4  -4   2  145.48    7.38
  -4  -4   2  152.71    6.47
  -4   4  -2  141.96    8.89
  -4   4  -2  143.59    8.14
  -4   4  -2  141.96    8.98
  -4   4  -2  144.45    7.08
  -4  -4   2  146.05    7.63
   5   4  -2   34.66    4.61
  -5  -4  -2   44.54    5.27
  -5   4   2   34.51    4.34
  -5   4   2   37.26    5.07
  -5   4   2   28.60    4.49
   5   4  -2   24.80    3.83
  -5   4   2   31.98    4.09
   5   4  -2   31.54    5.27
   5   4  -2   29.46    4.69
   5  -4   2   43.66    3.86
  -5   4   2   34.48    4.14
   5  -4   2   39.67    4.24
   5  -4   2   52.77    5.75
  -5  -4  -2   38.02    4.28
  -5  -4  -2   32.62    4.62
  -5  -4  -2   37.06    4.33
   5   4  -2   49.52    5.94
  -5   4   2   40.79    5.63
   5   4  -2   41.32    4.73
  -5  -4  -2   42.06    4.98
   5  -4   2   29.62    4.52
   5   4  -2   37.69    4.82
  -5   4   2   30.79    4.82
  -5   4   2   36.79    4.97
   5   4  -2   39.06    4.91
   5   4  -2   27.67    4.65
   5  -4   2   43.67    4.71
  -5   4   2   34.13    4.73
  -5  -4  -2   40.86    4.92
   5  -4   2   27.81    4.45
   5   4   2   47.63    5.45
   5   4   2   45.51    5.72
  -5  -4   2   34.45    4.41
   5  -4  -2   35.25    3.21
  -5   4  -2   30.51    3.89
   5  -4  -2   42.31    5.32
  -5  -4   2   30.09    3.87
  -5   4  -2   35.16    5.36
  -5   4  -2   32.97    4.65
   5   4   2   42.44    5.34
  -5   4  -2   31.48    4.91
   5  -4  -2   38.53    5.02
   5   4   2   33.04    3.88
   5  -4  -2   36.81    3.03
   5   4   2   40.63    5.44
  -5  -4   2   43.58    5.08
   5  -4  -2   43.20    5.06
   5   4   2   33.54    5.06
  -5   4  -2   28.82    3.90
   5   4   2   22.64    3.57
   5   4   2   31.77    4.34
  -5   4  -2   38.46    5.31
  -5   4  -2   38.49    4.30
  -5   4  -2   34.66    4.80
  -6   4   2   44.86    4.89
  -6   4   2   38.17    5.14
   6   4  -2   49.29    6.01
  -6   4   2   49.22    5.62
   6   4  -2   46.84    5.41
   6   4  -2   56.80    6.53
   6  -4   2   51.57    6.95
  -6   4   2   62.39    6.38
  -6  -4  -2   53.87    5.70
   6   4  -2   55.79    6.91
  -6   4   2   57.60    6.83
   6   4  -2   52.22    6.04
   6  -4   2   47.43    4.52
   6   4  -2   52.10    6.35
  -6   4   2   59.74    6.25
   6  -4   2   51.96    5.50
  -6  -4  -2   51.67    7.13
   6  -4   2   54.25    5.48
   6  -4   2   55.91    4.22
  -6   4   2   47.77    5.70
  -6   4   2   39.06    5.22
   6   4  -2   40.96    4.87
  -6  -4  -2   44.45    4.45
  -6  -4  -2   57.64    7.03
  -6  -4  -2   58.71    5.75
   6  -4   2   39.60    4.74
  -6  -4   2   56.42    5.96
   6   4   2   53.04    4.10
  -6  -4   2   45.53    6.39
  -6   4  -2   55.77    5.99
   6  -4  -2   42.07    5.25
  -6   4  -2   52.97    7.16
   6  -4  -2   51.14    3.56
  -6  -4   2   57.55    5.85
   6   4   2   59.06    7.58
   6  -4  -2   62.14    5.86
   6   4   2   55.11    6.35
   6   4   2   53.65    6.69
   6  -4  -2   46.30    3.66
   6  -4  -2   57.40    5.69
   6   4   2   44.58    5.67
   6   4   2   41.65    6.03
  -6   4  -2   48.59    5.71
  -6   4  -2   47.90    5.41
   6   4   2   46.53    6.36
  -6   4  -2   39.85    5.77
  -6   4  -2   50.96    5.55
  -6  -4   2   53.13    5.17
  -6   4  -2   45.88    6.26
  -6  -4   2   48.61    5.38
  -6   4  -2   51.83    6.74
  -7   4   2   71.46    7.22
  -7  -4  -2   66.19    8.20
   7   4  -2   71.13    8.06
  -7  -4  -2   61.20    6.43
   7   4  -2   66.47    8.71
   7  -4   2   65.75    4.89
   7   4  -2   57.86    5.96
   7   4  -2   48.23    6.87
   7  -4   2   71.33    6.31
  -7   4   2   84.43    9.40
  -7  -4  -2   68.12    7.05
  -7  -4  -2   59.94    6.55
   7  -4   2   62.83    5.06
   7  -4   2   53.16    5.74
   7   4  -2   45.72    5.68
  -7   4   2   64.87    6.49
  -7   4   2   61.39    7.71
   7  -4   2   55.08    7.36
   7  -4   2   59.80    7.14
   7   4  -2   56.77    5.24
  -7   4   2   63.91    7.50
  -7   4   2   56.10    6.65
   7  -4   2   57.59    5.96
   7   4  -2   62.54    7.51
  -7   4   2   58.36    7.51
  -7   4   2   55.31    7.15
  -7  -4   2   57.44    5.85
   7  -4  -2   63.75    4.25
   7  -4  -2   55.17    6.26
  -7  -4   2   51.56    5.87
   7   4   2   56.68    7.22
  -7   4  -2   64.44    6.16
   7  -4  -2   51.12    6.42
   7   4   2   64.66    8.03
  -7  -4   2   65.10    8.34
   7   4   2   75.14    7.25
  -7  -4   2   62.45    7.70
   7   4   2   63.10    7.07
  -7   4  -2   59.78    5.75
   7  -4  -2   69.49    7.20
  -7   4  -2   60.91    6.61
   7  -4  -2   63.73    4.06
  -7   4  -2   63.23    6.91
   7   4   2   62.30    7.03
  -7  -4   2   72.04    5.62
  -7   4  -2   68.04    7.47
  -7   4  -2   64.47    8.17
  -7   4  -2   59.81    7.74
   7   4   2   69.33    4.20
  -8   4   2   17.28    4.59
   8  -4   2   11.16    3.11
  -8   4   2   20.86    4.46
  -8  -4  -2    6.24    4.18
   8   4  -2   13.82    5.16
   8   4  -2    9.54    4.31
   8   4  -2    7.13    3.00
   8  -4   2   10.87    4.48
  -8  -4  -2   10.80    4.03
  -8  -4  -2   11.75    5.28
  -8  -4  -2    7.16    4.40
  -8   4   2   13.05    4.77
   8   4  -2   14.27    3.42
  -8  -4  -2   11.26    3.92
  -8   4   2   19.53    4.22
   8  -4   2   11.79    3.88
   8  -4   2    8.26    4.40
  -8   4   2   10.97    4.49
   8   4  -2    7.96    4.21
  -8  -4  -2    6.45    3.12
   8   4  -2   11.33    4.96
  -8   4   2   15.98    3.79
   8  -4   2   14.44    2.74
   8  -4   2    6.18    4.90
  -8   4   2    7.41    3.51
   8  -4   2    9.32    4.02
  -8   4  -2   19.13    5.36
  -8  -4   2   12.27    3.69
   8  -4  -2   13.57    2.55
  -8  -4   2   16.48    4.75
   8   4   2   10.15    4.34
   8  -4  -2    4.85    3.58
   8   4   2    6.07    5.07
   8  -4  -2    8.46    3.66
  -8  -4   2   17.27    3.69
  -8   4  -2   11.05    3.48
  -8   4  -2    9.83    3.96
  -8   4  -2   10.73    4.75
  -8   4  -2   15.72    4.98
  -8  -4   2    9.48    3.35
   8   4   2   13.39    4.37
  -8  -4   2   25.42    5.64
   8  -4  -2   14.51    2.29
  -8   4  -2   11.38    4.94
   8  -4  -2   14.02    4.66
  -8   4  -2   14.85    4.59
   8   4   2   14.11    2.26
   8   4   2   16.83    4.31
   8   4   2   13.05    3.72
  -9  -4  -2   24.42    5.29
  -9   4   2   20.11    3.86
  -9   4   2    7.52    4.75
   9  -4   2   18.59    4.46
   9   4  -2   16.82    3.73
  -9  -4  -2   22.86    4.86
   9   4  -2   13.40    3.18
  -9   4   2   24.48    4.11
  -9   4   2   23.00    4.56
  -9  -4  -2   14.35    4.34
   9   4  -2   15.05    4.82
  -9  -4  -2   16.65    3.01
  -9  -4  -2   31.77    6.72
  -9  -4  -2   29.46    5.51
  -9   4   2   20.92    5.07
   9  -4   2   21.92    5.64
  -9   4   2   17.53    5.26
   9   4  -2   20.47    5.33
   9   4  -2   24.88    5.43
   9  -4   2   30.73    6.50
   9   4  -2   19.15    4.91
   9  -4   2   15.33    4.89
   9  -4   2   15.83    4.54
   9  -4   2   22.05    3.66
  -9   4   2   22.63    4.87
   9   4   2   22.72    2.59
  -9   4  -2   18.79    5.44
   9   4   2   14.75    4.94
  -9  -4   2   15.75    6.10
   9  -4  -2   10.20    4.64
   9   4   2   17.42    5.24
  -9   4  -2   16.93    3.50
  -9  -4   2   27.19    3.57
   9  -4  -2    7.35    4.23
  -9   4  -2   18.86    5.49
   9  -4  -2   20.43    3.03
   9   4   2   23.62    4.78
  -9   4  -2   18.58    5.17
   9  -4  -2   16.82    4.19
  -9   4  -2   12.40    3.27
  -9   4  -2   22.38    5.49
   9   4   2   23.48    4.89
   9  -4  -2   17.43    3.11
  -9  -4   2   27.29    5.14
  -9  -4   2   12.97    3.73
  -9   4  -2   22.37    4.73
  -9  -4   2   26.78    4.69
   9   4   2   16.31    5.44
 -10   4   2   13.41    5.06
  10   4  -2   16.02    5.41
 -10  -4  -2   15.74    6.03
 -10  -4  -2   11.40    3.53
  10  -4   2   15.52    3.02
 -10   4   2    0.17    5.79
 -10   4   2   14.67    5.16
 -10  -4  -2   16.72    5.64
 -10  -4  -2   13.69    5.05
  10  -4   2   19.01    5.97
  10  -4   2   11.51    4.73
 -10   4   2   11.69    4.95
  10   4  -2   10.28    5.20
 -10   4   2   16.49    3.92
  10   4  -2   11.69    3.92
 -10   4   2   20.74    5.49
  10   4  -2   13.01    5.49
 -10  -4  -2   11.37    4.88
  10   4  -2   10.71    5.53
  10   4  -2   18.93    3.36
 -10  -4  -2    7.53    4.44
  10  -4   2   15.74    4.76
  10  -4   2   17.39    3.94
 -10   4   2   14.61    4.16
  10  -4   2   21.64    5.92
 -10  -4   2   13.60    3.65
  10   4   2    8.49    4.95
  10  -4  -2   10.23    4.46
 -10  -4   2   15.82    7.25
  10  -4  -2   10.74    2.94
  10  -4  -2   15.60    3.46
 -10  -4   2   15.98    4.33
 -10   4  -2    7.09    3.03
 -10   4  -2   27.38    5.35
  10   4   2   21.40    5.07
 -10   4  -2   14.86    5.40
  10   4   2   17.15    5.70
  10   4   2   19.03    5.52
 -10   4  -2   13.41    3.32
 -10  -4   2   17.40    5.60
  10  -4  -2   16.10    5.36
  10   4   2   14.04    4.88
  10  -4  -2   10.79    4.53
 -10   4  -2   13.05    5.63
 -10   4  -2   17.93    5.27
 -10  -4   2    4.02    4.52
 -10   4  -2   19.30    5.40
  10   4   2   16.38    2.54
  11  -4   2   92.87    8.58
 -11  -4  -2  113.46   11.99
 -11  -4  -2   76.98   10.08
  11   4  -2   88.07    9.27
  11  -4   2   71.78    7.24
 -11  -4  -2   75.09    9.09
 -11   4   2   80.63    7.28
 -11   4   2   80.99    7.09
  11   4  -2   84.49   10.65
  11   4  -2   76.23    9.02
 -11   4   2   79.38    8.86
  11  -4   2   71.24    6.42
 -11  -4  -2   79.48    7.89
 -11   4   2   77.64    9.07
  11   4  -2   76.78    8.44
  11   4  -2   83.90    8.73
 -11   4   2   72.21    8.60
 -11  -4  -2   64.80    7.61
 -11   4   2   72.61    9.41
 -11   4   2   74.51    9.38
  11  -4   2   71.46    7.82
  11  -4   2   77.62    9.98
  11   4  -2   76.48    6.75
  11  -4   2   80.48    7.51
 -11  -4   2   82.08    8.36
  11   4   2   68.82    9.36
 -11  -4   2   85.19    6.96
  11  -4  -2   77.48    8.57
 -11  -4   2   81.43    9.67
  11   4   2   84.60    9.75
 -11   4  -2   78.08    9.32
  11   4   2   71.72    9.32
 -11   4  -2   77.14    5.57
  11  -4  -2   82.72    6.40
 -11   4  -2   75.56   10.16
  11  -4  -2   77.67    7.90
 -11   4  -2   91.98    8.50
  11  -4  -2   79.73    8.97
  11   4   2   82.19    8.42
 -11  -4   2   87.43   10.25
 -11   4  -2   93.76   10.02
 -11  -4   2   92.00   10.45
  11  -4  -2   60.89    6.40
  11   4   2   72.38    8.86
  12   4  -2    7.54    4.78
  12   4  -2    7.34    3.99
  12   4  -2    6.24    5.24
 -12   4   2    9.53    4.16
 -12   4   2    3.68    4.77
  12  -4   2    3.67    4.18
  12  -4   2    9.20    4.98
  12   4  -2    7.69    5.29
  12   4  -2   11.47    6.13
 -12   4   2    4.08    5.69
 -12  -4  -2    1.58    4.67
  12  -4   2    7.04    5.91
  12   4  -2    7.42    6.53
  12  -4   2    3.58    5.48
  12  -4   2    5.69    3.35
 -12   4   2    5.14    6.38
 -12   4   2    8.72    4.27
  12  -4   2   -1.89    6.18
 -12   4   2   -4.35    5.63
 -12   4   2    8.99    5.85
 -12   4  -2    5.43    6.66
 -12  -4   2   -7.26    5.70
  12   4   2    7.55    4.70
  12   4   2    9.15    5.37
  12  -4  -2   -3.92    5.06
 -12  -4   2    6.32    4.20
 -12   4  -2    5.81    5.34
  12  -4  -2    9.48    4.30
 -12  -4   2    6.70    8.33
  12   4   2   11.41    5.79
  12   4   2   -3.09    4.40
 -12   4  -2    4.41    3.20
 -12  -4   2    6.50    3.98
 -12   4  -2   14.83    6.40
  12  -4  -2    5.92    3.65
 -12  -4   2    7.64    6.52
 -12   4  -2   -0.66    5.45
  12  -4  -2    5.95    3.05
 -12   4  -2    3.21    2.72
  13   4  -2   30.21    7.89
 -13   4   2   39.28    7.70
  13   4  -2   25.73    6.53
 -13   4   2   25.17    8.66
  13  -4   2   22.70    6.97
  13   4  -2   26.98    6.02
 -13   4   2   24.74    6.51
  13  -4   2   33.95    5.39
  13   4  -2   31.55    7.45
 -13   4   2   37.57    4.89
  13  -4   2   29.54    4.72
  13  -4   2   30.54    5.98
 -13  -4  -2   28.39    4.17
 -13   4   2   33.72    6.04
 -13  -4  -2   41.64    8.85
  13  -4   2   36.67    6.71
 -13  -4  -2   27.51    5.63
  13  -4  -2   29.90    4.58
  13   4   2   40.94    6.43
 -13  -4   2   31.45    6.10
  13  -4  -2   32.46    6.58
 -13   4  -2   27.35    7.87
  13  -4  -2   27.51    4.98
 -13  -4   2   37.59    5.53
  13   4   2   27.19    7.03
  13  -4  -2   24.11    6.20
  13   4   2   34.82    6.77
 -13   4  -2   32.06    6.54
  13   4   2   30.70    7.51
 -13   4  -2   21.08    6.31
 -13   4  -2   19.39   10.26
  14  -4   2   10.92    5.36
 -14   4   2    0.06    5.45
  14   4  -2   13.35    5.44
 -14   4   2    2.13    6.74
 -14  -4  -2   10.66    9.68
  14  -4   2   -2.24    4.91
 -14   4   2   15.76    8.40
 -14  -4  -2    1.26    5.51
  14   4  -2    3.93    8.10
  14  -4   2    8.90    7.31
  14   4  -2    6.36    7.58
  14  -4   2    5.70    4.27
  14   4  -2   11.15    5.60
  14  -4  -2   18.70    5.93
 -14   4  -2    4.27    5.51
 -14  -4   2   11.58    5.17
  14   4   2    0.69    7.00
 -14  -4   2   -5.84    6.87
  14   4   2    8.96    5.98
  14   4   2    5.91    7.10
 -14   4  -2    3.82    6.22
  14  -4  -2    6.39    4.13
  14  -4  -2   -0.50    5.66
 -14   4  -2    0.38    7.08
 -14  -4   2    7.13    5.55
  14   4   2   13.93    6.89
  14  -4  -2   15.10    5.75
 -15  -4  -2    8.95    5.96
 -15   4   2    4.59    6.45
 -15   4   2    2.45    7.02
 -15  -4  -2   13.97    9.50
  15   4  -2   15.49    7.02
  15  -4   2   18.98    6.28
 -15   4   2   22.55    7.32
  15   4  -2   13.35    6.73
  15  -4   2   12.64    4.46
  15  -4   2   10.01    6.42
  15   4  -2   13.96    7.56
 -15   4  -2    7.98    7.12
  15   4   2   11.52    6.81
  15   4   2   11.04    7.72
  15  -4  -2    8.70    6.04
 -15   4  -2    3.86    7.10
  15   4   2   20.90    6.95
  15  -4  -2   11.30    6.94
 -15  -4   2   12.82    8.12
 -15   4  -2   -3.15    6.86
 -15  -4   2   14.63    6.70
  15  -4  -2   12.02    4.27
  15   4   2    8.55    7.55
  16   4  -2    1.93    7.78
  16  -4   2   13.95    7.14
  16  -4   2    9.53    5.39
 -16   4   2    3.99    7.05
  16   4  -2    2.33    7.37
 -16   4   2   -0.45    9.19
 -16  -4  -2    1.71    9.62
  16   4  -2    2.45    6.44
  16   4  -2    3.55    7.24
  16  -4   2    5.91    6.75
 -16  -4  -2   -4.45    5.79
  16  -4  -2    8.96    4.15
 -16   4  -2    3.22    6.99
 -16   4  -2   15.94    9.17
  16   4   2    3.15    6.93
  16   4   2    6.56    7.77
 -16   4  -2    1.56    7.74
 -16  -4   2    1.62    6.03
  16   4   2    8.85    7.49
 -16  -4   2    1.88   10.27
  16   4   2    9.52    7.60
  16  -4  -2    3.68    6.24
  16  -4  -2    3.86    7.87
 -17   4   2    8.88    8.99
  17  -4   2    1.22    7.43
  17  -4   2    0.46    5.84
 -17  -4  -2    5.91   12.18
  17   4  -2    0.81    9.40
  17   4  -2    1.98    6.65
 -17   4   2   -5.20    5.86
 -17  -4  -2    5.56    7.25
  17   4  -2  -14.94    8.78
  17   4  -2    8.00    7.43
  17   4   2    0.70    8.48
 -17   4  -2   14.46   10.26
 -17  -4   2   -1.13   12.70
 -17   4  -2    0.77    6.48
  17   4   2   11.43    9.23
  17   4   2    5.83    8.35
  17  -4  -2    0.62    5.14
  17   4   2   13.77    9.91
 -17  -4   2    1.74    5.99
  17  -4  -2   -5.31    8.29
   0  -5   2   19.29    3.69
   0   5   2   24.55    3.93
   0  -5  -2   26.92    4.29
   0   5  -2   27.17    5.65
   0  -5  -2   23.45    5.22
   0   5   2   18.25    9.77
   0   5   2   26.03    3.85
   0   5  -2   28.45    2.92
   0  -5   2   23.11    4.78
   0  -5  -2   28.67    3.99
   0   5   2   24.30    5.44
   0  -5   2   32.16    4.91
   0   5  -2   38.89    4.35
   0   5  -2   21.50    6.76
   0   5   2   18.44    4.85
   0   5  -2   28.36    3.80
   0  -5   2   12.44    4.97
   0   5   2   22.09    4.63
   0   5  -2   25.23    4.54
   0  -5   2   14.93    4.45
   0  -5  -2   23.38    4.64
   0   5  -2   25.48    5.20
  -1  -5  -2   95.54    7.73
  -1   5   2   81.09    9.18
  -1   5   2   88.56    8.14
   1   5  -2   99.48   10.71
   1   5  -2  102.79    5.41
  -1   5   2   79.48   13.20
  -1   5   2   96.19    6.76
   1  -5   2   87.43    6.88
   1   5  -2   80.50    9.23
   1   5  -2  100.79    5.53
   1  -5   2   84.71    7.39
  -1   5   2  103.31   10.20
  -1  -5  -2   91.96    7.70
  -1  -5  -2   93.72    7.01
   1   5  -2  103.40   10.08
   1   5  -2   86.64    7.94
   1  -5   2   95.07    8.68
  -1   5   2  106.83    9.11
  -1  -5  -2   92.72    7.19
  -1   5   2   99.49    6.99
   1  -5   2   94.17    8.76
   1   5  -2   93.47    6.00
   1  -5   2   79.62    7.35
   1   5   2   93.48    7.93
   1  -5  -2   88.67    7.78
   1  -5  -2   97.90    6.54
   1  -5  -2   91.86    8.00
  -1  -5   2   87.30    8.21
   1   5   2   89.41    4.13
   1   5   2   98.93   10.15
  -1   5  -2   90.74    5.96
   1   5   2   82.63    8.33
  -1  -5   2   91.50    6.96
  -1   5  -2  100.81    4.02
   1  -5  -2   89.63    7.55
  -1   5  -2   87.83    8.77
  -1  -5   2   91.02    7.25
  -1  -5   2   92.75    7.71
   1   5   2   87.38   10.26
   1   5   2   90.55    6.72
   1   5   2   94.61    6.56
  -1   5  -2  113.49    9.11
  -1   5  -2  107.36    9.08
  -1   5  -2   95.27   12.88
  -2  -5  -2   25.63    4.24
  -2   5   2   21.65    3.77
   2   5  -2   27.59    3.03
   2   5  -2   22.41    4.93
  -2   5   2   21.75    5.28
  -2  -5  -2   19.89    3.90
   2   5  -2   10.91    8.40
  -2  -5  -2   17.90    4.26
  -2   5   2   13.45    5.04
   2  -5   2   22.62    5.41
  -2   5   2   21.85    5.10
  -2   5   2   29.55    4.12
   2  -5   2   28.43    3.80
   2   5  -2   27.41    6.13
   2   5  -2   24.61    4.55
   2  -5   2   31.95    3.92
   2  -5   2   23.07    5.13
   2   5  -2   18.82    3.52
  -2   5   2   15.56    5.56
  -2   5   2   24.49    9.32
   2  -5   2   20.55    4.52
   2   5  -2   36.70    4.24
  -2  -5  -2   27.04    4.57
   2   5   2   29.57    3.98
  -2  -5   2   23.56    4.57
  -2   5  -2   30.03    5.45
  -2   5  -2   30.85   10.07
  -2   5  -2   24.97    5.58
  -2   5  -2   30.24    3.99
   2   5   2   29.89    4.00
  -2   5  -2   27.52    3.30
  -2   5  -2   27.95    5.35
   2   5   2   21.52    4.21
   2  -5  -2   32.42    5.29
   2   5   2   31.65    6.69
   2  -5  -2   23.26    4.15
   2  -5  -2   27.07    3.30
  -2  -5   2   30.07    4.21
   2   5   2   25.99    3.02
  -2   5  -2   20.79    5.09
   2  -5  -2   27.31    4.37
   2   5   2   32.11    6.27
  -2  -5   2   27.00    4.62
   3   5  -2   63.76    5.05
  -3   5   2   71.90    8.06
   3   5  -2   67.57   11.87
  -3  -5  -2   54.68    6.59
  -3   5   2   70.36    8.93
   3   5  -2   69.09    6.01
   3  -5   2   58.36    7.01
   3  -5   2   64.21    5.39
  -3   5   2   78.13   10.10
   3   5  -2   61.22    7.26
  -3   5   2   63.45    6.99
   3   5  -2   60.72    6.66
   3   5  -2   71.06    8.16
  -3   5   2   70.40    6.59
   3   5  -2   55.59    7.28
  -3   5   2   68.84    9.09
  -3  -5  -2   66.29    6.14
  -3  -5  -2   67.27    6.56
  -3   5   2   61.84    8.31
   3  -5   2   64.71    6.91
   3  -5   2   63.19    5.92
  -3  -5  -2   58.27    7.60
  -3   5  -2   66.51    8.61
   3  -5  -2   57.94    7.23
  -3   5  -2   63.45    8.09
  -3  -5   2   59.72    7.21
  -3   5  -2   56.57   11.25
  -3   5  -2   63.46    8.09
   3  -5  -2   62.15    7.13
  -3  -5   2   73.17    6.89
   3   5   2   60.17    5.88
   3   5   2   73.10    6.62
   3   5   2   79.39    6.61
   3   5   2   67.95    6.53
   3  -5  -2   66.13    5.19
  -3   5  -2   59.29    5.52
   3   5   2   69.32    7.70
  -3   5  -2   73.54    8.45
   3   5   2   62.75    6.92
  -3  -5   2   74.06    6.95
  -3   5  -2   56.14    5.90
   3   5   2   51.87    9.28
  -3  -5   2   49.27    5.78
   4   5  -2   21.34    6.81
  -4   5   2   27.61    7.37
   4  -5   2   23.94    5.07
  -4   5   2   21.27    4.43
   4   5  -2   18.44    8.60
   4  -5   2   29.55    3.97
  -4   5   2   23.38    5.02
  -4   5   2   23.97    5.63
  -4   5   2   22.17    4.36
   4  -5   2   20.93    4.60
   4  -5   2   23.40    3.35
  -4  -5  -2   24.57    4.11
  -4  -5  -2   22.26    4.04
  -4  -5  -2   18.91    3.83
   4   5  -2   28.57    3.38
  -4  -5  -2   23.30    4.81
   4   5  -2   26.26    4.61
   4   5  -2   26.56    4.37
  -4   5   2   25.39    6.52
   4   5  -2   20.82    3.42
  -4   5   2   15.47    4.37
   4   5  -2   20.14    5.01
  -4  -5  -2   15.23    4.56
  -4   5  -2   11.49    4.80
  -4   5  -2   23.57    3.93
   4   5   2   23.32    4.22
   4  -5  -2   12.36    3.23
  -4   5  -2    2.04   10.48
   4   5   2   17.09    5.70
   4  -5  -2   24.01    3.10
   4   5   2   18.15    6.94
   4   5   2   21.95    3.92
   4   5   2   31.51    6.80
   4  -5  -2   30.39    5.58
  -4  -5   2   21.18    4.89
  -4  -5   2   16.25    4.74
  -4   5  -2   25.99    4.76
  -4   5  -2   28.14    3.89
  -4  -5   2   16.05    4.12
   4   5   2   22.54    4.19
   4   5   2   21.52    3.98
   4  -5  -2   15.90    4.46
  -4  -5   2   22.25    4.64
  -4   5  -2   19.70    4.70
  -5   5   2  218.90   11.91
   5   5  -2  239.37    9.81
   5   5  -2  234.85   10.49
  -5  -5  -2  230.29   10.71
   5   5  -2  222.56   12.99
  -5   5   2  216.41   14.71
  -5  -5  -2  235.03   10.03
  -5   5   2  224.07   12.53
  -5  -5  -2  227.81   11.47
  -5   5   2  224.85   12.57
  -5  -5  -2  231.14   11.35
   5   5  -2  219.97   12.08
   5   5  -2  230.84   11.50
   5  -5   2  218.51   11.72
   5  -5   2  221.38   12.41
  -5  -5  -2  233.04   12.24
   5  -5   2  226.93    9.44
  -5   5   2  226.76   11.21
   5  -5   2  219.87    9.85
  -5   5   2  221.78   12.00
   5   5  -2  214.69   14.16
  -5  -5   2  213.51    9.94
  -5  -5   2  218.44   10.81
  -5   5  -2  242.65   10.59
  -5  -5   2  226.45   11.25
   5   5   2  217.77    9.66
   5  -5  -2  234.39   12.89
  -5  -5   2  209.89   12.68
  -5   5  -2  225.40   15.68
   5   5   2  236.66   13.59
   5  -5  -2  234.62    8.70
  -5   5  -2  242.39   11.68
  -5  -5   2  226.20   11.89
   5   5   2  224.16   12.86
   5   5   2  229.88   13.74
  -5   5  -2  222.50   11.92
  -5   5  -2  221.13   10.69
   5  -5  -2  230.10   11.69
   5   5   2  233.93   10.86
   5  -5  -2  227.10    8.84
  -5   5  -2  233.48   12.65
   6  -5   2  125.99    8.55
  -6  -5  -2  115.78    8.64
  -6  -5  -2  116.34    9.34
  -6   5   2  107.46    9.77
   6   5  -2  114.21    8.09
  -6   5   2  118.27    9.79
   6   5  -2  109.71    7.32
  -6   5   2  116.40    9.56
   6   5  -2  127.60    9.89
   6  -5   2   88.31   10.87
  -6   5   2  103.60   12.82
   6   5  -2  121.27   11.02
  -6   5   2  118.59    9.99
   6   5  -2  116.75   11.12
  -6  -5  -2  129.82    7.09
   6   5  -2  129.66    9.07
  -6  -5  -2  122.77   10.34
  -6   5   2  128.23    8.92
  -6  -5  -2  119.94    8.60
   6  -5   2  112.03    6.46
   6   5   2  126.68    9.11
   6   5   2  113.10    7.02
  -6   5  -2  104.12    8.93
  -6  -5   2  124.81    8.99
  -6  -5   2  109.96    8.72
  -6  -5   2  121.26   11.34
   6   5   2  111.58   10.13
   6  -5  -2  117.80    6.10
   6  -5  -2  117.30    9.04
  -6   5  -2  117.16   11.99
  -6  -5   2  112.05    8.11
  -6   5  -2  126.41    9.40
   6  -5  -2  125.13    5.79
  -6   5  -2  122.89    9.28
   6   5   2  119.50   11.51
  -6  -5   2  121.94    7.65
  -6   5  -2  123.39    8.18
  -6   5  -2  127.03   10.33
   6  -5  -2  123.79    9.79
   6   5   2  108.02   11.22
   6   5   2  104.51    9.88
  -7   5   2   59.82    6.80
  -7   5   2   62.23    7.98
   7   5  -2   61.85    7.07
   7  -5   2   67.65    6.17
   7   5  -2   80.53    8.89
  -7  -5  -2   68.26    8.10
   7  -5   2   90.77   10.24
  -7  -5  -2   55.90    6.95
   7  -5   2   88.04    7.62
  -7  -5  -2   63.95    7.66
  -7  -5  -2   65.45    6.03
  -7   5   2   64.76    7.26
   7   5  -2   69.37    6.88
   7   5  -2   83.51   10.03
  -7   5   2   68.52   12.21
  -7   5   2   73.60    8.90
   7  -5   2   78.22    5.79
   7  -5   2   67.30    8.32
  -7   5   2   79.43    8.93
   7   5  -2   66.92    7.60
  -7  -5  -2   72.00    8.25
   7   5  -2   66.40    8.90
   7  -5  -2   75.54    4.75
  -7   5  -2   66.47    8.55
   7   5   2   65.29    8.96
  -7   5  -2   66.07    9.07
  -7   5  -2   70.64    8.31
   7  -5  -2   81.17    9.58
  -7  -5   2   69.53    7.07
   7   5   2   70.10    8.08
   7   5   2   92.62   10.67
  -7   5  -2   55.51    6.56
   7   5   2   58.57    8.14
  -7   5  -2   77.09    7.97
   7  -5  -2   73.52    7.73
   7   5   2   64.26    5.70
  -7   5  -2   72.39    9.16
  -7  -5   2   79.49    7.60
  -7  -5   2   68.93    8.72
   7   5   2   77.71    8.82
  -7  -5   2   80.34    8.14
  -8  -5  -2   11.22    5.19
   8  -5   2   -1.66    3.91
  -8   5   2    7.62    5.26
  -8   5   2    6.81    5.44
   8   5  -2   14.31    5.40
  -8   5   2    6.60    5.25
   8  -5   2    7.04    4.40
   8   5  -2    6.11    3.91
   8  -5   2    4.35    3.60
   8  -5   2    1.94    5.97
  -8  -5  -2   10.43    5.15
  -8  -5  -2    2.89    4.33
  -8  -5  -2    5.50    3.19
  -8   5   2    1.79    5.95
   8   5  -2   21.35    6.05
  -8   5   2    8.83    6.03
   8   5  -2   -6.54    6.50
   8  -5   2    9.14    3.11
   8   5  -2    3.77    3.70
  -8   5   2    9.56   10.20
   8   5  -2    5.14    7.26
  -8  -5   2    1.64    7.58
   8  -5  -2    7.40    2.86
  -8   5  -2   10.52    5.77
   8  -5  -2    9.55    6.29
  -8  -5   2    3.24    4.82
  -8  -5   2    3.86    4.23
   8   5   2   12.51    6.27
   8  -5  -2    7.69    2.57
   8  -5  -2   14.35    5.00
  -8   5  -2   19.55    5.68
  -8   5  -2   10.56    4.31
  -8   5  -2    3.69    5.93
  -8  -5   2    6.39    3.95
   8   5   2    3.74    4.19
   8   5   2    4.85    7.09
   8   5   2   10.40    6.38
   8   5   2    4.38    3.62
  -8   5  -2    9.44    5.03
  -8  -5   2    7.38    5.13
   8   5   2    6.31    5.25
   8  -5  -2    4.05    4.50
  -9   5   2   76.81    9.87
   9  -5   2   91.93    9.85
  -9   5   2   77.29    9.53
   9  -5   2   91.31   11.15
   9   5  -2   84.44    9.42
   9   5  -2   89.43   11.09
   9  -5   2  105.13    9.24
  -9  -5  -2  109.17    9.05
   9   5  -2   86.77    9.24
  -9  -5  -2   93.43   11.26
  -9   5   2   80.67   10.47
  -9  -5  -2   86.86   10.03
   9   5  -2  105.51    8.57
   9  -5   2   89.38    6.56
   9  -5   2   85.67    7.55
  -9  -5   2   88.43    7.77
   9   5   2   93.38    9.82
   9  -5  -2   96.60   10.02
   9   5   2  117.58   11.12
  -9  -5   2   80.94    9.16
  -9   5  -2   95.14   11.71
  -9   5  -2   93.84   11.05
   9  -5  -2   95.81    5.88
  -9   5  -2   97.44    8.51
   9   5   2   78.26    9.50
   9   5   2   83.35   11.14
   9  -5  -2   92.41    6.19
  -9   5  -2   87.63   12.00
  -9  -5   2   83.95   11.58
   9  -5  -2   99.56    9.00
   9  -5  -2   98.51   10.91
 -10  -5  -2    4.43    7.32
  10  -5   2    4.92    3.39
  10   5  -2    2.06    6.77
  10  -5   2    1.34    4.26
  10   5  -2   -4.33    4.93
  10  -5   2    2.88    5.15
 -10   5   2    2.81    5.93
  10   5  -2   -1.22    4.11
 -10   5   2    3.40   11.59
 -10  -5  -2   -0.29    5.12
  10   5  -2    8.14    5.61
  10  -5   2    1.06    5.59
 -10   5   2    5.66    5.44
 -10   5   2    1.03    7.24
  10  -5   2   -2.12    5.65
  10  -5  -2    1.13    2.77
 -10   5  -2    4.60    6.94
 -10  -5   2    1.21    4.72
 -10   5  -2    2.80    5.82
 -10   5  -2   -3.92    4.17
  10  -5  -2   -0.78    4.55
  10  -5  -2    1.72    5.97
  10   5   2   -5.11    6.84
  10   5   2    6.11    7.06
  10  -5  -2   -0.71    5.89
  10   5   2   -2.51    5.57
  10   5   2  -11.51    5.51
 -10  -5   2    0.42    4.19
  10  -5  -2    6.49    3.42
 -10  -5   2   -1.20    5.70
 -11   5   2   13.59    7.13
 -11   5   2   11.46    8.79
  11   5  -2   13.47    6.62
 -11  -5  -2   17.49    8.10
  11   5  -2   13.93    8.22
  11  -5   2   14.62    4.01
  11   5  -2    8.84    5.53
 -11   5   2   19.30    5.84
  11  -5   2   10.97    6.30
 -11  -5  -2    2.37    4.97
 -11   5   2   24.92    9.46
  11  -5   2    5.00    4.88
  11  -5   2   11.96    5.26
  11  -5   2   20.86    7.35
  11   5  -2   12.00    7.40
  11  -5  -2   14.83    3.80
  11   5   2   10.25    7.18
  11  -5  -2   16.44    6.73
  11   5   2   13.05    6.42
  11  -5  -2   21.07    6.42
  11   5   2   19.01    8.16
  11  -5  -2    7.73    4.14
 -11  -5   2    5.81    5.15
 -11  -5   2   11.85    6.28
 -11   5  -2   22.36    7.39
  11   5   2   16.96    7.47
 -11   5  -2   26.43    8.02
  12   5  -2   16.34    7.28
  12   5  -2    5.95    6.31
 -12   5   2    6.53    7.38
  12  -5   2   13.20    6.22
 -12   5   2    0.86    7.85
  12  -5   2   13.97    6.06
  12   5  -2    5.39    7.08
 -12  -5  -2   16.84    5.50
  12  -5   2   17.27    3.71
  12  -5   2    3.35    5.26
 -12   5   2    6.60    7.81
  12  -5   2   12.92    6.56
  12   5  -2   14.21    8.11
 -12  -5  -2   11.59    8.87
  12  -5  -2    8.14    5.45
 -12  -5   2    5.02    7.08
  12   5   2    8.17    6.84
  12  -5  -2   15.21    7.32
 -12   5  -2    7.78    6.99
 -12  -5   2   11.75    6.12
  12   5   2   14.22    6.86
  12  -5  -2   12.39    3.83
 -12   5  -2   21.83    8.11
  12  -5  -2   14.26    4.66
  12   5   2   20.21    8.46
  12   5   2    4.16    6.55
 -13   5   2   16.02    9.18
  13  -5   2   24.97    7.29
 -13  -5  -2   31.03    7.03
  13   5  -2   33.04    6.89
 -13   5   2    7.33    9.24
  13   5  -2   20.87    7.33
  13  -5   2   31.78    4.76
 -13  -5  -2   23.56   10.35
  13   5  -2   45.65    8.49
  13  -5   2   23.23    8.19
  13  -5   2   20.80    8.15
 -13   5   2   30.58    7.96
  13   5  -2   23.51    7.36
  13   5   2   28.44    9.79
 -13   5  -2   25.91   10.02
  13   5   2   24.90    9.24
  13   5   2   26.57    7.63
 -13   5  -2   12.88    8.52
 -13   5  -2   27.77    7.90
  13  -5  -2   29.34    4.76
  13  -5  -2   33.19    6.75
  13  -5  -2   27.51    7.18
 -13  -5   2   20.28    8.23
 -13  -5   2   22.56    6.53
  13   5   2   24.60    7.18
  13  -5  -2   15.68    5.12
  14  -5   2   20.18    7.66
  14   5  -2   17.84    7.78
  14   5  -2   13.13    7.19
  14  -5   2   27.47    8.97
  14   5  -2   21.30    8.25
 -14   5   2   19.07    9.56
 -14   5   2   24.90   10.76
  14   5  -2   31.39    8.80
  14  -5   2   31.00    5.57
 -14  -5  -2   17.74   10.89
 -14  -5  -2   16.73    6.51
  14  -5   2   16.04    6.80
  14  -5  -2   19.91    9.07
 -14  -5   2   25.81    7.45
  14  -5  -2   22.61    7.15
 -14  -5   2   23.11    9.18
 -14   5  -2   24.35    9.23
  14   5   2   21.64    8.79
  14  -5  -2   25.54    4.57
  14   5   2   25.67    9.14
 -14   5  -2   21.47    8.40
 -14   5  -2   19.70   10.15
  14   5   2   28.45    8.81
  14   5   2   32.66   10.35
  15  -5   2   29.73   10.04
 -15  -5  -2   14.49   10.58
 -15  -5  -2   25.30    8.29
  15   5  -2   38.58    9.47
  15  -5   2   34.49    7.94
  15   5  -2   16.17   11.07
  15   5  -2   32.04    9.96
 -15   5   2   31.40   10.38
  15  -5   2   21.19    5.73
  15   5  -2   20.66   10.67
 -15  -5   2   13.98    6.92
 -15   5  -2    5.81   11.10
  15   5   2   22.89    9.44
 -15   5  -2   14.31   10.49
  15   5   2   30.79    8.05
  15  -5  -2   26.24    5.32
 -15  -5   2   19.55    9.39
  15  -5  -2   32.60    9.64
  15   5   2   27.58    9.46
  15   5   2   30.58   11.01
  15  -5  -2   37.92    8.75
   0  -6   2   16.84    6.30
   0  -6   2   16.06    5.14
   0   6   2   21.15    7.52
   0   6  -2    9.78    6.61
   0   6   2   17.04    4.56
   0   6   2   19.72    5.57
   0   6  -2    6.02    7.18
   0  -6   2    9.86    5.36
   0  -6  -2   13.97    3.95
   0  -6  -2    8.77    4.80
   0   6  -2   -5.14    7.16
   0  -6  -2   11.82    6.08
   0  -6  -2   16.79    5.36
   0   6   2   16.02    6.57
   0  -6   2   12.34    3.76
   0   6   2   18.49    7.17
  -1  -6  -2  133.87    8.02
   1  -6   2  104.71   10.48
  -1  -6  -2  141.33   10.52
  -1   6   2  116.66   11.59
  -1   6   2  128.56   12.29
   1  -6   2  123.97    9.80
  -1  -6  -2  129.01    9.78
   1   6  -2  135.90   11.17
   1   6  -2  130.25   12.41
  -1  -6  -2  128.92   10.58
   1  -6   2  121.89   10.81
  -1   6   2  146.41   12.84
   1   6  -2  132.51   11.39
   1  -6   2  126.98    8.18
  -1   6   2  124.08    8.65
   1   6   2  119.01   12.72
   1   6   2  106.61   11.06
   1  -6  -2  133.86   10.22
  -1   6  -2  135.96   12.52
  -1   6  -2  135.07   13.47
  -1  -6   2  129.26   10.55
   1  -6  -2  122.70   11.36
  -1  -6   2  126.15    8.40
   1   6   2  138.77   13.86
   1  -6  -2  128.15    9.12
  -1   6  -2  166.02   13.64
  -1  -6   2  128.22   11.18
  -1  -6   2  116.79    9.77
   1   6   2  125.08    8.71
   1  -6  -2  135.68    7.74
   2  -6   2   23.94   11.23
   2   6  -2   28.74    7.82
  -2  -6  -2   19.44    4.45
   2   6  -2   39.08    7.87
   2  -6   2   19.21    5.75
   2   6  -2   22.56    7.62
  -2   6   2   32.45    4.97
  -2   6   2   27.30    7.83
  -2   6   2   22.82    6.34
  -2   6   2   35.81    8.01
   2  -6   2   19.95    5.25
  -2  -6  -2   28.45    5.68
   2  -6   2   33.71    4.34
  -2  -6  -2   23.39    6.10
  -2  -6  -2   25.99    5.89
   2   6  -2   19.58    8.26
  -2   6  -2   30.44    9.14
  -2  -6   2   33.10    5.13
   2   6   2   32.18    6.79
   2   6   2   27.38    4.66
  -2  -6   2   23.81    7.29
   2  -6  -2   27.54    3.73
   2  -6  -2   23.53    5.86
  -2  -6   2   23.54    5.99
  -2  -6   2   21.86    5.96
  -2   6  -2   10.72    7.37
   2   6   2   23.88    7.15
   2   6   2   18.77    8.05
  -2   6  -2   19.18    5.85
   2  -6  -2   38.69    5.91
   2  -6  -2   22.91    4.50
  -3   6   2   48.72    8.35
  -3  -6  -2   51.05    6.74
   3  -6   2   59.31    7.86
  -3   6   2   50.78    5.88
  -3  -6  -2   47.29    7.81
   3  -6   2   46.84    6.04
  -3  -6  -2   40.30    5.37
  -3   6   2   48.17    8.98
  -3  -6  -2   55.99    6.46
   3  -6   2   46.21    7.28
   3   6  -2   54.63    7.83
  -3   6   2   41.00    8.62
   3   6  -2   39.78    7.05
   3  -6   2   45.07    6.80
   3   6  -2   55.04    9.37
   3   6   2   56.08    7.77
  -3   6  -2   65.98    8.35
   3  -6  -2   22.05   10.74
  -3  -6   2   42.93    5.66
  -3   6  -2   69.20    9.33
   3   6   2   42.05    7.47
  -3  -6   2   44.86    6.97
  -3   6  -2   55.34    8.10
   3   6   2   39.41    7.66
   3  -6  -2   47.52    6.69
  -3  -6   2   45.93    6.81
   3   6   2   73.44    9.47
   3  -6  -2   43.58    5.46
   3  -6  -2   51.96    6.96
   4   6  -2    8.86    6.73
   4  -6   2   11.08    3.44
   4  -6   2   10.42    5.98
   4  -6   2    9.55    5.73
  -4   6   2   13.20    7.60
  -4  -6  -2    4.67    4.92
   4   6  -2    4.72    7.12
  -4  -6  -2   10.09    5.21
  -4   6   2    1.60    5.06
  -4  -6  -2    9.97    4.94
   4   6  -2   10.20    4.97
   4  -6   2   18.50    4.61
  -4   6   2    6.15    7.49
  -4   6   2    7.15    7.30
   4   6   2   15.80    8.04
  -4   6  -2   12.94    8.31
   4  -6  -2   10.84    6.25
  -4   6  -2    8.43    7.04
  -4   6  -2    9.54    6.05
   4  -6  -2   12.41    3.92
  -4  -6   2   13.84    5.54
   4   6   2    8.00    4.92
  -4  -6   2    6.94    5.42
   4   6   2   13.18    7.61
   4   6   2    3.57    6.26
   4  -6  -2   11.28    2.88
   4  -6  -2    8.73    5.49
  -4  -6   2    5.11    4.95
  -5   6   2   19.51    5.85
   5  -6   2   11.27    5.44
   5  -6   2   25.61    7.55
  -5   6   2   14.18    8.08
  -5   6   2   13.84    7.44
  -5   6   2   25.27    7.95
   5   6  -2   23.15    8.04
   5   6  -2   20.14    6.17
   5  -6   2   21.88    4.91
  -5  -6  -2   10.34    7.08
  -5  -6  -2   20.15    5.43
  -5  -6  -2   21.66    5.51
   5  -6   2   24.16    3.61
   5   6  -2   15.15    7.55
  -5   6  -2   17.39    7.39
  -5  -6   2   13.97    6.23
  -5   6  -2   14.20    7.93
   5   6   2   19.08    7.51
   5  -6  -2    9.56    5.15
   5   6   2   29.30    6.52
   5  -6  -2   14.56    3.52
   5  -6  -2   26.75    3.36
   5   6   2   13.11    7.36
   5   6   2   23.68    7.48
   5  -6  -2    8.96    6.81
  -5   6  -2   23.91    8.13
  -5  -6   2   15.74    5.86
  -5  -6   2   23.95    6.28
  -6  -6  -2   16.49    4.98
  -6   6   2   12.19    7.14
   6  -6   2   20.09    4.76
   6   6  -2   22.07    7.25
  -6  -6  -2   23.84    5.46
  -6   6   2   20.09    7.61
  -6   6   2   19.17    6.07
   6   6  -2   19.85    8.25
   6  -6   2   17.38    7.86
  -6   6   2   14.06    7.76
   6  -6   2    8.36    5.19
   6  -6   2   17.92    3.96
   6   6  -2   22.40    7.53
   6  -6  -2   17.57    3.19
  -6  -6   2   21.09    5.94
   6   6   2   14.63    7.91
  -6  -6   2   11.00    5.61
   6  -6  -2   13.42    6.23
   6  -6  -2   22.02    8.13
   6   6   2   19.18    6.39
   6   6   2    8.59    7.97
  -6   6  -2   12.50    7.21
   6  -6  -2   15.73    3.46
  -6   6  -2   20.07    8.96
  -6  -6   2   12.75    6.37
  -6   6  -2   18.23    8.05
   7   6  -2   18.13    7.81
   7   6  -2   22.96    8.19
   7  -6   2   15.55    6.49
   7   6  -2   14.83    7.47
  -7   6   2   20.67    6.79
   7  -6   2   15.36    3.73
   7  -6   2   24.13    6.77
  -7  -6  -2   10.70    5.50
  -7   6   2   16.03    8.17
  -7  -6  -2   19.29    6.52
  -7   6   2   14.51    6.99
   7  -6   2   23.33    5.02
  -7   6   2    5.64    7.00
  -7   6  -2   11.34    8.79
  -7  -6   2   12.55    6.01
   7  -6  -2   32.30    7.31
   7   6   2   16.53    7.71
   7   6   2   19.19    8.62
  -7   6  -2    9.65    8.62
  -7  -6   2   15.97    5.91
   7  -6  -2   17.02    3.14
   7   6   2    7.96    7.00
   7  -6  -2   12.64    6.03
  -7   6  -2   15.11    7.09
  -8   6   2   28.31    9.45
  -8  -6  -2   30.30    6.23
   8   6  -2   25.06    8.90
   8   6  -2   19.88    8.49
  -8   6   2   26.91    7.69
   8   6  -2   26.76    8.66
  -8   6   2   32.14    7.34
   8  -6   2   18.80    5.07
   8  -6   2   30.50    9.23
  -8  -6  -2   41.12    6.86
   8  -6   2   30.84    6.61
  -8   6   2   32.88    7.93
   8  -6   2   28.28    4.05
   8  -6  -2   22.78    8.82
   8  -6  -2   26.89    3.83
   8   6   2   26.89   10.03
   8  -6  -2   23.43    5.91
   8   6   2   33.43    8.27
   8   6   2   18.76    7.33
  -8   6  -2   10.17    9.06
  -8   6  -2   32.95    9.74
  -8  -6   2   18.66    7.87
   8  -6  -2   31.55    3.53
  -8  -6   2   25.52    6.58
   9   6  -2   13.51    8.12
  -9   6   2   32.87    7.73
   9  -6   2   22.49    8.93
   9  -6   2   31.48    4.40
   9   6  -2   24.74    8.61
  -9  -6  -2   25.80    7.07
   9  -6   2   31.10    6.84
   9   6  -2   22.65    9.75
  -9  -6  -2   34.05    8.37
  -9   6   2   34.63    9.16
  -9   6   2   22.65    8.96
  -9   6   2   34.27   10.08
  -9  -6   2   31.48    7.02
   9  -6  -2   29.00    8.93
  -9   6  -2   24.07    9.79
  -9  -6   2   39.84    7.66
   9  -6  -2   23.22    3.40
   9  -6  -2   26.41    3.92
  -9   6  -2   32.11   10.47
   9   6   2   40.93   10.44
   9   6   2   24.80    8.23
   9  -6  -2   31.07    7.12
   9   6   2   40.20    8.75
  10   6  -2    2.15    8.12
 -10   6   2    6.53    8.69
  10  -6   2    8.39    9.22
 -10   6   2   -2.18    9.33
 -10   6   2   -8.60   10.60
 -10  -6  -2    3.21    6.49
 -10  -6  -2   15.62    7.98
  10  -6   2   -3.91    5.95
  10   6  -2   -3.75    9.20
  10  -6   2    7.61    3.61
  10   6  -2    7.28    9.72
 -10   6  -2    3.02    9.97
 -10  -6   2   -1.06    5.76
  10  -6  -2   -0.09    6.40
 -10   6  -2    2.82    8.60
  10   6   2    5.22    9.22
  10   6   2    4.98   10.42
  10   6   2    3.23    9.37
 -10  -6   2    0.13    8.67
  10  -6  -2    3.73    3.34
  10  -6  -2    7.98    3.92
  11  -6   2   42.89    8.52
  11  -6   2   21.26    8.40
 -11   6   2   22.26    9.89
  11  -6   2   37.12    5.26
 -11   6   2   37.72   10.07
 -11   6   2   28.21   10.13
  11   6  -2   28.43    8.11
  11   6  -2   44.62    8.50
 -11  -6  -2   26.29    8.23
  11   6  -2   48.84   11.41
 -11  -6  -2   27.45    6.93
 -11   6   2   45.54    8.79
 -11   6  -2   44.40   10.25
  11   6   2   53.53   12.23
 -11  -6   2   32.34    7.58
  11   6   2   32.34    8.04
  11  -6  -2   38.51    4.43
 -11  -6   2   30.68    9.94
  11   6   2   55.06   10.75
 -11   6  -2   48.61    9.99
  11  -6  -2   33.17    7.59
   0   7  -2    2.35    8.15
   0  -7   2    9.99    6.53
   0   7   2   10.38    7.37
   0  -7   2   -6.31    8.13
   0   7   2    4.49    6.89
   0   7  -2   15.02   10.28
   0  -7   2    5.76    4.23
   0   7   2   15.34   10.69
   0  -7  -2    4.45    5.96
   0  -7  -2    5.34    4.34
   0   7  -2   -3.57    6.67
  -1  -7  -2    2.40    4.46
  -1   7   2    8.77    8.04
   1   7  -2    9.23    9.43
   1  -7   2    5.46    9.15
  -1   7   2   -7.72    8.77
   1   7  -2    4.29    9.76
  -1  -7  -2    1.52    6.08
   1  -7   2    0.25    5.99
  -1   7   2    5.47    8.96
   1   7  -2    2.72    8.80
   1  -7   2    9.81    4.34
   1   7   2    1.25    9.06
   1   7   2    1.40    8.30
   1  -7  -2   12.82    9.19
   1  -7  -2    2.19    4.32
  -1  -7   2    4.10    4.24
   1   7   2   -7.19    9.51
  -1   7  -2    1.75    9.35
  -1   7  -2    7.05    9.95
   1  -7  -2   -7.09    5.79
  -1   7  -2    7.94    9.64
  -1  -7   2    5.60    6.30
   2  -7   2    6.81    7.93
  -2  -7  -2    6.51    6.47
  -2   7   2    7.43    8.65
  -2  -7  -2    0.13    4.76
   2   7  -2   -1.68    8.29
   2  -7   2    0.19    4.87
  -2   7   2   -5.42    9.69
   2   7  -2  -14.06    8.32
  -2   7   2    4.67    9.43
   2   7  -2    1.09    8.30
   2  -7   2    6.03    6.17
  -2   7  -2    7.20    9.50
   2   7   2    9.55    6.87
   2  -7  -2    5.03    4.21
  -2  -7   2   11.58    6.83
   2   7   2    0.22    8.51
   2  -7  -2    2.90    6.71
  -2   7  -2   15.56    9.11
  -2  -7   2    3.56    5.92
  -2   7  -2    6.22    7.19
   2   7   2   10.18   10.41
   2  -7  -2    2.85    9.27
   3   7  -2   26.58   10.52
   3   7  -2   31.45   10.82
  -3   7   2   41.68   10.33
   3  -7   2   33.38    4.88
  -3  -7  -2   26.79    6.09
   3   7  -2   36.82    8.74
  -3  -7  -2   38.95    7.79
  -3   7   2   43.39    9.73
   3  -7   2   33.10    7.46
  -3   7   2   39.45   10.86
   3  -7   2   35.75   10.57
  -3  -7   2   36.06    8.26
   3   7   2   24.24   11.19
  -3  -7   2   38.25    6.35
   3  -7  -2   34.30    4.37
   3  -7  -2   37.12    8.22
  -3   7  -2   51.35   10.91
   3   7   2   66.46   11.00
   3  -7  -2   50.41    9.68
   3   7   2   31.43    7.73
  -3   7  -2   43.76    9.90
  -3   7  -2   29.20    9.64
  -4   7   2   11.13    7.85
   4  -7   2    5.01    7.75
  -4   7   2    1.08    8.69
   4   7  -2    2.07    9.26
  -4   7   2    2.71    9.58
  -4  -7  -2    9.45    6.76
   4  -7   2    7.57    6.87
   4  -7   2    1.69    4.08
   4   7  -2    8.81   10.63
   4  -7  -2    3.67    3.61
  -4   7  -2   -8.04    7.38
   4   7   2   -0.01    9.57
  -4   7  -2   -8.47    9.50
   4   7   2   -3.52    8.71
   4  -7  -2    3.68    8.46
  -4  -7   2    2.65    9.68
   4  -7  -2    4.09    7.17
  -4  -7   2    9.45    7.29
  -4   7  -2   -0.68    8.98
   2   0  -3  736.56   21.68
   2   0   3  695.01   21.77
  -2   0  -3  700.26   21.43
  -2   0  -3  737.82   22.43
  -2   0   3  727.95   21.32
  -2   0   3  685.32   21.63
   2   0  -3  685.54   21.74
  -2   0   3  700.19   21.75
  -2   0   3  709.64   21.21
   2   0   3  674.14   21.83
  -2   0  -3  709.66   21.77
  -2   0  -3  704.88   22.02
   2   0   3  701.66   21.51
   2   0  -3  701.18   22.11
   3   0   3   -0.49    0.74
  -3   0  -3   -0.65    0.73
  -3   0  -3   -0.98    1.21
  -3   0   3   -0.95    0.84
  -3   0  -3   -1.81    0.88
   3   0   3   -0.85    1.13
  -3   0   3   -0.10    0.94
   3   0   3   -1.36    0.91
   3   0  -3   -1.41    0.83
   3   0  -3   -0.43    0.40
   3   0  -3   -0.31    0.92
   3   0   3   -0.92    1.47
  -3   0  -3   -0.77    0.63
  -3   0   3    0.76    1.02
   3   0   3   -1.42    0.71
  -3   0  -3   -0.59    0.96
  -3   0   3   -1.25    0.79
  -3   0  -3   -1.40    0.85
   3   0  -3   -1.05    1.11
  -3   0  -3   -1.51    0.79
  -3   0   3   -0.83    0.37
  -3   0   3   -0.99    0.70
   3   0   3    0.22    1.12
   3   0   3    1.47    1.09
   3   0  -3   -0.45    0.87
   3   0  -3   -0.04    0.74
   4   0  -3 6112.28  180.74
   4   0  -3 5969.13  180.38
  -4   0   3 5870.21  179.72
   4   0   3 5969.13  180.61
   4   0   3 5946.42  179.90
  -4   0  -3 6124.78  180.19
   4   0   3 5918.17  180.03
   4   0  -3 5816.64  179.49
  -4   0   3 6045.62  180.01
   4   0   3 5999.96  180.69
  -4   0  -3 6119.29  181.08
  -4   0   3 5894.23  180.44
   4   0  -3 5872.05  179.84
   4   0   3 6020.54  180.55
   4   0   3 5856.91  180.54
  -4   0  -3 6214.99  180.07
  -4   0   3 6142.16  179.83
  -4   0  -3 5903.74  179.54
   4   0   3 6049.47  180.33
  -4   0  -3 5977.37  179.91
   4   0  -3 5712.17  179.70
  -4   0  -3 6010.97  179.90
  -4   0  -3 6213.71  180.17
  -4   0   3 6027.22  179.96
   5   0  -3    0.24    0.39
   5   0   3    0.29    1.44
  -5   0   3    1.52    1.43
  -5   0   3   -0.31    0.48
  -5   0  -3    0.29    1.00
  -5   0  -3   -0.80    1.01
  -5   0  -3   -1.38    1.17
  -5   0   3   -0.59    1.36
   5   0  -3    0.03    0.40
   5   0   3    0.85    0.99
  -5   0   3   -0.63    1.19
   5   0   3   -1.07    1.22
   5   0  -3   -0.84    1.31
   5   0  -3   -1.24    1.08
   5   0   3   -1.35    1.61
  -5   0   3    1.00    1.13
  -5   0  -3    0.30    1.50
  -5   0  -3   -0.09    1.13
   5   0  -3    0.68    1.54
  -5   0  -3   -0.21    1.36
   5   0  -3    0.64    1.32
   5   0   3    1.04    1.43
   5   0   3   -0.45    1.23
   5   0   3    1.50    1.05
   5   0  -3    0.36    1.16
  -5   0   3    1.84    1.47
  -5   0  -3   -0.22    1.05
  -5   0   3   -1.42    1.42
  -5   0  -3    0.34    1.18
   6   0  -3  185.30    7.12
   6   0  -3  175.11    7.31
  -6   0   3  183.84    7.54
  -6   0  -3  194.51    7.30
  -6   0   3  180.27    7.49
  -6   0   3  194.63    7.15
   6   0   3  185.05    7.81
  -6   0  -3  179.43    6.70
   6   0   3  172.07    7.15
  -6   0   3  178.33    7.26
  -6   0   3  188.00    5.92
   6   0  -3  183.61    7.33
  -6   0   3  174.73    7.38
   6   0  -3  183.54    7.55
  -6   0  -3  189.51    7.81
   6   0   3  181.50    7.01
  -6   0  -3  185.03    6.96
   6   0  -3  176.88    5.73
   6   0   3  184.32    6.81
   6   0   3  184.61    7.48
  -6   0  -3  189.21    7.69
  -6   0  -3  193.57    7.50
  -6   0  -3  189.34    7.64
   6   0  -3  186.15    7.31
   6   0  -3  197.97    6.34
  -6   0   3  188.13    7.22
  -6   0  -3  192.09    6.85
   6   0   3  187.37    7.45
  -7   0   3    0.58    1.71
  -7   0   3   -0.70    0.74
  -7   0  -3   -0.06    1.94
  -7   0   3    2.01    1.83
   7   0  -3    0.60    1.55
  -7   0   3   -1.56    1.43
  -7   0  -3   -2.10    1.19
  -7   0   3   -0.26    2.05
  -7   0  -3    1.83    1.92
   7   0   3    0.01    1.66
  -7   0   3   -1.14    1.73
   7   0   3    1.42    1.73
   7   0  -3    0.09    1.00
   7   0   3    2.09    1.64
   7   0  -3   -1.32    1.39
  -7   0   3   -0.82    1.53
   7   0  -3   -0.71    1.80
   7   0  -3   -0.83    1.60
  -7   0  -3    3.14    2.09
   7   0   3    2.13    1.68
  -7   0  -3   -0.71    1.84
   7   0  -3   -0.51    0.48
  -7   0  -3   -0.48    1.43
   7   0   3   -0.51    1.70
   7   0   3    0.09    1.59
  -7   0  -3    0.19    1.45
   7   0  -3   -0.70    1.80
   7   0   3    3.00    1.89
   8   0   3  688.02   24.13
   8   0  -3  729.92   23.73
   8   0  -3  697.22   23.60
  -8   0   3  733.32   23.58
   8   0  -3  653.13   23.86
  -8   0  -3  711.81   23.44
   8   0   3  702.35   23.03
  -8   0  -3  731.36   24.27
   8   0  -3  721.93   23.49
  -8   0   3  641.37   24.10
  -8   0   3  714.19   23.66
  -8   0   3  734.19   23.75
  -8   0  -3  741.68   23.28
  -8   0  -3  725.65   23.32
  -8   0   3  707.60   23.56
   8   0  -3  705.85   23.52
  -8   0  -3  715.13   22.72
  -8   0   3  730.64   22.02
   8   0  -3  740.86   22.33
  -8   0   3  746.74   24.09
   8   0  -3  728.88   21.66
  -8   0  -3  742.62   23.91
   8   0   3  726.68   23.92
   8   0   3  725.89   23.84
  -8   0  -3  692.80   23.77
  -8   0  -3  740.25   23.05
   8   0   3  722.17   23.87
   8   0   3  732.01   23.26
  -8   0   3  738.26   24.15
  -8   0  -3  756.33   24.37
   9   0  -3    0.67    1.23
  -9   0   3   -0.32    2.15
  -9   0  -3   -1.54    2.57
   9   0  -3    0.70    2.08
  -9   0  -3    2.94    2.48
   9   0  -3    1.44    0.56
  -9   0   3   -0.29    2.49
   9   0   3    0.57    1.80
  -9   0  -3    0.63    2.04
[truncated: 3,768,337 more chars]
