# Supplementary material for: Crystal structures of binary compounds of meldonium 3-(1,1,1-tri­methyl­hydrazin-1-ium-2-yl)prop­ano­ate with sodium bromide and sodium iodide
Source: Acta Crystallogr E Crystallogr Commun. 2018 May 22;74(Pt 6):829–34. doi: 10.1107/S2056989018006977 (PMC6002828; doi:10.1107/S2056989018006977)
Supplement: Supplementary file 2 [file e-74-00829-Isup2.hkl]

data_I                                                                          
_shelx_title ' na_a.res in Pca2(1)'                                             
_shelx_refln_list_code          4                                               
_shelx_F_calc_maximum      379.37                                               
_exptl_crystal_F_000      1408.00                                               
_reflns_d_resolution_high  0.7690                                               
                                                                                
loop_                                                                           
 _space_group_symop_operation_xyz                                               
 'x, y, z'                                                                      
 '-x, -y, z+1/2'                                                                
 'x+1/2, -y, z'                                                                 
 '-x+1/2, y, z+1/2'                                                             
                                                                                
_cell_length_a    16.5181                                                       
_cell_length_b     5.5262                                                       
_cell_length_c    33.2605                                                       
_cell_angle_alpha  90.000                                                       
_cell_angle_beta   90.000                                                       
_cell_angle_gamma  90.000                                                       
                                                                                
_shelx_F_squared_multiplier     1.000                                           
                                                                                
loop_                                                                           
 _refln_index_h                                                                 
 _refln_index_k                                                                 
 _refln_index_l                                                                 
 _refln_F_squared_calc                                                          
 _refln_F_squared_meas                                                          
 _refln_F_squared_sigma                                                         
 _refln_observed_status                                                         
   2   0 -43         32.24         48.76        47.77 o                         
   0   0 -42       5950.93       6353.79       207.94 o                         
   2   0 -42         20.87         19.80        46.31 o                         
   4   0 -42        428.67        382.13        55.46 o                         
   0   1 -42        109.90         58.34        51.02 o                         
   1   1 -42        109.58        140.81        36.55 o                         
   2   1 -42        563.72        590.33        40.68 o                         
   3   1 -42        124.39        -10.44        35.13 o                         
   4   1 -42        137.00        116.44        36.96 o                         
   2   0 -41        103.62        175.32        49.61 o                         
   4   0 -41       4662.17       4849.83       106.30 o                         
   6   0 -41        236.50        156.37        50.27 o                         
   1   1 -41        169.38        177.83        34.40 o                         
   2   1 -41       1119.84       1022.17        41.47 o                         
   3   1 -41         33.03        -22.37        32.36 o                         
   4   1 -41         50.10         44.52        33.58 o                         
   5   1 -41          3.80        -34.86        35.42 o                         
   6   1 -41         14.24         -3.67        42.05 o                         
   1   2 -41         85.32         25.40        37.74 o                         
   2   2 -41         25.47         35.97        36.60 o                         
   3   2 -41        381.02        335.86        42.69 o                         
   0   0 -40       1341.74       1422.93       168.19 o                         
   2   0 -40          6.09        -41.79        41.79 o                         
   4   0 -40        591.68        642.95        51.11 o                         
   6   0 -40         25.79         26.39        44.02 o                         
   8   0 -40       1002.38        879.15        83.85 o                         
   0   1 -40       1230.49       1298.48        61.29 o                         
   1   1 -40         43.14        -12.54        30.63 o                         
   2   1 -40        711.11        714.04        37.48 o                         
   3   1 -40         77.35         76.30        31.46 o                         
   4   1 -40        880.54        963.14        39.99 o                         
   5   1 -40         78.07         82.00        34.04 o                         
   6   1 -40        865.89        786.53        41.22 o                         
   7   1 -40        213.92        191.53        42.96 o                         
   0   2 -40       3114.08       3255.46       103.81 o                         
   1   2 -40        311.76        271.82        37.07 o                         
   2   2 -40        208.13        238.95        35.56 o                         
   3   2 -40        114.01         66.30        37.43 o                         
   4   2 -40        607.81        616.86        43.70 o                         
   5   2 -40         41.64        -42.08        42.08 o                         
   2   0 -39        511.12        565.88        46.04 o                         
   4   0 -39       1107.55       1022.18        56.54 o                         
   6   0 -39         46.80         22.62        39.93 o                         
   8   0 -39        545.98        581.88        93.15 o                         
   1   1 -39         10.02         37.54        30.24 o                         
   2   1 -39        865.69        786.18        37.51 o                         
   3   1 -39         35.52         30.73        29.13 o                         
   4   1 -39       1552.66       1597.21        48.89 o                         
   5   1 -39         46.54         28.90        30.94 o                         
   6   1 -39        389.85        308.88        35.58 o                         
   7   1 -39        160.89        101.53        35.24 o                         
   8   1 -39        419.15        343.96        43.56 o                         
   1   2 -39         43.07         24.90        33.83 o                         
   2   2 -39        360.92        422.56        36.43 o                         
   3   2 -39        130.89        158.16        34.33 o                         
   4   2 -39        569.46        555.57        39.11 o                         
   5   2 -39        529.79        536.30        41.00 o                         
   6   2 -39         60.11         77.96        36.14 o                         
   7   2 -39         81.31        -35.99        52.58 o                         
   1   3 -39       1010.98       1013.88        54.70 o                         
   2   3 -39        715.04        672.26        52.59 o                         
   0   0 -38        408.33        409.18        75.81 o                         
   2   0 -38       2015.10       2240.06        78.35 o                         
   4   0 -38        809.17        803.89        48.85 o                         
   6   0 -38       3042.43       3424.34        91.15 o                         
   8   0 -38       1007.40        827.05        63.16 o                         
  10   0 -38         41.30         -4.68        91.64 o                         
   0   1 -38        768.07       1001.95        54.30 o                         
   1   1 -38         56.93         66.35        27.84 o                         
   2   1 -38       2426.13       2463.85        56.09 o                         
   3   1 -38        162.22        158.92        30.55 o                         
   4   1 -38        145.01        171.12        30.23 o                         
   5   1 -38         81.51         62.24        28.61 o                         
   6   1 -38       1201.91       1227.92        43.67 o                         
   7   1 -38         45.96         40.47        33.94 o                         
   8   1 -38        524.79        468.95        38.90 o                         
   9   1 -38         45.88         -8.34        38.68 o                         
   0   2 -38        100.71         89.00        43.84 o                         
   1   2 -38        321.60        300.85        33.06 o                         
   2   2 -38        693.14        749.31        38.30 o                         
   3   2 -38        105.93         75.21        32.20 o                         
   4   2 -38        200.08        184.17        34.32 o                         
   5   2 -38        330.39        333.74        37.90 o                         
   6   2 -38        957.42        995.89        45.56 o                         
   7   2 -38        434.96        274.55        39.16 o                         
   8   2 -38        164.48         92.07        46.06 o                         
   0   3 -38         27.15         26.29        48.50 o                         
   1   3 -38        305.70        295.98        38.05 o                         
   2   3 -38        280.69        189.43        40.49 o                         
   3   3 -38        220.90        159.08        41.23 o                         
   4   3 -38         43.71         21.37        41.69 o                         
   2   0 -37       2918.34       3149.52        79.85 o                         
   4   0 -37       1866.65       1811.38        66.81 o                         
   6   0 -37         92.37         83.42        44.23 o                         
   8   0 -37        843.74       1004.98        66.48 o                         
  10   0 -37       1436.04       1373.35        75.51 o                         
   1   1 -37        248.52        218.34        29.07 o                         
   2   1 -37        972.60        965.65        35.57 o                         
   3   1 -37        351.40        294.67        30.24 o                         
   4   1 -37       1806.80       1874.17        51.63 o                         
   5   1 -37        189.30        164.35        28.34 o                         
   6   1 -37         89.56         67.12        31.41 o                         
   7   1 -37        171.43        145.10        30.35 o                         
   8   1 -37        933.29        944.43        44.35 o                         
   9   1 -37        182.86        147.95        36.83 o                         
  10   1 -37         21.59         -2.83        40.85 o                         
   1   2 -37        295.52        239.15        32.46 o                         
   2   2 -37       2198.73       2148.81        56.52 o                         
   3   2 -37        468.72        496.11        33.75 o                         
   4   2 -37       1559.41       1439.58        52.80 o                         
   5   2 -37         88.35         35.00        31.92 o                         
   6   2 -37          1.23          8.62        32.98 o                         
   7   2 -37        420.05        370.69        38.19 o                         
   8   2 -37        591.25        535.01        43.84 o                         
   9   2 -37        157.73         65.60        53.24 o                         
   1   3 -37        156.03        109.69        36.33 o                         
   2   3 -37         62.91         47.59        38.17 o                         
   3   3 -37         98.03         67.54        35.62 o                         
   4   3 -37        732.13        669.32        42.44 o                         
   5   3 -37        228.80        118.59        39.56 o                         
   6   3 -37         16.58        -16.40        49.16 o                         
   0   0 -36       1783.46       1818.94        92.65 o                         
   2   0 -36        935.12        954.31        46.06 o                         
   4   0 -36         33.77         17.80        34.97 o                         
   6   0 -36       3127.01       3423.92        81.88 o                         
   8   0 -36        192.56        163.18        42.66 o                         
  10   0 -36         31.47         50.21        50.00 o                         
   0   1 -36       6614.21       7006.92       117.96 o                         
   1   1 -36        376.94        346.55        29.86 o                         
   2   1 -36        248.76        261.55        29.84 o                         
   3   1 -36        114.75         83.58        26.59 o                         
   4   1 -36        101.01         51.84        27.32 o                         
   5   1 -36         11.03         -1.94        27.38 o                         
   6   1 -36         17.49         -2.26        25.67 o                         
   7   1 -36        298.80        234.72        30.25 o                         
   8   1 -36        930.28        884.65        38.31 o                         
   9   1 -36        230.44        132.97        37.04 o                         
  10   1 -36        349.78        367.44        43.24 o                         
  11   1 -36          5.14        -44.46        44.46 o                         
   0   2 -36        956.42        874.86        83.54 o                         
   1   2 -36        519.84        420.99        30.61 o                         
   2   2 -36         70.66          6.67        27.84 o                         
   3   2 -36        132.77        155.47        32.34 o                         
   4   2 -36         54.57         52.46        29.71 o                         
   5   2 -36        390.76        404.98        33.19 o                         
   6   2 -36       3219.78       3506.57        68.24 o                         
   7   2 -36        640.98        600.85        37.13 o                         
   8   2 -36        298.89        260.62        35.67 o                         
   9   2 -36         30.04         13.68        36.51 o                         
  10   2 -36          4.49        -37.93        44.98 o                         
   0   3 -36       4056.40       4545.97       106.79 o                         
   1   3 -36       1022.90       1019.19        42.56 o                         
   2   3 -36        171.18        124.83        35.70 o                         
   3   3 -36        175.28        167.56        36.02 o                         
   4   3 -36        238.13        141.97        36.44 o                         
   5   3 -36        146.01         85.51        38.70 o                         
   6   3 -36         54.97         -8.36        36.37 o                         
   7   3 -36         52.12         31.94        42.33 o                         
   2   0 -35       3031.29       3291.42        84.33 o                         
   4   0 -35        164.33        130.52        37.30 o                         
   6   0 -35        228.46        185.37        41.02 o                         
   8   0 -35         93.46         37.93        42.67 o                         
  10   0 -35       2330.92       2651.36        94.69 o                         
  12   0 -35         58.47        -62.85        62.85 o                         
   1   1 -35         14.77         -8.88        23.55 o                         
   2   1 -35        100.80         64.58        24.38 o                         
   3   1 -35          9.13          8.81        24.86 o                         
   4   1 -35       6433.30       7006.77        85.94 o                         
   5   1 -35         32.31         25.74        26.08 o                         
   6   1 -35        523.49        495.35        30.75 o                         
   7   1 -35        118.87        122.01        29.13 o                         
   8   1 -35        895.93        855.61        35.81 o                         
   9   1 -35        302.58        264.18        33.44 o                         
  10   1 -35         40.68         49.24        35.70 o                         
  11   1 -35        102.53         52.63        39.28 o                         
  12   1 -35       1239.84       1071.65        66.16 o                         
   1   2 -35        989.48        896.09        35.05 o                         
   2   2 -35        884.45        914.59        39.25 o                         
   3   2 -35        270.17        318.86        29.71 o                         
   4   2 -35        178.71        174.22        29.72 o                         
   5   2 -35        185.46        133.71        29.43 o                         
   6   2 -35          6.76         22.30        28.36 o                         
   7   2 -35         77.04         87.17        29.56 o                         
   8   2 -35         52.02         63.21        31.50 o                         
   9   2 -35        259.04        221.71        37.18 o                         
  10   2 -35        230.50        178.95        38.41 o                         
  11   2 -35        157.03        116.32        55.95 o                         
   1   3 -35         33.92         51.27        31.66 o                         
   2   3 -35        145.39        140.05        34.16 o                         
   3   3 -35       1215.50       1247.71        47.04 o                         
   4   3 -35       1359.77       1372.56        49.55 o                         
   5   3 -35        978.89        980.40        48.20 o                         
   6   3 -35          9.77        -35.34        35.34 o                         
   7   3 -35        236.90        174.76        40.17 o                         
   8   3 -35        935.11        905.68        49.83 o                         
   1   4 -35       1055.57       1053.70        47.69 o                         
   2   4 -35         41.75          0.10        38.39 o                         
   3   4 -35        685.46        591.11        49.18 o                         
   4   4 -35         71.62          6.83        72.29 o                         
   0   0 -34        495.95        386.18        46.90 o                         
   2   0 -34        706.08        680.11        44.42 o                         
   4   0 -34       1452.62       1431.85        62.00 o                         
   6   0 -34       7218.01       7794.56       120.55 o                         
   8   0 -34        719.76        641.91        43.92 o                         
  10   0 -34         12.68        -37.88        45.60 o                         
  12   0 -34        430.50        333.47        58.01 o                         
   0   1 -34       5980.39       6410.64       105.98 o                         
   1   1 -34        543.80        511.60        27.99 o                         
   2   1 -34        202.56        190.70        25.18 o                         
   3   1 -34        185.69        151.05        23.88 o                         
   4   1 -34        742.45        768.56        31.69 o                         
   5   1 -34        209.59        171.05        25.91 o                         
   6   1 -34        472.88        502.39        29.83 o                         
   7   1 -34          5.18         23.71        26.19 o                         
   8   1 -34        788.09        734.04        35.93 o                         
   9   1 -34        275.62        259.62        29.82 o                         
  10   1 -34        189.83        201.99        33.08 o                         
  11   1 -34        258.20        212.95        38.10 o                         
  12   1 -34       1220.22       1070.13        54.94 o                         
   0   2 -34         12.34         -2.79        33.90 o                         
   1   2 -34        180.44        139.95        28.22 o                         
   2   2 -34       2143.37       2231.93        49.05 o                         
   3   2 -34        207.36        168.15        27.77 o                         
   4   2 -34         76.09         71.49        27.82 o                         
   5   2 -34        590.77        546.91        31.79 o                         
   6   2 -34       2572.21       2769.88        57.09 o                         
   7   2 -34        161.62        175.03        30.01 o                         
   8   2 -34        743.60        769.32        36.73 o                         
   9   2 -34         51.17         27.46        33.04 o                         
  10   2 -34          2.53        -12.68        38.42 o                         
  11   2 -34        190.13        150.82        38.30 o                         
   0   3 -34       1328.09       1433.06        65.31 o                         
   1   3 -34       1221.50       1227.45        42.73 o                         
   2   3 -34        169.52        136.85        31.13 o                         
   3   3 -34        319.60        237.93        32.98 o                         
   4   3 -34          4.75         13.26        30.41 o                         
   5   3 -34        134.05        158.02        32.88 o                         
   6   3 -34        228.89        158.36        36.90 o                         
   7   3 -34        426.45        444.22        39.16 o                         
   8   3 -34        514.36        485.85        42.13 o                         
   9   3 -34        265.23        157.28        41.23 o                         
   0   4 -34        239.70        210.10        55.30 o                         
   1   4 -34         68.65        126.70        34.18 o                         
   2   4 -34          3.69         47.13        41.66 o                         
   3   4 -34        529.14        529.90        40.40 o                         
   4   4 -34         27.05        -32.45        34.15 o                         
   5   4 -34        428.78        355.44        42.31 o                         
   2   0 -33       9948.82      10122.75       135.58 o                         
   4   0 -33         38.11          2.28        29.17 o                         
   6   0 -33         46.41         91.21        36.21 o                         
   8   0 -33         92.43          3.73        35.53 o                         
  10   0 -33       2499.60       2772.04        88.64 o                         
  12   0 -33         94.06        126.75        50.78 o                         
   1   1 -33        380.61        363.27        24.10 o                         
   2   1 -33       2366.96       2467.70        44.19 o                         
   3   1 -33        784.60        694.70        27.23 o                         
   4   1 -33       1498.83       1482.93        39.09 o                         
   5   1 -33        624.62        578.04        27.33 o                         
   6   1 -33          7.90        -12.20        22.76 o                         
   7   1 -33         17.75          1.63        21.97 o                         
   8   1 -33       2238.05       2397.65        51.97 o                         
   9   1 -33        157.83        128.07        26.10 o                         
  10   1 -33        381.46        316.06        32.79 o                         
  11   1 -33        117.90         60.43        33.57 o                         
  12   1 -33         25.35         33.49        40.23 o                         
  13   1 -33         57.87         66.24        46.99 o                         
   1   2 -33        404.70        320.51        26.82 o                         
   2   2 -33       5474.33       5813.94        68.16 o                         
   3   2 -33        217.79        178.19        25.36 o                         
   4   2 -33        347.62        383.81        29.40 o                         
   5   2 -33        111.02         71.77        31.13 o                         
   6   2 -33        298.85        282.62        28.79 o                         
   7   2 -33         22.03         -8.38        26.72 o                         
   8   2 -33        309.57        249.92        29.62 o                         
   9   2 -33        167.63        150.51        31.47 o                         
  10   2 -33       2464.29       2732.08        68.04 o                         
  11   2 -33        427.55        340.92        41.18 o                         
  12   2 -33         73.59         39.32        53.44 o                         
   1   3 -33        315.44        313.09        30.02 o                         
   2   3 -33       1222.81       1342.48        45.60 o                         
   3   3 -33        501.56        469.88        32.55 o                         
   4   3 -33       1071.77       1173.09        41.87 o                         
   5   3 -33        536.40        596.80        34.94 o                         
   6   3 -33          8.44        -17.65        30.71 o                         
   7   3 -33        241.48        217.17        35.57 o                         
   8   3 -33        139.84        124.15        35.59 o                         
   9   3 -33        136.06         85.68        39.37 o                         
  10   3 -33        324.31        178.70        48.43 o                         
   1   4 -33        615.32        639.22        38.96 o                         
   2   4 -33        521.97        477.21        39.53 o                         
   3   4 -33         17.53        -29.76        32.69 o                         
   4   4 -33         37.99         28.74        34.58 o                         
   5   4 -33         29.76         12.96        33.64 o                         
   6   4 -33        154.16         59.95        39.09 o                         
   7   4 -33         33.36        -73.56        73.56 o                         
   0   0 -32       2560.51       2816.82       105.26 o                         
   2   0 -32       2601.21       2853.93        60.70 o                         
   4   0 -32        285.25        293.36        32.23 o                         
   6   0 -32       2205.32       2099.26        59.53 o                         
   8   0 -32         47.46        102.69        34.45 o                         
  10   0 -32         31.76         -3.62        33.28 o                         
  12   0 -32        547.73        438.47        54.82 o                         
  14   0 -32       1046.63       1183.41       145.10 o                         
   0   1 -32       5589.46       5615.01        95.65 o                         
   1   1 -32        202.95        160.34        22.44 o                         
   2   1 -32       1387.43       1423.91        35.26 o                         
   3   1 -32        437.61        420.13        22.76 o                         
   4   1 -32        198.15        161.97        20.90 o                         
   5   1 -32        348.82        327.52        21.56 o                         
   6   1 -32       4773.69       4896.48        60.19 o                         
   7   1 -32         83.12         58.19        21.62 o                         
   8   1 -32       3284.18       3371.55        55.88 o                         
   9   1 -32        173.21        162.56        25.40 o                         
  10   1 -32         57.56         67.19        25.85 o                         
  11   1 -32          6.73        -30.12        31.37 o                         
  12   1 -32        785.22        920.20        48.00 o                         
  13   1 -32        227.27        254.31        37.94 o                         
  14   1 -32        662.73        609.99        48.24 o                         
   0   2 -32        189.56        172.90        30.29 o                         
   1   2 -32        130.21        100.16        22.92 o                         
   2   2 -32         51.27         76.36        22.24 o                         
   3   2 -32        581.58        590.41        25.48 o                         
   4   2 -32        477.84        487.55        28.02 o                         
   5   2 -32        723.08        714.56        31.25 o                         
   6   2 -32       1008.44       1018.24        37.35 o                         
   7   2 -32        239.14        203.10        26.40 o                         
   8   2 -32         16.65        -17.37        24.70 o                         
   9   2 -32        106.73         87.47        27.71 o                         
  10   2 -32        187.68        175.39        33.23 o                         
  11   2 -32         85.17        105.78        39.27 o                         
  12   2 -32        436.38        386.15        45.10 o                         
  13   2 -32        220.69        159.85        50.92 o                         
   0   3 -32       1373.53       1357.03        61.46 o                         
   1   3 -32       1110.47       1089.25        37.81 o                         
   2   3 -32        367.92        378.99        30.24 o                         
   3   3 -32        185.54        179.29        26.97 o                         
   4   3 -32        308.41        396.20        32.19 o                         
   5   3 -32        238.58        232.15        28.74 o                         
   6   3 -32       2707.66       3007.98        66.83 o                         
   7   3 -32        307.88        312.28        34.42 o                         
   8   3 -32        417.95        509.35        37.58 o                         
   9   3 -32        360.30        360.10        38.83 o                         
  10   3 -32         68.09        -25.26        40.98 o                         
  11   3 -32        293.86        262.26        50.96 o                         
   0   4 -32        498.61        556.92        52.85 o                         
   1   4 -32        755.17        839.10        42.47 o                         
   2   4 -32        287.25        275.65        32.99 o                         
   3   4 -32        723.15        710.61        38.40 o                         
   4   4 -32         12.97          2.79        31.34 o                         
   5   4 -32        675.92        713.51        40.85 o                         
   6   4 -32         93.63        105.13        35.12 o                         
   7   4 -32        573.00        493.44        40.86 o                         
   8   4 -32        143.39         46.14        46.40 o                         
   2   0 -31         86.57         63.12        30.32 o                         
   4   0 -31       1916.28       1978.07        51.95 o                         
   6   0 -31        750.10        774.07        36.75 o                         
   8   0 -31       2185.50       2207.90        57.40 o                         
  10   0 -31        725.05        850.99        42.27 o                         
  12   0 -31        731.88        557.33        53.97 o                         
  14   0 -31        492.72        496.76        59.41 o                         
   1   1 -31        298.94        280.69        23.25 o                         
   2   1 -31       2716.34       2765.93        42.86 o                         
   3   1 -31        158.02        112.17        18.65 o                         
   4   1 -31       6183.41       6091.25        59.09 o                         
   5   1 -31         53.20          9.01        17.69 o                         
   6   1 -31        522.94        494.30        22.74 o                         
   7   1 -31        115.75        117.17        21.00 o                         
   8   1 -31       1695.80       1760.06        44.37 o                         
   9   1 -31        586.82        530.51        27.76 o                         
  10   1 -31       1358.57       1443.12        42.77 o                         
  11   1 -31         90.13         75.08        27.36 o                         
  12   1 -31       1129.60       1075.30        44.87 o                         
  13   1 -31         75.54         33.27        33.28 o                         
  14   1 -31        390.43        334.70        41.24 o                         
   1   2 -31        224.25        155.40        21.42 o                         
   2   2 -31        187.99        169.19        21.40 o                         
   3   2 -31        319.47        325.46        21.54 o                         
   4   2 -31        828.94        845.47        27.87 o                         
   5   2 -31        805.55        800.36        28.33 o                         
   6   2 -31        155.10        160.48        24.10 o                         
   7   2 -31        156.70        171.10        27.09 o                         
   8   2 -31       1120.75       1207.83        39.28 o                         
   9   2 -31        346.02        335.21        28.84 o                         
  10   2 -31        164.96        155.53        30.72 o                         
  11   2 -31        214.16        131.45        35.55 o                         
  12   2 -31        147.44         67.09        35.72 o                         
  13   2 -31         42.61        -40.69        40.69 o                         
   1   3 -31        965.46       1031.38        34.12 o                         
   2   3 -31       1025.69       1131.32        37.46 o                         
   3   3 -31       1036.24        995.77        33.65 o                         
   4   3 -31       2089.13       2080.40        49.67 o                         
   5   3 -31       1643.04       1698.79        51.86 o                         
   6   3 -31        139.50         62.74        27.26 o                         
   7   3 -31        197.54        147.74        31.86 o                         
   8   3 -31        872.14        805.97        38.29 o                         
   9   3 -31        254.77        208.03        34.76 o                         
  10   3 -31        218.05        174.18        36.98 o                         
  11   3 -31        290.33        223.74        45.39 o                         
   1   4 -31        241.18        211.07        33.98 o                         
   2   4 -31        107.11        161.82        31.35 o                         
   3   4 -31       1019.24       1007.56        41.78 o                         
   4   4 -31       1523.06       1649.26        54.32 o                         
   5   4 -31        956.28        917.89        44.16 o                         
   6   4 -31        276.22        281.83        34.53 o                         
   7   4 -31        454.46        461.15        40.81 o                         
   8   4 -31         90.91         57.22        37.52 o                         
   9   4 -31        203.51        315.83       212.00 o                         
   1   5 -31        536.28        702.16       123.01 o                         
   0   0 -30       9915.67      10419.38       177.22 o                         
   2   0 -30         80.18         59.26        23.36 o                         
   4   0 -30       2720.81       2859.96        55.25 o                         
   6   0 -30       1028.94        915.05        42.52 o                         
   8   0 -30       2061.39       1908.49        52.77 o                         
  10   0 -30       1352.03       1454.38        50.23 o                         
  12   0 -30       2576.59       2652.92        90.15 o                         
  14   0 -30         48.53         42.01        45.45 o                         
   0   1 -30       2913.55       2705.35        54.67 o                         
   1   1 -30        446.19        409.63        19.11 o                         
   2   1 -30        250.94        214.49        19.10 o                         
   3   1 -30         53.03         44.83        18.24 o                         
   4   1 -30       1055.68       1033.56        29.92 o                         
   5   1 -30        192.80        211.69        18.41 o                         
   6   1 -30       3805.26       4033.98        49.44 o                         
   7   1 -30        324.55        272.44        20.86 o                         
   8   1 -30        368.65        387.51        24.15 o                         
   9   1 -30        559.59        520.15        24.70 o                         
  10   1 -30        711.95        677.86        27.17 o                         
  11   1 -30        158.40        139.33        25.85 o                         
  12   1 -30        652.71        804.69        38.57 o                         
  13   1 -30         49.38         -3.82        32.68 o                         
  14   1 -30         52.10         28.13        34.60 o                         
  15   1 -30         41.36         76.35        35.30 o                         
   0   2 -30      15567.19      16688.63       195.88 o                         
   1   2 -30        934.10        867.86        25.61 o                         
   2   2 -30       1085.65       1083.01        29.80 o                         
   3   2 -30        157.57        151.19        19.51 o                         
   4   2 -30         11.87          7.58        19.47 o                         
   5   2 -30        181.06        147.53        20.67 o                         
   6   2 -30       1552.16       1495.92        37.87 o                         
   7   2 -30        405.10        360.20        24.75 o                         
   8   2 -30       2609.52       2682.65        53.94 o                         
   9   2 -30        330.66        309.24        28.47 o                         
  10   2 -30         20.97         31.97        28.61 o                         
  11   2 -30        251.89        252.77        33.57 o                         
  12   2 -30       1575.85       1667.95        56.83 o                         
  13   2 -30        201.05        241.10        37.69 o                         
  14   2 -30         18.26         15.59        40.60 o                         
   0   3 -30       2431.70       2404.62        62.79 o                         
   1   3 -30        227.49        218.49        21.47 o                         
   2   3 -30        165.32        156.52        23.40 o                         
   3   3 -30        520.00        552.76        27.82 o                         
   4   3 -30        339.70        329.49        26.27 o                         
   5   3 -30       1670.54       1716.09        46.07 o                         
   6   3 -30        657.17        736.92        31.67 o                         
   7   3 -30        593.69        513.05        32.02 o                         
   8   3 -30        331.59        379.30        34.22 o                         
   9   3 -30        120.51        132.97        32.63 o                         
  10   3 -30          3.86         56.68        33.08 o                         
  11   3 -30        148.25        124.32        41.45 o                         
  12   3 -30         31.51          7.30        39.71 o                         
   0   4 -30        992.77        931.99        50.84 o                         
   1   4 -30        570.35        695.78        43.72 o                         
   2   4 -30        117.21         57.75        30.03 o                         
   3   4 -30        162.42        141.70        30.09 o                         
   4   4 -30        328.91        340.35        31.40 o                         
   5   4 -30        186.56        245.33        34.37 o                         
   6   4 -30         74.44         52.14        31.27 o                         
   7   4 -30        182.07        193.69        34.48 o                         
   8   4 -30       1038.34       1034.73        46.59 o                         
   9   4 -30        251.25        197.94        40.78 o                         
   0   5 -30         39.37          5.23        50.90 o                         
   1   5 -30         68.14         52.59        39.57 o                         
   2   5 -30         71.69         -7.83        35.61 o                         
   3   5 -30        394.21        375.96        45.02 o                         
   4   5 -30         56.11        -43.25        85.67 o                         
   2   0 -29       1171.88       1140.93        39.72 o                         
   4   0 -29       9694.23      10125.02       121.40 o                         
   6   0 -29         52.94         69.98        21.33 o                         
   8   0 -29       5125.13       5139.40        74.57 o                         
  10   0 -29       1230.54       1355.09        47.31 o                         
  12   0 -29         41.13        -27.61        35.30 o                         
  14   0 -29         64.98         95.34        47.01 o                         
   1   1 -29        228.52        223.14        16.71 o                         
   2   1 -29       7481.75       7643.68        65.74 o                         
   3   1 -29         97.31         72.47        17.04 o                         
   4   1 -29        157.49        122.97        18.50 o                         
   5   1 -29          1.19        -15.93        15.93 o                         
   6   1 -29        415.27        472.46        21.10 o                         
   7   1 -29        147.57        125.21        18.40 o                         
   8   1 -29         74.29         19.31        17.07 o                         
   9   1 -29        469.17        412.50        23.12 o                         
  10   1 -29       2436.29       2653.52        45.41 o                         
  11   1 -29         78.10         57.47        22.40 o                         
  12   1 -29         60.67         75.06        29.43 o                         
  13   1 -29        170.97        158.63        32.62 o                         
  14   1 -29        340.79        299.69        34.63 o                         
  15   1 -29          2.69          1.63        34.10 o                         
   1   2 -29        113.35        102.04        17.80 o                         
   2   2 -29        132.40        105.78        17.14 o                         
   3   2 -29       1312.03       1413.97        31.69 o                         
   4   2 -29       6003.33       6193.06        62.95 o                         
   5   2 -29        798.97        673.10        23.95 o                         
   6   2 -29         39.30         41.50        18.46 o                         
   7   2 -29        618.68        588.03        24.22 o                         
   8   2 -29       2250.02       2309.89        48.41 o                         
   9   2 -29         81.95         77.14        25.92 o                         
  10   2 -29        785.48        794.11        30.46 o                         
  11   2 -29        140.75        122.48        27.59 o                         
  12   2 -29         73.04         46.29        31.59 o                         
  13   2 -29         32.58         -1.40        35.04 o                         
  14   2 -29        239.64        204.59        36.22 o                         
   1   3 -29        562.18        576.78        23.86 o                         
   2   3 -29       1094.79        993.71        29.37 o                         
   3   3 -29        170.25        153.37        21.55 o                         
   4   3 -29         94.62         71.77        22.29 o                         
   5   3 -29        110.86         99.89        21.94 o                         
   6   3 -29         14.46          1.16        22.37 o                         
   7   3 -29        251.42        268.16        25.83 o                         
   8   3 -29        150.62        133.00        29.54 o                         
   9   3 -29        598.47        654.52        35.44 o                         
  10   3 -29       1359.21       1502.94        52.38 o                         
  11   3 -29        638.85        558.52        42.17 o                         
  12   3 -29          5.73         26.87        35.92 o                         
  13   3 -29        372.56        436.37        53.72 o                         
   1   4 -29        322.34        228.00        29.88 o                         
   2   4 -29        368.18        362.04        29.91 o                         
   3   4 -29        696.77        678.71        32.47 o                         
   4   4 -29        328.05        327.58        27.72 o                         
   5   4 -29       1393.62       1453.45        46.98 o                         
   6   4 -29       1171.76       1310.86        44.73 o                         
   7   4 -29        424.56        427.04        34.71 o                         
   8   4 -29        596.53        585.07        39.41 o                         
   9   4 -29        373.27        373.27        39.95 o                         
  10   4 -29        595.92        625.79        46.60 o                         
   1   5 -29        371.02        332.16        35.31 o                         
   2   5 -29         83.38         67.11        34.81 o                         
   3   5 -29        148.74         96.58        34.79 o                         
   4   5 -29        342.84        347.38        39.25 o                         
   5   5 -29        121.67        105.98        40.54 o                         
   0   0 -28      10241.15      10547.78       145.47 o                         
   2   0 -28        846.88        936.37        35.00 o                         
   4   0 -28        113.93        103.35        19.61 o                         
   6   0 -28        653.31        625.94        26.69 o                         
   8   0 -28       4124.47       4233.41        68.69 o                         
  10   0 -28        480.63        397.79        28.92 o                         
  12   0 -28        607.60        602.05        38.68 o                         
  14   0 -28         37.92        101.02        45.37 o                         
  16   0 -28         19.55          2.62        52.66 o                         
   0   1 -28         84.78         48.67        20.79 o                         
   1   1 -28        120.62         93.51        14.62 o                         
   2   1 -28       6570.19       6774.03        59.59 o                         
   3   1 -28        436.94        397.26        17.90 o                         
   4   1 -28        828.94        767.09        22.84 o                         
   5   1 -28        184.15        172.26        17.56 o                         
   6   1 -28       9123.10       9628.93        81.89 o                         
   7   1 -28        213.52        222.78        16.97 o                         
   8   1 -28        669.58        721.85        22.06 o                         
   9   1 -28         64.68         83.50        17.74 o                         
  10   1 -28         14.42          9.36        18.25 o                         
  11   1 -28        168.33        146.14        23.58 o                         
  12   1 -28        157.92        134.40        26.07 o                         
  13   1 -28        144.44         88.08        28.03 o                         
  14   1 -28       3022.18       3156.31        68.54 o                         
  15   1 -28         26.89         17.02        31.31 o                         
  16   1 -28         24.21         15.95        40.49 o                         
   0   2 -28        561.75        550.99        30.47 o                         
   1   2 -28       1346.09       1333.87        31.39 o                         
   2   2 -28        521.54        438.27        20.27 o                         
   3   2 -28        433.52        385.82        19.41 o                         
   4   2 -28       1748.92       1955.93        36.05 o                         
   5   2 -28        115.45        132.45        18.26 o                         
   6   2 -28       1435.73       1487.91        33.77 o                         
   7   2 -28        403.12        383.80        21.51 o                         
   8   2 -28        372.55        334.63        23.24 o                         
   9   2 -28        566.03        497.27        25.42 o                         
  10   2 -28        124.51        119.78        22.86 o                         
  11   2 -28        146.98        127.69        27.11 o                         
  12   2 -28        958.80       1097.88        47.63 o                         
  13   2 -28        220.68        226.04        35.10 o                         
  14   2 -28        448.71        489.10        37.30 o                         
  15   2 -28        152.96        129.14        39.92 o                         
   0   3 -28       1232.35       1404.44        51.17 o                         
   1   3 -28        304.55        296.40        20.52 o                         
   2   3 -28       1234.54       1249.65        32.89 o                         
   3   3 -28       1628.68       1676.66        37.07 o                         
   4   3 -28         61.66         31.39        18.79 o                         
   5   3 -28       1191.65       1198.44        35.82 o                         
   6   3 -28       3337.61       3359.54        51.33 o                         
   7   3 -28       1683.23       1628.80        42.94 o                         
   8   3 -28        202.31        184.87        26.23 o                         
   9   3 -28        563.14        516.77        32.02 o                         
  10   3 -28        313.91        277.96        30.90 o                         
  11   3 -28          4.16         28.26        31.79 o                         
  12   3 -28         41.74         68.95        36.89 o                         
  13   3 -28        350.45        234.27        46.46 o                         
   0   4 -28       1339.44       1435.62        59.98 o                         
   1   4 -28       2098.04       2250.93        51.27 o                         
   2   4 -28         79.18         68.06        24.65 o                         
   3   4 -28        573.29        616.00        29.35 o                         
   4   4 -28         98.89         86.38        24.12 o                         
   5   4 -28        193.57        210.07        28.83 o                         
   6   4 -28        204.35        140.66        27.52 o                         
   7   4 -28        405.30        375.72        32.82 o                         
   8   4 -28         27.97          6.11        27.61 o                         
   9   4 -28        637.97        655.18        42.32 o                         
  10   4 -28         29.54         83.86        40.58 o                         
  11   4 -28        340.35        265.87        45.37 o                         
   0   5 -28        393.44        350.03        51.16 o                         
   1   5 -28        266.35        278.21        32.92 o                         
   2   5 -28        380.97        355.78        33.72 o                         
   3   5 -28        466.84        440.54        36.14 o                         
   4   5 -28         85.99         95.70        35.75 o                         
   5   5 -28       1149.15       1164.63        43.76 o                         
   6   5 -28        709.99        620.23        48.89 o                         
   2   0 -27       2339.27       2373.05        42.02 o                         
   4   0 -27       9825.31      10189.72       107.21 o                         
   6   0 -27       2920.82       2960.64        51.61 o                         
   8   0 -27        512.09        476.13        28.02 o                         
  10   0 -27       1867.85       1677.77        46.85 o                         
  12   0 -27        885.52        879.34        42.65 o                         
  14   0 -27         40.46         65.97        44.28 o                         
  16   0 -27       2927.84       3619.43       116.45 o                         
   1   1 -27        788.46        785.69        20.86 o                         
   2   1 -27       3164.50       3294.58        37.06 o                         
   3   1 -27        670.23        615.75        19.09 o                         
   4   1 -27        811.43        719.02        20.44 o                         
   5   1 -27        184.61        153.75        15.68 o                         
   6   1 -27        187.84        182.30        15.91 o                         
   7   1 -27        161.81        148.55        16.35 o                         
   8   1 -27         32.29         35.06        15.83 o                         
   9   1 -27         20.12         17.62        16.62 o                         
  10   1 -27       6461.72       6836.70        66.20 o                         
  11   1 -27        818.53        869.23        29.58 o                         
  12   1 -27        123.94        137.26        21.86 o                         
  13   1 -27        136.76        100.57        28.17 o                         
  14   1 -27       1223.04       1261.96        50.62 o                         
  15   1 -27        155.21        149.36        37.38 o                         
  16   1 -27         40.53         53.17        36.53 o                         
   1   2 -27         30.57         -6.41        14.22 o                         
   2   2 -27        243.29        198.89        16.45 o                         
   3   2 -27        458.76        471.24        20.28 o                         
   4   2 -27       5259.35       5232.32        55.43 o                         
   5   2 -27       1792.65       1736.46        34.21 o                         
   6   2 -27        119.90        108.33        17.94 o                         
   7   2 -27          7.99         -0.92        16.31 o                         
   8   2 -27       1449.83       1541.70        34.78 o                         
   9   2 -27        888.93        904.73        29.48 o                         
  10   2 -27       1366.62       1363.83        37.95 o                         
  11   2 -27         57.36         28.58        24.26 o                         
  12   2 -27        911.05        882.02        39.35 o                         
  13   2 -27        285.87        253.58        30.60 o                         
  14   2 -27        449.49        485.37        35.38 o                         
  15   2 -27        283.35        234.10        36.12 o                         
   1   3 -27        995.81        950.89        27.89 o                         
   2   3 -27       2902.28       2862.58        41.10 o                         
   3   3 -27       2461.80       2343.03        39.18 o                         
   4   3 -27        491.29        432.61        20.57 o                         
   5   3 -27        170.73        137.19        18.88 o                         
   6   3 -27        190.58        160.47        21.04 o                         
   7   3 -27        638.14        642.91        26.44 o                         
   8   3 -27         97.55         87.83        22.63 o                         
   9   3 -27        717.04        748.74        32.20 o                         
  10   3 -27       1359.10       1480.06        48.25 o                         
  11   3 -27        491.00        554.53        38.11 o                         
  12   3 -27         42.77         30.88        35.45 o                         
  13   3 -27         64.30         34.52        34.33 o                         
  14   3 -27         19.08        -36.83        47.55 o                         
   1   4 -27        246.96        279.90        24.74 o                         
   2   4 -27        887.88        880.34        33.13 o                         
   3   4 -27        951.42       1011.42        35.39 o                         
   4   4 -27        902.41        831.34        33.81 o                         
   5   4 -27        571.93        653.12        31.26 o                         
   6   4 -27        388.28        379.09        28.87 o                         
   7   4 -27        726.25        780.50        34.90 o                         
   8   4 -27        185.10        139.93        29.17 o                         
   9   4 -27        272.25        257.68        32.05 o                         
  10   4 -27        511.53        495.84        37.89 o                         
  11   4 -27          6.29        -32.56        34.78 o                         
   1   5 -27       1525.01       1549.33        53.99 o                         
   2   5 -27        106.60        127.15        30.53 o                         
   3   5 -27        227.48        219.15        29.62 o                         
   4   5 -27         70.60        114.66        29.43 o                         
   5   5 -27        129.25         99.40        28.30 o                         
   6   5 -27         44.28         63.47        27.15 o                         
   7   5 -27        102.94        103.79        31.73 o                         
   0   0 -26      36889.80      37989.09       449.98 o                         
   2   0 -26        605.84        572.81        22.81 o                         
   4   0 -26       3963.64       4130.14        52.19 o                         
   6   0 -26       7845.65       8313.06        91.05 o                         
   8   0 -26       3292.73       3437.94        56.10 o                         
  10   0 -26        154.48        130.50        24.90 o                         
  12   0 -26       7378.06       8002.15       108.34 o                         
  14   0 -26         41.21         77.29        39.94 o                         
  16   0 -26        209.09        167.86        51.55 o                         
   0   1 -26       3114.40       3413.42        48.90 o                         
   1   1 -26        525.68        488.41        15.78 o                         
   2   1 -26        586.12        574.12        17.45 o                         
   3   1 -26         33.37         33.46        13.42 o                         
   4   1 -26        373.58        354.40        16.08 o                         
   5   1 -26        324.77        296.71        14.45 o                         
   6   1 -26       4001.06       4159.55        41.12 o                         
   7   1 -26        697.43        693.30        21.21 o                         
   8   1 -26        197.15        205.87        17.36 o                         
   9   1 -26         24.87        -11.26        15.60 o                         
  10   1 -26         94.68         65.77        16.07 o                         
  11   1 -26        266.07        199.74        17.59 o                         
  12   1 -26        183.65        117.30        20.56 o                         
  13   1 -26        191.34        181.22        28.05 o                         
  14   1 -26         21.41         25.30        31.42 o                         
  15   1 -26        572.62        540.25        35.41 o                         
  16   1 -26         33.47          4.26        32.70 o                         
   0   2 -26      25394.46      26298.42       257.79 o                         
   1   2 -26       2094.36       2056.29        30.62 o                         
   2   2 -26       1121.91       1158.41        25.99 o                         
   3   2 -26        205.47        157.77        15.17 o                         
   4   2 -26       1754.57       1780.76        32.35 o                         
   5   2 -26        849.36        811.08        23.51 o                         
   6   2 -26       2110.42       2073.71        33.02 o                         
   7   2 -26        804.64        725.93        22.20 o                         
   8   2 -26       4484.93       4574.26        52.65 o                         
   9   2 -26        820.25        806.97        27.71 o                         
  10   2 -26         73.33         80.30        19.97 o                         
  11   2 -26        393.77        391.99        27.40 o                         
  12   2 -26       2299.52       2506.27        53.29 o                         
  13   2 -26        120.34         93.48        28.08 o                         
  14   2 -26        431.33        361.56        36.34 o                         
  15   2 -26         70.44         14.63        35.93 o                         
  16   2 -26         83.19        -35.20        46.00 o                         
   0   3 -26        287.26        269.98        24.37 o                         
   1   3 -26        391.90        378.01        20.05 o                         
   2   3 -26         46.91         35.59        16.87 o                         
   3   3 -26        328.75        310.08        18.04 o                         
   4   3 -26         56.66         42.29        16.94 o                         
   5   3 -26        347.72        343.02        20.88 o                         
   6   3 -26        930.13        876.37        26.55 o                         
   7   3 -26        499.47        485.74        21.68 o                         
   8   3 -26         31.38         58.87        20.90 o                         
   9   3 -26         38.61         41.25        22.63 o                         
  10   3 -26        222.19        215.40        26.81 o                         
  11   3 -26         72.76         92.91        27.77 o                         
  12   3 -26        468.62        541.41        39.51 o                         
  13   3 -26        281.27        239.84        33.48 o                         
  14   3 -26         11.45         -0.34        36.95 o                         
   0   4 -26       1670.75       1553.67        56.35 o                         
   1   4 -26       1445.63       1452.93        40.39 o                         
   2   4 -26         85.28         38.80        20.70 o                         
   3   4 -26        209.47        199.69        22.93 o                         
   4   4 -26        339.74        283.26        26.45 o                         
   5   4 -26         81.64         70.01        22.66 o                         
   6   4 -26        708.06        686.43        31.35 o                         
   7   4 -26        669.24        681.86        32.61 o                         
   8   4 -26        344.33        329.53        27.13 o                         
   9   4 -26        470.86        457.45        31.55 o                         
  10   4 -26         20.42         -3.36        30.04 o                         
  11   4 -26        581.49        568.57        39.75 o                         
  12   4 -26       1087.89       1082.50        54.47 o                         
   0   5 -26         84.27         89.66        44.63 o                         
   1   5 -26        659.90        805.33        37.08 o                         
   2   5 -26         78.69         63.00        26.90 o                         
   3   5 -26        209.51        239.76        30.06 o                         
   4   5 -26         15.44         27.13        27.05 o                         
   5   5 -26        611.11        654.11        34.05 o                         
   6   5 -26         23.64         46.46        25.30 o                         
   7   5 -26        315.08        243.11        35.29 o                         
   8   5 -26         35.16         17.80        29.25 o                         
   2   0 -25       1060.34       1052.97        29.59 o                         
   4   0 -25      23998.01      24779.95       215.92 o                         
   6   0 -25       3945.34       4249.23        57.30 o                         
   8   0 -25       2783.77       2773.12        52.16 o                         
  10   0 -25       1676.45       1631.63        46.93 o                         
  12   0 -25       3101.04       3273.76        67.46 o                         
  14   0 -25        903.60        842.03        49.40 o                         
  16   0 -25        730.80        812.64        59.98 o                         
   1   1 -25        218.73        184.02        12.54 o                         
   2   1 -25       4452.39       4515.91        41.14 o                         
   3   1 -25        683.43        586.62        16.94 o                         
   4   1 -25       8969.30       9154.59        73.26 o                         
   5   1 -25        175.89        151.01        12.70 o                         
   6   1 -25         14.08          8.97        12.69 o                         
   7   1 -25        114.94        117.86        13.78 o                         
   8   1 -25       2005.21       1887.42        34.28 o                         
   9   1 -25        220.80        182.98        15.98 o                         
  10   1 -25       1334.60       1406.46        29.09 o                         
  11   1 -25         12.13         -7.60        14.54 o                         
  12   1 -25        525.96        434.74        23.33 o                         
  13   1 -25        136.12        114.34        24.63 o                         
  14   1 -25         40.99        -15.67        28.20 o                         
  15   1 -25        367.56        370.47        33.25 o                         
  16   1 -25        774.86        710.31        38.99 o                         
  17   1 -25        204.97        155.97        36.29 o                         
   1   2 -25        517.29        490.05        16.31 o                         
   2   2 -25       1871.64       1865.45        28.38 o                         
   3   2 -25       2185.52       2194.62        31.12 o                         
   4   2 -25       7016.41       7063.82        61.10 o                         
   5   2 -25         55.61         48.64        12.94 o                         
   6   2 -25         41.01         61.99        14.74 o                         
   7   2 -25        820.71        813.27        29.31 o                         
   8   2 -25       1007.10       1042.72        30.80 o                         
   9   2 -25        235.06        259.21        18.89 o                         
  10   2 -25        120.88        108.04        19.49 o                         
  11   2 -25        123.55        100.90        20.79 o                         
  12   2 -25        195.85        141.34        23.36 o                         
  13   2 -25        142.68        138.79        28.65 o                         
  14   2 -25        403.76        387.64        37.95 o                         
  15   2 -25        233.90        194.85        33.03 o                         
  16   2 -25       1848.69       2118.21        63.36 o                         
   1   3 -25       1439.76       1374.75        30.90 o                         
   2   3 -25         43.11         49.43        16.08 o                         
   3   3 -25       1889.48       1851.22        32.27 o                         
   4   3 -25       4693.99       4804.91        49.35 o                         
   5   3 -25        132.85        149.80        15.92 o                         
   6   3 -25         76.67         72.65        16.59 o                         
   7   3 -25        232.66        186.46        18.08 o                         
   8   3 -25        762.37        761.18        26.04 o                         
   9   3 -25       1083.15       1033.21        32.36 o                         
  10   3 -25        570.69        654.30        29.83 o                         
  11   3 -25        582.23        605.17        32.66 o                         
  12   3 -25        213.15        240.56        31.01 o                         
  13   3 -25        172.60        173.72        32.24 o                         
  14   3 -25        456.37        499.41        37.89 o                         
  15   3 -25         87.47         78.06        57.85 o                         
   1   4 -25        729.54        756.24        26.92 o                         
   2   4 -25        136.78        113.61        20.59 o                         
   3   4 -25       1526.05       1543.10        39.04 o                         
   4   4 -25        504.58        446.52        23.76 o                         
   5   4 -25        801.08        875.52        30.10 o                         
   6   4 -25         38.08         28.14        20.04 o                         
   7   4 -25        284.91        253.54        24.88 o                         
   8   4 -25        746.09        799.92        32.21 o                         
   9   4 -25        637.31        620.70        31.39 o                         
  10   4 -25        140.07        168.02        30.01 o                         
  11   4 -25        257.94        215.19        34.99 o                         
  12   4 -25        233.18        200.42        36.96 o                         
   1   5 -25        125.14        125.42        26.32 o                         
   2   5 -25         48.82         60.43        26.06 o                         
   3   5 -25       1121.63       1167.15        39.46 o                         
   4   5 -25        401.32        323.50        30.94 o                         
   5   5 -25        600.51        633.52        33.32 o                         
   6   5 -25         73.65         42.28        30.97 o                         
   7   5 -25        525.22        536.85        36.07 o                         
   8   5 -25        496.04        481.83        45.57 o                         
   9   5 -25        221.54        170.07        54.21 o                         
   0   0 -24       3799.31       3594.23        64.63 o                         
   2   0 -24       5446.59       5601.40        63.73 o                         
   4   0 -24        265.53        305.18        16.70 o                         
   6   0 -24         69.80         70.91        16.10 o                         
   8   0 -24       4242.40       4673.81        67.31 o                         
  10   0 -24       1432.17       1454.03        42.00 o                         
  12   0 -24        447.51        445.69        27.76 o                         
  14   0 -24       3727.50       3906.60        90.23 o                         
  16   0 -24          9.13        -41.44        47.84 o                         
   0   1 -24       2323.29       2416.16        38.30 o                         
   1   1 -24       1365.59       1304.94        22.65 o                         
   2   1 -24        933.43        898.10        20.51 o                         
   3   1 -24       1114.84       1106.23        22.25 o                         
   4   1 -24       5831.47       5687.17        47.73 o                         
   5   1 -24        484.50        453.97        14.85 o                         
   6   1 -24       5277.70       5275.14        47.36 o                         
   7   1 -24        193.75        202.77        13.28 o                         
   8   1 -24       8565.21       8605.24        70.95 o                         
   9   1 -24        145.02        117.81        14.76 o                         
  10   1 -24         48.71         23.16        14.19 o                         
  11   1 -24         73.43         58.02        14.73 o                         
  12   1 -24       1920.66       1821.19        35.85 o                         
  13   1 -24        126.60        101.26        22.13 o                         
  14   1 -24       1855.93       1986.44        58.14 o                         
  15   1 -24         92.38         75.71        29.10 o                         
  16   1 -24         67.48         25.30        30.80 o                         
  17   1 -24         71.39         93.19        34.34 o                         
   0   2 -24       1575.72       1442.25        35.76 o                         
   1   2 -24       1228.91       1236.92        23.87 o                         
   2   2 -24       2869.47       2883.96        33.19 o                         
   3   2 -24        897.81        933.17        23.00 o                         
   4   2 -24        174.58        192.05        14.45 o                         
   5   2 -24        149.20        131.44        13.10 o                         
   6   2 -24        179.58        148.22        14.28 o                         
   7   2 -24        747.66        650.20        20.63 o                         
   8   2 -24        516.11        476.14        18.87 o                         
   9   2 -24        261.64        273.20        17.76 o                         
  10   2 -24        610.54        589.93        21.61 o                         
  11   2 -24        485.31        479.30        21.34 o                         
  12   2 -24       1403.10       1583.53        41.02 o                         
  13   2 -24        177.31        149.09        31.20 o                         
  14   2 -24        377.91        320.77        33.60 o                         
  15   2 -24        352.40        276.85        33.92 o                         
  16   2 -24         42.96         80.16        34.05 o                         
   0   3 -24       4945.75       5067.87       100.30 o                         
   1   3 -24       2546.48       2532.06        36.16 o                         
   2   3 -24       1242.18       1192.63        28.10 o                         
   3   3 -24       1818.51       1824.02        30.87 o                         
   4   3 -24       2331.26       2481.48        33.53 o                         
   5   3 -24       1351.03       1291.52        29.17 o                         
   6   3 -24       1600.48       1654.06        31.95 o                         
   7   3 -24       2534.69       2577.16        38.99 o                         
   8   3 -24       2862.10       2818.78        42.69 o                         
   9   3 -24       1254.98       1227.95        33.86 o                         
  10   3 -24        185.97        163.82        23.65 o                         
  11   3 -24         71.70         57.89        23.39 o                         
  12   3 -24         92.47         87.03        30.56 o                         
  13   3 -24         14.42         62.21        29.35 o                         
  14   3 -24        877.35        968.28        44.08 o                         
  15   3 -24        219.06        210.32        43.50 o                         
   0   4 -24        387.91        414.67        31.06 o                         
   1   4 -24       1317.31       1378.56        35.80 o                         
   2   4 -24       1112.91       1163.67        31.25 o                         
   3   4 -24       1503.35       1618.04        36.76 o                         
   4   4 -24          3.24        -14.56        18.51 o                         
   5   4 -24        539.74        626.68        25.21 o                         
   6   4 -24        252.35        225.68        20.52 o                         
   7   4 -24        266.00        244.09        22.49 o                         
   8   4 -24         98.78         63.96        22.74 o                         
   9   4 -24        573.81        569.94        28.71 o                         
  10   4 -24        256.69        255.34        28.96 o                         
  11   4 -24        297.01        262.97        31.61 o                         
  12   4 -24         94.69         77.79        35.50 o                         
  13   4 -24        366.39        321.29        45.21 o                         
   0   5 -24       1169.65       1211.04        57.17 o                         
   1   5 -24        397.86        441.52        27.60 o                         
   2   5 -24        115.81        147.93        28.11 o                         
   3   5 -24       2131.73       2251.24        48.98 o                         
   4   5 -24         62.74         54.45        24.10 o                         
   5   5 -24        756.60        785.95        32.22 o                         
   6   5 -24        456.15        510.45        29.79 o                         
   7   5 -24        549.36        619.99        30.50 o                         
   8   5 -24        466.10        378.04        44.62 o                         
   9   5 -24        270.08        198.95        45.88 o                         
   2   0 -23       9211.10       9181.75        92.09 o                         
   4   0 -23        974.70        855.81        25.26 o                         
   6   0 -23       3043.89       3098.03        42.53 o                         
   8   0 -23       3501.95       3641.32        52.41 o                         
  10   0 -23       5937.25       5895.24        97.06 o                         
  12   0 -23        490.77        394.90        26.07 o                         
  14   0 -23       1660.39       1688.70        65.51 o                         
  16   0 -23        298.60        318.20        47.43 o                         
  18   0 -23        183.12         87.18        48.75 o                         
   1   1 -23       1780.25       1745.76        23.59 o                         
   2   1 -23       3621.16       3273.27        33.23 o                         
   3   1 -23        972.60        860.70        19.25 o                         
   4   1 -23       6403.69       6465.00        50.39 o                         
   5   1 -23        649.69        584.64        16.69 o                         
   6   1 -23         78.07         83.51        11.50 o                         
   7   1 -23        301.52        273.21        13.48 o                         
   8   1 -23        890.13        841.17        20.14 o                         
   9   1 -23         58.24         43.99        13.55 o                         
  10   1 -23       1653.56       1701.71        32.28 o                         
  11   1 -23        658.36        659.56        21.07 o                         
  12   1 -23        314.56        230.33        19.49 o                         
  13   1 -23         24.80          6.02        21.32 o                         
  14   1 -23         71.36         76.07        25.49 o                         
  15   1 -23         29.06          9.46        28.12 o                         
  16   1 -23       1182.61       1146.21        44.74 o                         
  17   1 -23         32.67        -28.76        31.99 o                         
   1   2 -23       2097.01       2051.27        26.24 o                         
   2   2 -23       6151.10       6067.56        48.97 o                         
   3   2 -23        805.43        766.31        19.51 o                         
   4   2 -23       2136.92       2113.27        27.72 o                         
   5   2 -23       1550.00       1642.12        26.68 o                         
   6   2 -23          9.89         -3.37        11.65 o                         
   7   2 -23         37.98         27.81        12.79 o                         
   8   2 -23       1249.92       1174.53        29.61 o                         
   9   2 -23        413.68        410.36        17.78 o                         
  10   2 -23       8085.01       8526.34        78.42 o                         
  11   2 -23        867.21        843.91        24.73 o                         
  12   2 -23         34.51         67.79        19.37 o                         
  13   2 -23         47.10         68.60        23.58 o                         
  14   2 -23        128.10        123.91        28.02 o                         
  15   2 -23         83.19         94.91        30.78 o                         
  16   2 -23         42.15         60.49        32.47 o                         
  17   2 -23         44.23        -21.59        36.57 o                         
   1   3 -23         31.20         28.65        12.51 o                         
   2   3 -23       3847.31       3866.88        39.29 o                         
   3   3 -23         96.38         96.95        14.26 o                         
   4   3 -23       1415.22       1484.45        28.65 o                         
   5   3 -23       1984.84       2117.31        34.03 o                         
   6   3 -23        114.11         79.44        15.00 o                         
   7   3 -23       1245.42       1323.05        30.04 o                         
   8   3 -23        881.29        926.11        26.82 o                         
   9   3 -23        301.24        329.61        21.17 o                         
  10   3 -23        368.62        397.06        23.29 o                         
  11   3 -23        730.21        862.09        32.50 o                         
  12   3 -23         12.30          5.99        24.16 o                         
  13   3 -23         61.71         39.76        30.02 o                         
  14   3 -23        187.34        187.20        41.33 o                         
  15   3 -23        333.15        291.40        41.64 o                         
   1   4 -23       1623.59       1768.55        33.72 o                         
   2   4 -23       3176.48       3325.93        44.28 o                         
   3   4 -23       2054.65       2078.27        37.88 o                         
   4   4 -23        278.52        278.63        18.70 o                         
   5   4 -23        303.34        277.86        18.83 o                         
   6   4 -23        264.34        282.53        19.01 o                         
   7   4 -23        375.48        384.84        26.33 o                         
   8   4 -23        113.33        123.10        22.40 o                         
   9   4 -23        212.16        243.22        25.23 o                         
  10   4 -23        387.41        362.21        33.13 o                         
  11   4 -23        940.80        964.65        40.07 o                         
  12   4 -23        142.61        130.04        31.54 o                         
  13   4 -23        133.95         88.30        43.55 o                         
   1   5 -23        301.16        289.12        22.83 o                         
   2   5 -23        312.28        325.60        23.85 o                         
   3   5 -23       1197.14       1292.28        36.38 o                         
   4   5 -23         62.45         49.58        23.72 o                         
   5   5 -23        976.57       1067.67        34.66 o                         
   6   5 -23        152.32        192.15        30.67 o                         
   7   5 -23        422.56        419.68        36.18 o                         
   8   5 -23         17.79          1.01        41.45 o                         
   9   5 -23        478.52        445.38        41.89 o                         
  10   5 -23        111.62         43.91        45.11 o                         
   1   6 -23        875.12        857.38        45.66 o                         
   2   6 -23        164.99        112.88        27.83 o                         
   3   6 -23        353.54        189.61        99.75 o                         
   0   0 -22       3302.49       3353.72        59.78 o                         
   2   0 -22      15606.06      16059.98       148.41 o                         
   4   0 -22         53.38         60.15        12.70 o                         
   6   0 -22      10593.85      10535.98        99.01 o                         
   8   0 -22       7689.57       8239.44        89.14 o                         
  10   0 -22       4119.53       4228.98        58.02 o                         
  12   0 -22       1305.21       1401.86        42.72 o                         
  14   0 -22       1600.97       1513.99        61.55 o                         
  16   0 -22        191.08        158.38        44.30 o                         
  18   0 -22        332.80        316.34        49.23 o                         
   0   1 -22      14124.75      14906.33       143.56 o                         
   1   1 -22       1201.14       1197.23        20.30 o                         
   2   1 -22        409.63        392.58        12.77 o                         
   3   1 -22        746.82        664.07        16.69 o                         
   4   1 -22       5186.23       5152.02        42.10 o                         
   5   1 -22        112.59         99.88        10.53 o                         
   6   1 -22        485.65        519.97        14.23 o                         
   7   1 -22        967.62        964.70        20.06 o                         
   8   1 -22       6325.15       6368.48        51.58 o                         
   9   1 -22        164.77        104.18        13.47 o                         
  10   1 -22        255.62        226.76        14.73 o                         
  11   1 -22        809.27        730.32        25.42 o                         
  12   1 -22       1115.34       1088.56        25.94 o                         
  13   1 -22         31.02          9.61        19.82 o                         
  14   1 -22         75.62         83.57        24.76 o                         
  15   1 -22         14.56         10.87        24.99 o                         
  16   1 -22        114.01         95.22        30.80 o                         
  17   1 -22         25.60          3.45        32.39 o                         
  18   1 -22         56.98         58.71        35.66 o                         
   0   2 -22       1082.65        991.34        28.34 o                         
   1   2 -22        811.68        822.83        18.17 o                         
   2   2 -22       6061.85       6009.35        46.73 o                         
   3   2 -22       1433.91       1487.35        23.84 o                         
   4   2 -22        953.33        916.45        19.73 o                         
   5   2 -22       1474.90       1463.47        24.03 o                         
   6   2 -22       9794.81      10161.43        78.52 o                         
   7   2 -22        450.84        345.40        15.99 o                         
   8   2 -22       3148.35       3306.29        39.81 o                         
   9   2 -22        102.42        119.02        14.18 o                         
  10   2 -22       1224.36       1100.09        29.38 o                         
  11   2 -22         29.06         14.63        16.29 o                         
  12   2 -22         70.26         61.93        17.26 o                         
  13   2 -22        586.21        559.67        28.15 o                         
  14   2 -22       2089.04       2234.73        65.69 o                         
  15   2 -22        333.38        291.77        32.95 o                         
  16   2 -22         82.15         80.82        31.86 o                         
  17   2 -22         44.61          5.64        32.72 o                         
   0   3 -22       1381.97       1241.08        33.18 o                         
   1   3 -22        685.71        613.05        17.04 o                         
   2   3 -22         83.99        127.53        11.91 o                         
   3   3 -22       2441.74       2422.32        30.56 o                         
   4   3 -22       1361.60       1397.23        26.52 o                         
   5   3 -22        106.49        100.71        14.99 o                         
   6   3 -22        391.61        392.83        18.67 o                         
   7   3 -22        600.02        585.40        19.56 o                         
   8   3 -22       1213.17       1179.76        29.53 o                         
   9   3 -22       1045.21       1101.35        27.38 o                         
  10   3 -22        369.09        440.39        22.57 o                         
  11   3 -22       1053.60       1038.87        32.88 o                         
  12   3 -22        820.10        801.55        31.35 o                         
  13   3 -22        489.80        524.26        35.55 o                         
  14   3 -22         72.04         18.43        28.71 o                         
  15   3 -22         82.23         51.03        35.41 o                         
  16   3 -22        125.86        117.42        43.96 o                         
   0   4 -22       1273.51       1325.09        43.46 o                         
   1   4 -22       1300.60       1222.38        29.38 o                         
   2   4 -22       1816.50       1827.18        34.04 o                         
   3   4 -22       1950.51       2019.83        34.58 o                         
   4   4 -22        296.68        295.37        17.11 o                         
   5   4 -22        590.30        569.45        21.30 o                         
   6   4 -22       1177.40       1133.38        28.52 o                         
   7   4 -22       1353.45       1456.81        35.43 o                         
   8   4 -22         73.76         74.57        20.35 o                         
   9   4 -22        296.71        224.17        25.09 o                         
  10   4 -22         30.78         -7.25        24.77 o                         
  11   4 -22         37.57         40.80        26.22 o                         
  12   4 -22        433.35        463.83        33.15 o                         
  13   4 -22        223.78        305.07        38.35 o                         
  14   4 -22        679.00        754.09        52.28 o                         
   0   5 -22         70.94         98.35        29.93 o                         
   1   5 -22        537.35        557.44        23.80 o                         
   2   5 -22         40.35         71.68        19.79 o                         
   3   5 -22        290.63        312.87        22.52 o                         
   4   5 -22         99.15         56.39        22.12 o                         
   5   5 -22         53.94         29.69        19.76 o                         
   6   5 -22        460.04        453.02        35.65 o                         
   7   5 -22        506.39        490.41        43.08 o                         
   8   5 -22        123.75        199.06        35.57 o                         
   9   5 -22       1503.43       1724.91        61.70 o                         
  10   5 -22         39.86         20.85        39.82 o                         
   0   6 -22        184.35        168.00        41.83 o                         
   1   6 -22         94.45         61.11        25.61 o                         
   2   6 -22        149.74        101.89        30.17 o                         
   3   6 -22        765.71        841.50        51.96 o                         
   4   6 -22          7.24          1.07        47.65 o                         
   2   0 -21       8994.30       8751.05        87.43 o                         
   4   0 -21        590.97        582.01        19.72 o                         
   6   0 -21       1232.66       1198.06        26.81 o                         
   8   0 -21        309.53        338.56        18.72 o                         
  10   0 -21       3706.48       4082.18        55.46 o                         
  12   0 -21       1233.35       1344.72        53.04 o                         
  14   0 -21        208.64        179.11        32.56 o                         
  16   0 -21        693.40        702.90        51.73 o                         
  18   0 -21        578.58        556.23        50.16 o                         
   1   1 -21       1581.24       1546.04        21.00 o                         
   2   1 -21       1487.69       1506.88        21.26 o                         
   3   1 -21        653.83        582.47        14.63 o                         
   4   1 -21      23666.25      24604.11       154.66 o                         
   5   1 -21        443.19        429.99        12.45 o                         
   6   1 -21        409.61        446.86        13.06 o                         
   7   1 -21       1319.62       1340.32        21.59 o                         
   8   1 -21      13289.24      13790.41        96.64 o                         
   9   1 -21         99.29         83.28        13.42 o                         
  10   1 -21        637.87        605.60        17.05 o                         
  11   1 -21        318.65        299.29        15.99 o                         
  12   1 -21       1070.28       1008.31        23.11 o                         
  13   1 -21         73.91         39.50        18.87 o                         
  14   1 -21         65.69         59.60        22.07 o                         
  15   1 -21         63.93         24.72        25.76 o                         
  16   1 -21       2150.30       2381.01        55.19 o                         
  17   1 -21         95.55         55.09        31.82 o                         
  18   1 -21          9.91         27.51        36.16 o                         
   1   2 -21        148.24        132.16        10.13 o                         
   2   2 -21       4466.78       4418.28        37.19 o                         
   3   2 -21       2363.33       2277.06        26.95 o                         
   4   2 -21        357.82        303.41        11.77 o                         
   5   2 -21        111.16        127.35        10.91 o                         
   6   2 -21        893.33        921.85        21.41 o                         
   7   2 -21        365.82        374.07        14.86 o                         
   8   2 -21        268.90        233.23        13.91 o                         
   9   2 -21        390.85        393.38        15.68 o                         
  10   2 -21        326.16        339.40        18.07 o                         
  11   2 -21        743.08        691.31        23.33 o                         
  12   2 -21       1357.35       1494.44        34.26 o                         
  13   2 -21        365.13        321.91        23.38 o                         
  14   2 -21        753.20        786.16        33.22 o                         
  15   2 -21          8.83         -6.52        28.66 o                         
  16   2 -21         68.95         65.84        32.69 o                         
  17   2 -21          7.06         14.19        34.11 o                         
   1   3 -21       1149.48       1086.97        22.63 o                         
   2   3 -21       1523.80       1506.73        24.07 o                         
   3   3 -21       7100.41       7180.93        58.91 o                         
   4   3 -21       8539.60       8686.88        69.89 o                         
   5   3 -21       2603.04       2583.52        32.89 o                         
   6   3 -21          0.76         34.42        13.74 o                         
   7   3 -21       1372.69       1418.27        28.72 o                         
   8   3 -21       1571.20       1485.22        32.81 o                         
   9   3 -21        141.50        135.65        16.83 o                         
  10   3 -21        362.22        305.84        20.39 o                         
  11   3 -21        111.00        103.74        20.81 o                         
  12   3 -21        854.47        836.43        34.01 o                         
  13   3 -21        421.08        384.94        29.91 o                         
  14   3 -21         10.22         51.80        27.78 o                         
  15   3 -21         35.71         33.58        32.79 o                         
  16   3 -21        840.79        767.80        43.52 o                         
   1   4 -21       1862.26       1965.70        33.71 o                         
   2   4 -21        366.66        367.38        18.05 o                         
   3   4 -21        864.14        929.48        25.42 o                         
   4   4 -21        490.46        466.00        18.21 o                         
   5   4 -21        574.41        499.63        18.46 o                         
   6   4 -21          9.77         -7.93        16.79 o                         
   7   4 -21        426.15        442.50        20.54 o                         
   8   4 -21        138.66        135.56        19.98 o                         
   9   4 -21       1300.48       1407.25        37.83 o                         
  10   4 -21        876.96        843.27        34.36 o                         
  11   4 -21        996.16       1038.78        38.60 o                         
  12   4 -21         74.64         69.86        38.13 o                         
  13   4 -21         44.39         37.09        34.69 o                         
  14   4 -21         53.60         47.24        37.64 o                         
   1   5 -21        258.67        224.53        21.38 o                         
   2   5 -21        607.39        647.90        25.56 o                         
   3   5 -21        345.49        397.81        21.56 o                         
   4   5 -21        922.42        908.93        31.15 o                         
   5   5 -21       1292.02       1363.04        43.58 o                         
   6   5 -21         32.90          1.91        32.97 o                         
   7   5 -21        830.57        864.05        44.19 o                         
   8   5 -21        120.43         84.10        35.91 o                         
   9   5 -21        888.19        864.85        44.51 o                         
  10   5 -21        535.14        508.39        43.28 o                         
  11   5 -21         90.13         37.45        42.88 o                         
   1   6 -21        585.05        614.53        33.12 o                         
   2   6 -21         21.03        -13.41        23.65 o                         
   3   6 -21        199.49        142.17        36.71 o                         
   4   6 -21        203.17        154.77        37.69 o                         
   5   6 -21        216.54        125.86        46.88 o                         
   0   0 -20       2256.96       2227.56        45.16 o                         
   2   0 -20       1738.13       1927.86        31.36 o                         
   4   0 -20       1829.14       1750.56        28.86 o                         
   6   0 -20       8695.21       8844.60        85.45 o                         
   8   0 -20       9698.52       9992.00        95.15 o                         
  10   0 -20        128.35        123.09        16.05 o                         
  12   0 -20        415.84        267.23        21.30 o                         
  14   0 -20        535.45        557.05        38.94 o                         
  16   0 -20        245.71        245.26        45.87 o                         
  18   0 -20       1859.48       2070.61       108.16 o                         
   0   1 -20      40237.85      42419.43       368.63 o                         
   1   1 -20       3258.71       3145.54        28.69 o                         
   2   1 -20         22.94         17.74         8.25 o                         
   3   1 -20         79.30         94.63         9.07 o                         
   4   1 -20        115.78        123.22         9.62 o                         
   5   1 -20        123.34        102.82         9.23 o                         
   6   1 -20         99.57         89.90         9.17 o                         
   7   1 -20        516.27        452.24        13.34 o                         
   8   1 -20      12264.80      12333.92        85.28 o                         
   9   1 -20        367.45        319.92        13.31 o                         
  10   1 -20        256.60        254.82        12.78 o                         
  11   1 -20       1449.39       1328.40        26.10 o                         
  12   1 -20       8514.41       9116.21        78.15 o                         
  13   1 -20        128.61        114.02        17.54 o                         
  14   1 -20         29.46         13.55        22.02 o                         
  15   1 -20         36.80         68.51        24.71 o                         
  16   1 -20        491.59        456.91        31.63 o                         
  17   1 -20         31.87         60.11        30.20 o                         
  18   1 -20         84.19         27.18        34.34 o                         
   0   2 -20        634.35        644.23        21.48 o                         
   1   2 -20       1176.98       1202.59        18.85 o                         
   2   2 -20       1158.69       1110.53        19.13 o                         
   3   2 -20       1559.20       1552.65        21.38 o                         
   4   2 -20         78.35         72.58        10.06 o                         
   5   2 -20       2040.40       2064.97        24.40 o                         
   6   2 -20       2152.21       2152.66        25.25 o                         
   7   2 -20       2297.59       2112.24        26.12 o                         
   8   2 -20       1186.49       1088.16        22.21 o                         
   9   2 -20         16.41          9.64        12.50 o                         
  10   2 -20         14.61          9.43        13.94 o                         
  11   2 -20         34.72         20.32        12.87 o                         
  12   2 -20        131.97         81.52        17.40 o                         
  13   2 -20         68.38         40.65        18.68 o                         
  14   2 -20        429.30        430.99        30.51 o                         
  15   2 -20         81.85        104.41        29.63 o                         
  16   2 -20        108.55        113.78        31.46 o                         
  17   2 -20         82.60         43.85        33.49 o                         
  18   2 -20        616.49        678.63        50.22 o                         
   0   3 -20      12999.88      13330.92       142.33 o                         
   1   3 -20       3156.66       3127.34        34.49 o                         
   2   3 -20        506.11        448.72        14.56 o                         
   3   3 -20       2660.61       2573.76        29.76 o                         
   4   3 -20         69.90         43.52        11.71 o                         
   5   3 -20        368.56        327.13        13.82 o                         
   6   3 -20        182.40        176.47        13.99 o                         
   7   3 -20        835.34        854.17        23.16 o                         
   8   3 -20       4900.60       5152.63        52.90 o                         
   9   3 -20        653.93        639.72        21.33 o                         
  10   3 -20        914.72        912.35        26.24 o                         
  11   3 -20        649.93        628.69        27.13 o                         
  12   3 -20       3547.68       3693.66        56.72 o                         
  13   3 -20        822.06        846.45        33.21 o                         
  14   3 -20         28.21         69.21        27.36 o                         
  15   3 -20        129.83        113.47        32.66 o                         
  16   3 -20        182.28        162.21        37.14 o                         
   0   4 -20        580.63        601.33        28.20 o                         
   1   4 -20         62.42         48.90        15.32 o                         
   2   4 -20         95.90        104.47        15.09 o                         
   3   4 -20       1260.17       1272.16        28.78 o                         
   4   4 -20       1070.29       1133.72        25.42 o                         
   5   4 -20       2623.83       2617.91        36.24 o                         
   6   4 -20        579.20        587.27        19.64 o                         
   7   4 -20       2223.35       2348.54        36.60 o                         
   8   4 -20        144.99        176.33        19.80 o                         
   9   4 -20        123.93        106.54        20.82 o                         
  10   4 -20         74.72        106.62        21.53 o                         
  11   4 -20         45.49         61.55        25.71 o                         
  12   4 -20        649.95        618.35        34.24 o                         
  13   4 -20         27.60         20.19        28.73 o                         
  14   4 -20          5.49        -31.27        36.69 o                         
   0   5 -20        544.52        520.85        31.94 o                         
   1   5 -20       2413.15       2507.12        42.85 o                         
   2   5 -20        328.45        368.81        23.56 o                         
   3   5 -20        382.31        422.94        21.72 o                         
   4   5 -20        175.06        172.87        19.85 o                         
   5   5 -20         40.93         44.40        26.97 o                         
   6   5 -20        174.67        149.67        32.89 o                         
   7   5 -20        103.87        114.75        33.91 o                         
   8   5 -20        266.96        217.65        35.55 o                         
   9   5 -20        564.02        634.45        42.34 o                         
  10   5 -20        112.54        115.10        40.44 o                         
  11   5 -20        907.26        966.74        50.20 o                         
   0   6 -20        493.60        528.71        43.38 o                         
   1   6 -20          7.36         33.34        25.07 o                         
   2   6 -20         17.39         -6.42        22.19 o                         
   3   6 -20        794.36        753.92        43.30 o                         
   4   6 -20         33.20        -36.44        36.44 o                         
   5   6 -20        639.03        532.59        42.52 o                         
   6   6 -20        205.36         98.61        48.91 o                         
   2   0 -19      21012.89      21272.39       189.91 o                         
   4   0 -19      11772.29      11800.28       112.02 o                         
   6   0 -19       4832.99       4896.30        53.18 o                         
   8   0 -19       1049.68        927.53        26.03 o                         
  10   0 -19       4466.32       4675.49        58.48 o                         
  12   0 -19        153.90        124.93        21.56 o                         
  14   0 -19       1059.75       1071.90        46.24 o                         
  16   0 -19       3066.13       2944.73        89.37 o                         
  18   0 -19         22.54         -5.99        42.70 o                         
   1   1 -19       1551.31       1475.34        19.32 o                         
   2   1 -19         65.18         50.86         8.11 o                         
   3   1 -19        927.16        927.64        16.35 o                         
   4   1 -19      15439.59      16051.88       103.67 o                         
   5   1 -19       1413.25       1438.92        19.45 o                         
   6   1 -19         57.15         56.56         8.25 o                         
   7   1 -19        247.53        240.02        10.67 o                         
   8   1 -19       4335.04       4481.21        36.81 o                         
   9   1 -19         44.13         41.57        10.04 o                         
  10   1 -19        126.23         75.22        13.37 o                         
  11   1 -19       1699.27       1683.54        27.14 o                         
  12   1 -19        715.55        615.27        19.48 o                         
  13   1 -19          8.68          7.51        17.15 o                         
  14   1 -19         58.58         39.59        18.44 o                         
  15   1 -19        158.64        128.32        25.46 o                         
  16   1 -19        703.10        769.85        33.43 o                         
  17   1 -19         33.81          5.42        28.90 o                         
  18   1 -19        201.73        254.18        34.53 o                         
  19   1 -19          5.33         28.19        34.21 o                         
   1   2 -19       2664.97       2671.75        26.22 o                         
   2   2 -19      11002.07      10988.42        75.36 o                         
   3   2 -19        772.44        780.06        16.12 o                         
   4   2 -19       7417.05       7622.16        56.79 o                         
   5   2 -19       1136.17       1069.72        18.22 o                         
   6   2 -19         85.27         78.20         9.88 o                         
   7   2 -19        696.68        622.76        14.95 o                         
   8   2 -19       1985.69       1996.83        26.91 o                         
   9   2 -19        927.49        968.09        21.04 o                         
  10   2 -19       5133.46       5595.34        50.55 o                         
  11   2 -19        708.07        654.03        18.75 o                         
  12   2 -19       1077.85       1059.47        26.87 o                         
  13   2 -19         67.30         47.18        18.07 o                         
  14   2 -19        836.16        844.50        30.70 o                         
  15   2 -19        193.62        218.39        29.40 o                         
  16   2 -19        574.58        483.99        36.27 o                         
  17   2 -19        213.56        232.30        34.14 o                         
  18   2 -19        834.83        785.33        42.45 o                         
   1   3 -19         26.67         14.14         9.87 o                         
   2   3 -19        110.70        119.52        10.43 o                         
   3   3 -19       1043.68        998.03        20.76 o                         
   4   3 -19       2101.07       2033.64        25.97 o                         
   5   3 -19       1206.98       1153.56        22.54 o                         
   6   3 -19        765.87        762.43        21.07 o                         
   7   3 -19        767.35        763.72        20.56 o                         
   8   3 -19       3615.90       3333.71        38.85 o                         
   9   3 -19        793.11        740.07        24.79 o                         
  10   3 -19        154.83        113.90        19.30 o                         
  11   3 -19        385.27        369.46        21.69 o                         
  12   3 -19          2.54         30.43        20.71 o                         
  13   3 -19        575.82        595.47        28.40 o                         
  14   3 -19         26.90         16.86        26.35 o                         
  15   3 -19        760.45        748.52        38.25 o                         
  16   3 -19        206.75        189.82        36.72 o                         
  17   3 -19        410.60        426.64        47.20 o                         
   1   4 -19       1242.23       1331.52        29.93 o                         
   2   4 -19       1966.87       1796.86        35.35 o                         
   3   4 -19       1284.89       1313.77        30.23 o                         
   4   4 -19       1361.32       1372.20        27.48 o                         
   5   4 -19        472.15        494.12        18.08 o                         
   6   4 -19         20.07          7.16        13.32 o                         
   7   4 -19        752.68        772.62        22.60 o                         
   8   4 -19        316.05        307.18        20.13 o                         
   9   4 -19        468.34        486.98        28.05 o                         
  10   4 -19        255.44        299.66        21.64 o                         
  11   4 -19       1116.96       1175.51        38.62 o                         
  12   4 -19         20.80         12.69        26.86 o                         
  13   4 -19        354.99        337.01        36.37 o                         
  14   4 -19        137.92        137.76        41.55 o                         
  15   4 -19          8.73        -34.70        40.61 o                         
   1   5 -19        442.25        526.38        21.99 o                         
   2   5 -19        273.76        283.89        19.76 o                         
   3   5 -19       1798.87       1809.54        36.09 o                         
   4   5 -19         37.87         56.29        17.86 o                         
   5   5 -19       1210.09       1243.66        50.66 o                         
   6   5 -19        352.22        335.88        31.45 o                         
   7   5 -19        413.36        494.84        35.55 o                         
   8   5 -19        116.53        161.83        34.64 o                         
   9   5 -19        185.99        216.19        37.59 o                         
  10   5 -19        208.22        173.13        37.25 o                         
  11   5 -19        294.95        293.47        40.52 o                         
  12   5 -19         80.81        138.45        46.10 o                         
   1   6 -19        675.80        789.44        36.80 o                         
   2   6 -19         38.47         53.76        23.71 o                         
   3   6 -19        426.25        480.00        37.55 o                         
   4   6 -19        653.14        652.51        46.41 o                         
   5   6 -19        206.31        215.11        37.31 o                         
   6   6 -19        145.52        171.85        39.49 o                         
   7   6 -19        414.06        464.37        61.16 o                         
   0   0 -18      30868.62      32868.96       461.27 o                         
   2   0 -18      19364.25      20240.03       180.07 o                         
   4   0 -18       1820.34       1935.26        28.80 o                         
   6   0 -18      18335.71      18771.78       169.60 o                         
   8   0 -18       1202.82       1159.58        26.00 o                         
  10   0 -18       1517.68       1575.95        28.33 o                         
  12   0 -18        863.83        687.28        25.06 o                         
  14   0 -18       5145.41       5752.56        90.55 o                         
  16   0 -18        188.07        154.87        38.24 o                         
  18   0 -18        330.57        378.61        55.02 o                         
   0   1 -18      15751.97      16365.97       148.46 o                         
   1   1 -18       2694.93       2724.41        26.36 o                         
   2   1 -18        765.51        721.26        14.79 o                         
   3   1 -18        351.94        301.50        10.15 o                         
   4   1 -18        961.05       1062.23        16.86 o                         
   5   1 -18        711.42        736.69        14.83 o                         
   6   1 -18       8200.07       8065.23        54.91 o                         
   7   1 -18        567.76        548.38        13.48 o                         
   8   1 -18        546.37        555.03        13.54 o                         
   9   1 -18        676.83        566.84        14.23 o                         
  10   1 -18       2477.21       2510.83        28.87 o                         
  11   1 -18        470.86        452.84        15.32 o                         
  12   1 -18       2927.68       3212.64        37.70 o                         
  13   1 -18        385.93        373.09        18.77 o                         
  14   1 -18        871.44        807.31        23.76 o                         
  15   1 -18        115.21         79.33        23.06 o                         
  16   1 -18        152.13        128.21        27.33 o                         
  17   1 -18         15.16         13.83        28.27 o                         
  18   1 -18        277.32        254.78        33.56 o                         
  19   1 -18         26.50        -35.17        35.17 o                         
   0   2 -18       3590.69       3816.17        47.48 o                         
   1   2 -18        319.01        295.33        10.04 o                         
   2   2 -18        594.30        504.75        12.71 o                         
   3   2 -18        346.19        295.38         9.92 o                         
   4   2 -18       1845.29       1858.90        21.63 o                         
   5   2 -18        367.01        372.55        11.72 o                         
   6   2 -18      14489.66      15193.64        96.61 o                         
   7   2 -18       1609.37       1420.19        19.94 o                         
   8   2 -18       2163.97       2117.36        25.25 o                         
   9   2 -18        698.47        682.32        18.03 o                         
  10   2 -18         54.43         31.48        11.37 o                         
  11   2 -18        194.87        154.91        13.98 o                         
  12   2 -18       1191.09       1187.29        26.45 o                         
  13   2 -18        498.36        464.10        18.61 o                         
  14   2 -18       1552.49       1649.96        38.18 o                         
  15   2 -18        440.04        480.35        31.71 o                         
  16   2 -18         49.08         12.18        28.85 o                         
  17   2 -18        329.62        337.84        36.20 o                         
  18   2 -18        485.60        562.40        45.62 o                         
   0   3 -18       2009.91       1836.64        32.79 o                         
   1   3 -18       6765.31       6628.63        51.38 o                         
   2   3 -18       2403.55       2512.58        26.32 o                         
   3   3 -18        135.45        119.59        10.18 o                         
   4   3 -18        987.69        899.79        19.75 o                         
   5   3 -18        118.58        108.90        10.80 o                         
   6   3 -18       3143.94       3002.58        33.01 o                         
   7   3 -18       1121.28       1144.13        21.75 o                         
   8   3 -18        185.55        205.91        15.21 o                         
   9   3 -18       1082.04        990.56        31.05 o                         
  10   3 -18         21.35         32.76        16.08 o                         
  11   3 -18        774.11        744.04        23.39 o                         
  12   3 -18        277.84        278.99        21.14 o                         
  13   3 -18        595.30        627.51        29.26 o                         
  14   3 -18        374.47        372.15        28.90 o                         
  15   3 -18        603.44        633.14        38.47 o                         
  16   3 -18         88.22         85.09        33.97 o                         
  17   3 -18         45.21        -18.21        38.39 o                         
   0   4 -18        716.02        782.97        33.54 o                         
   1   4 -18        238.83        236.91        16.28 o                         
   2   4 -18       1674.14       1582.59        29.81 o                         
   3   4 -18        696.01        735.21        21.67 o                         
   4   4 -18        324.33        325.42        17.12 o                         
   5   4 -18       1784.93       1765.13        29.51 o                         
   6   4 -18       2613.55       2538.02        36.58 o                         
   7   4 -18        720.67        787.24        25.59 o                         
   8   4 -18        255.60        252.70        19.07 o                         
   9   4 -18        328.22        335.05        19.85 o                         
  10   4 -18        232.90        246.04        21.60 o                         
  11   4 -18        648.12        692.22        28.00 o                         
  12   4 -18        129.52        128.98        24.70 o                         
  13   4 -18        669.73        660.65        37.04 o                         
  14   4 -18        446.44        443.84        36.73 o                         
  15   4 -18        458.70        424.72        44.77 o                         
   0   5 -18        121.09        137.95        34.77 o                         
   1   5 -18       1243.03       1289.86        32.59 o                         
   2   5 -18        464.53        508.35        22.04 o                         
   3   5 -18       1494.58       1585.68        32.95 o                         
   4   5 -18         71.49         80.28        16.16 o                         
   5   5 -18        650.78        662.66        36.72 o                         
   6   5 -18        495.44        513.36        35.07 o                         
   7   5 -18        657.94        632.72        36.11 o                         
   8   5 -18         86.43         74.55        32.16 o                         
   9   5 -18        185.67        179.94        32.37 o                         
  10   5 -18         34.56         84.70        38.78 o                         
  11   5 -18        165.68        211.25        40.03 o                         
  12   5 -18         70.79         59.24        40.72 o                         
   0   6 -18        676.25        820.23        50.83 o                         
   1   6 -18         53.62         62.53        22.85 o                         
   2   6 -18         32.47         31.85        20.59 o                         
   3   6 -18        238.75        261.85        35.39 o                         
   4   6 -18        216.95        192.15        34.31 o                         
   5   6 -18        621.59        597.26        45.26 o                         
   6   6 -18        318.63        315.48        44.51 o                         
   7   6 -18        217.97        131.35        40.78 o                         
   2   0 -17        679.11        567.95        17.81 o                         
   4   0 -17      11597.62      12124.68       111.75 o                         
   6   0 -17        111.57        120.09        12.98 o                         
   8   0 -17       3474.61       3223.02        40.60 o                         
  10   0 -17       4364.17       4503.79        57.14 o                         
  12   0 -17       1221.35       1163.96        27.16 o                         
  14   0 -17       1971.85       2157.97        57.53 o                         
  16   0 -17         37.85         34.87        31.59 o                         
  18   0 -17       1309.87       1804.42        74.86 o                         
   1   1 -17       1833.55       1794.05        19.40 o                         
   2   1 -17      25711.08      26179.37       168.26 o                         
   3   1 -17       1628.14       1541.90        18.95 o                         
   4   1 -17       7403.26       7400.17        52.03 o                         
   5   1 -17        158.80        169.74         8.19 o                         
   6   1 -17        129.33        132.71         8.68 o                         
   7   1 -17         32.75         10.18         8.24 o                         
   8   1 -17       1407.99       1453.40        20.09 o                         
   9   1 -17       2000.88       1922.80        23.93 o                         
  10   1 -17       6807.92       6668.46        52.97 o                         
  11   1 -17         29.89         28.62        10.30 o                         
  12   1 -17       2098.58       2215.45        30.22 o                         
  13   1 -17       1084.35       1071.35        28.49 o                         
  14   1 -17        773.30        721.00        21.81 o                         
  15   1 -17        173.74        106.02        22.69 o                         
  16   1 -17       2143.16       2431.49        53.05 o                         
  17   1 -17         34.08         34.22        27.82 o                         
  18   1 -17        753.02        680.74        37.28 o                         
  19   1 -17         73.79         39.33        37.02 o                         
   1   2 -17       2528.56       2706.12        24.79 o                         
   2   2 -17       1565.62       1424.01        18.41 o                         
   3   2 -17       3790.56       3621.51        30.09 o                         
   4   2 -17       1178.37       1075.53        16.63 o                         
   5   2 -17        222.36        197.92         9.15 o                         
   6   2 -17       1977.35       1931.84        21.32 o                         
   7   2 -17       1153.44       1095.23        18.90 o                         
   8   2 -17        964.16        911.69        17.89 o                         
   9   2 -17         71.10         58.93         9.73 o                         
  10   2 -17       2348.68       2389.09        29.56 o                         
  11   2 -17        473.98        502.81        16.98 o                         
  12   2 -17        136.65        161.67        14.60 o                         
  13   2 -17        410.38        397.27        17.32 o                         
  14   2 -17        121.10         84.66        18.68 o                         
  15   2 -17        177.05        154.09        26.66 o                         
  16   2 -17        613.48        578.50        34.72 o                         
  17   2 -17        250.96        190.96        32.92 o                         
  18   2 -17         22.86          1.53        34.42 o                         
   1   3 -17       3354.76       3432.10        31.99 o                         
   2   3 -17       3845.59       3794.93        33.14 o                         
   3   3 -17       2951.44       2931.94        28.61 o                         
   4   3 -17       3469.10       3345.89        31.31 o                         
   5   3 -17       3606.74       3500.33        33.47 o                         
   6   3 -17        841.16        703.64        17.55 o                         
   7   3 -17        414.03        400.06        14.09 o                         
   8   3 -17        399.18        423.99        15.49 o                         
   9   3 -17       1093.45       1115.36        27.38 o                         
  10   3 -17       3853.26       4154.72        46.40 o                         
  11   3 -17       1252.62       1246.81        30.27 o                         
  12   3 -17        923.31        936.95        28.03 o                         
  13   3 -17        104.16         88.57        28.00 o                         
  14   3 -17        847.96        868.02        32.54 o                         
  15   3 -17         33.86         55.12        28.87 o                         
  16   3 -17        475.85        538.97        37.69 o                         
  17   3 -17        300.68        276.81        39.38 o                         
   1   4 -17       3371.80       3285.74        39.40 o                         
   2   4 -17        170.13        195.25        14.56 o                         
   3   4 -17        976.98       1048.89        25.71 o                         
   4   4 -17        121.28        106.96        14.22 o                         
   5   4 -17       1436.26       1444.52        26.42 o                         
   6   4 -17         98.42        104.13        12.76 o                         
   7   4 -17        546.82        535.66        17.67 o                         
   8   4 -17        308.28        309.08        19.04 o                         
   9   4 -17        414.09        373.63        19.13 o                         
  10   4 -17        254.47        253.69        21.07 o                         
  11   4 -17        157.00        188.25        21.66 o                         
  12   4 -17          4.94         11.62        26.23 o                         
  13   4 -17        556.69        571.97        37.58 o                         
  14   4 -17        186.60        183.13        32.98 o                         
  15   4 -17        260.14        284.90        39.23 o                         
   1   5 -17       1090.35       1134.34        30.14 o                         
   2   5 -17       1093.43       1060.48        28.93 o                         
   3   5 -17       1053.19       1119.06        36.51 o                         
   4   5 -17        288.07        331.76        26.46 o                         
   5   5 -17        474.39        467.32        28.84 o                         
   6   5 -17        342.18        355.54        29.08 o                         
   7   5 -17       1395.77       1487.15        53.23 o                         
   8   5 -17        254.87        295.48        34.09 o                         
   9   5 -17        927.00        935.73        43.76 o                         
  10   5 -17       1377.57       1381.97        53.33 o                         
  11   5 -17        561.51        559.32        42.71 o                         
  12   5 -17          1.20        -24.74        41.27 o                         
   1   6 -17        769.57        773.01        31.39 o                         
   2   6 -17         77.69         90.29        20.74 o                         
   3   6 -17         73.64         92.71        32.48 o                         
   4   6 -17        222.51        246.14        38.50 o                         
   5   6 -17        432.74        454.21        38.55 o                         
   6   6 -17          3.73        -34.55        34.55 o                         
   7   6 -17        219.27        235.40        38.74 o                         
   8   6 -17         39.64        -13.19        43.41 o                         
   0   0 -16      23541.82      24206.31       288.98 o                         
   2   0 -16         37.36         31.63         9.18 o                         
   4   0 -16       1746.02       1836.90        26.52 o                         
   6   0 -16       6285.46       6436.70        65.89 o                         
   8   0 -16       5618.44       5722.98        61.40 o                         
  10   0 -16         85.79         75.85        13.93 o                         
  12   0 -16      10225.42      10401.20       120.49 o                         
  14   0 -16       1120.66       1062.62        62.36 o                         
  16   0 -16        289.43        217.45        36.67 o                         
  18   0 -16        156.24        137.33        40.68 o                         
   0   1 -16      39969.92      41187.59       363.76 o                         
   1   1 -16       1704.45       1689.16        18.14 o                         
   2   1 -16        855.24        760.37        13.92 o                         
   3   1 -16        483.51        413.61        10.74 o                         
   4   1 -16       3084.81       3183.96        27.32 o                         
   5   1 -16        214.14        201.53         7.98 o                         
   6   1 -16      14449.78      14711.08        93.10 o                         
   7   1 -16        849.17        816.33        15.32 o                         
   8   1 -16        603.89        571.90        13.63 o                         
   9   1 -16        808.00        760.40        17.23 o                         
  10   1 -16       1970.92       1997.58        25.41 o                         
  11   1 -16        319.46        313.79        13.46 o                         
  12   1 -16       2806.64       3009.65        32.96 o                         
  13   1 -16        770.46        714.83        26.50 o                         
  14   1 -16       1161.10       1111.70        25.61 o                         
  15   1 -16        182.48        194.16        23.81 o                         
  16   1 -16        453.34        429.82        29.31 o                         
  17   1 -16        130.89        115.58        26.13 o                         
  18   1 -16       1540.96       1599.78        51.55 o                         
  19   1 -16         66.97         61.16        35.65 o                         
   0   2 -16      45609.89      49872.53       442.48 o                         
   1   2 -16       6958.69       7167.95        49.47 o                         
   2   2 -16        151.22        154.63         8.34 o                         
   3   2 -16       2109.07       2079.18        21.35 o                         
   4   2 -16        569.31        652.52        13.47 o                         
   5   2 -16       1869.67       1853.91        19.31 o                         
   6   2 -16       1330.93       1374.45        17.40 o                         
   7   2 -16        244.87        213.27         9.33 o                         
   8   2 -16       1921.48       1825.44        22.05 o                         
   9   2 -16        228.06        270.62        11.61 o                         
  10   2 -16         90.24         75.00        11.27 o                         
  11   2 -16       1127.95       1187.70        24.33 o                         
  12   2 -16       5115.06       5198.23        47.54 o                         
  13   2 -16        521.89        451.56        17.57 o                         
  14   2 -16        140.00         97.22        18.22 o                         
  15   2 -16        226.37        240.80        24.32 o                         
  16   2 -16        142.24        132.31        30.67 o                         
  17   2 -16          9.01         40.04        30.25 o                         
  18   2 -16         39.17         29.01        34.41 o                         
  19   2 -16         40.88        -44.38        44.38 o                         
   0   3 -16       7205.08       7230.24        77.21 o                         
   1   3 -16       1403.38       1386.12        19.99 o                         
   2   3 -16        179.13        201.32        10.63 o                         
   3   3 -16        565.46        575.95        14.65 o                         
   4   3 -16        260.81        249.75        10.47 o                         
   5   3 -16       4033.87       4073.76        36.42 o                         
   6   3 -16       3735.68       3843.32        34.88 o                         
   7   3 -16       2980.20       3068.52        32.08 o                         
   8   3 -16       1670.90       1634.06        27.43 o                         
   9   3 -16        187.62        156.28        14.89 o                         
  10   3 -16         88.36        116.99        15.48 o                         
  11   3 -16        117.25        129.33        17.72 o                         
  12   3 -16       2332.41       2429.25        39.93 o                         
  13   3 -16        318.56        355.84        23.88 o                         
  14   3 -16        525.79        547.55        27.89 o                         
  15   3 -16        171.09        174.19        30.05 o                         
  16   3 -16        154.50        165.91        35.00 o                         
  17   3 -16        285.61        282.77        38.47 o                         
   0   4 -16        310.84        317.13        20.82 o                         
   1   4 -16       6437.92       6749.63        64.35 o                         
   2   4 -16       2264.97       2347.16        31.87 o                         
   3   4 -16        533.33        525.31        17.24 o                         
   4   4 -16        805.35        801.59        24.48 o                         
   5   4 -16        464.53        459.14        15.95 o                         
   6   4 -16        571.13        602.13        17.33 o                         
   7   4 -16        270.76        288.45        14.06 o                         
   8   4 -16        276.14        249.05        15.20 o                         
   9   4 -16        622.99        554.30        21.69 o                         
  10   4 -16        195.99        247.83        19.48 o                         
  11   4 -16        391.46        384.28        26.04 o                         
  12   4 -16       1157.82       1290.64        38.72 o                         
  13   4 -16        623.61        632.05        32.89 o                         
  14   4 -16         65.35         69.11        27.37 o                         
  15   4 -16        101.66         93.20        37.11 o                         
   0   5 -16       1766.59       1763.05        48.41 o                         
   1   5 -16       1246.88       1323.75        30.73 o                         
   2   5 -16        126.70        123.86        18.16 o                         
   3   5 -16        263.09        296.83        21.27 o                         
   4   5 -16         99.99         85.76        23.87 o                         
   5   5 -16        838.88        916.24        38.07 o                         
   6   5 -16        377.11        291.68        28.00 o                         
   7   5 -16       2445.49       2672.77        61.77 o                         
   8   5 -16        608.74        614.22        38.01 o                         
   9   5 -16        819.09        794.76        41.09 o                         
  10   5 -16        226.67        168.85        35.49 o                         
  11   5 -16        311.10        283.24        38.84 o                         
  12   5 -16        118.21        164.79        39.11 o                         
  13   5 -16        214.74        180.92        25.36 o                         
   0   6 -16        783.96        689.05        37.93 o                         
   1   6 -16       1950.96       2059.57        49.57 o                         
   2   6 -16        242.43        302.38        22.48 o                         
   3   6 -16        339.57        366.69        35.14 o                         
   4   6 -16        190.16        207.96        35.11 o                         
   5   6 -16         75.95         80.06        35.00 o                         
   6   6 -16        516.23        433.45        43.76 o                         
   7   6 -16        106.71        157.51        40.37 o                         
   8   6 -16        150.99         50.11        42.49 o                         
   2   0 -15       8381.79       8607.33        82.47 o                         
   4   0 -15      33337.01      35052.43       280.92 o                         
   6   0 -15       7225.76       7680.33        72.16 o                         
   8   0 -15      16946.61      17257.67       149.39 o                         
  10   0 -15       1869.65       1872.56        32.73 o                         
  12   0 -15       4595.40       4472.11        66.40 o                         
  14   0 -15       1658.73       1854.02        50.81 o                         
  16   0 -15       4567.07       4883.82        87.64 o                         
  18   0 -15        100.71         61.46        41.07 o                         
  20   0 -15        397.99        433.39        62.95 o                         
   1   1 -15       1074.95       1075.13        14.37 o                         
   2   1 -15       3069.67       2904.49        25.46 o                         
   3   1 -15        699.21        693.43        12.73 o                         
   4   1 -15       4317.99       4299.48        32.91 o                         
   5   1 -15        380.49        357.53         9.58 o                         
   6   1 -15          8.70         -3.95         7.26 o                         
   7   1 -15        862.99        809.33        15.25 o                         
   8   1 -15       1056.20       1106.25        16.71 o                         
   9   1 -15        416.70        396.55        11.71 o                         
  10   1 -15       3409.64       3344.42        30.69 o                         
  11   1 -15        493.49        476.24        13.83 o                         
  12   1 -15        146.41        146.80        11.65 o                         
  13   1 -15        461.35        395.04        17.00 o                         
  14   1 -15       3428.58       3644.94        40.97 o                         
  15   1 -15         42.53         48.61        19.24 o                         
  16   1 -15         58.26         41.36        25.01 o                         
  17   1 -15        190.32        188.58        28.53 o                         
  18   1 -15         21.61         34.23        28.25 o                         
  19   1 -15          7.53        -10.16        34.33 o                         
   1   2 -15        307.33        299.36         8.66 o                         
   2   2 -15         52.27         44.33         6.59 o                         
   3   2 -15        554.16        691.21        16.02 o                         
   4   2 -15      35620.54      37919.67       233.84 o                         
   5   2 -15       3775.52       3903.54        30.41 o                         
   6   2 -15        367.63        402.16        10.05 o                         
   7   2 -15        259.72        255.44         9.69 o                         
   8   2 -15       7730.83       7641.31        52.67 o                         
   9   2 -15       2251.84       2058.42        23.50 o                         
  10   2 -15        326.93        300.84        12.40 o                         
  11   2 -15        536.03        496.64        15.28 o                         
  12   2 -15       2923.72       2899.59        34.07 o                         
  13   2 -15        404.55        349.21        16.05 o                         
  14   2 -15        662.38        734.58        23.59 o                         
  15   2 -15        641.55        660.58        27.19 o                         
  16   2 -15       1376.50       1511.21        48.70 o                         
  17   2 -15        311.38        244.06        30.85 o                         
  18   2 -15        345.83        524.40        39.26 o                         
  19   2 -15        172.36        131.23        35.80 o                         
   1   3 -15       3175.10       3328.24        31.07 o                         
   2   3 -15       5208.16       5049.41        39.51 o                         
   3   3 -15       1612.89       1576.30        19.53 o                         
   4   3 -15        123.58        134.32         9.24 o                         
   5   3 -15        199.85        188.58        10.15 o                         
   6   3 -15         24.34         18.21         8.75 o                         
   7   3 -15       1125.11       1124.41        21.19 o                         
   8   3 -15        506.84        527.61        15.36 o                         
   9   3 -15       2337.07       2226.46        30.24 o                         
  10   3 -15        110.46        105.95        14.59 o                         
  11   3 -15        873.38        918.04        26.09 o                         
  12   3 -15        120.05         96.62        17.96 o                         
  13   3 -15        729.36        715.38        26.87 o                         
  14   3 -15        265.26        201.52        23.57 o                         
  15   3 -15        217.30        224.66        29.20 o                         
  16   3 -15        328.62        369.21        33.99 o                         
  17   3 -15         23.28        -33.61        33.61 o                         
  18   3 -15          7.76          1.99        49.00 o                         
   1   4 -15        113.71        112.04        12.47 o                         
   2   4 -15        248.88        290.97        13.18 o                         
   3   4 -15       1455.51       1487.06        24.97 o                         
   4   4 -15       5419.77       5443.47        50.15 o                         
   5   4 -15       2094.96       2213.45        32.37 o                         
   6   4 -15         69.13         67.12        18.21 o                         
   7   4 -15       1694.95       1709.95        26.53 o                         
   8   4 -15       2501.39       2603.35        40.45 o                         
   9   4 -15        882.19        867.88        23.28 o                         
  10   4 -15        297.53        291.24        21.55 o                         
  11   4 -15        346.10        349.03        26.98 o                         
  12   4 -15        315.29        339.24        23.31 o                         
  13   4 -15        656.75        668.59        32.83 o                         
  14   4 -15         39.78         62.90        28.32 o                         
  15   4 -15        420.53        401.23        37.34 o                         
  16   4 -15        365.63        397.56        49.68 o                         
   1   5 -15       1538.04       1532.72        30.76 o                         
   2   5 -15         54.32         47.10        15.78 o                         
   3   5 -15        841.88        839.97        29.35 o                         
   4   5 -15        366.21        355.52        24.49 o                         
   5   5 -15        427.99        408.41        27.00 o                         
   6   5 -15         62.64         61.82        24.80 o                         
   7   5 -15        641.89        711.15        36.47 o                         
   8   5 -15        128.48        109.80        29.55 o                         
   9   5 -15        575.24        544.86        36.78 o                         
  10   5 -15        185.50        115.18        34.11 o                         
  11   5 -15        420.46        556.84        40.85 o                         
  12   5 -15        271.33        257.81        41.45 o                         
  13   5 -15        396.22        366.33        27.32 o                         
   1   6 -15         78.30         95.29        23.67 o                         
   2   6 -15        216.88        223.97        21.15 o                         
   3   6 -15        696.09        701.83        40.14 o                         
   4   6 -15         85.69         31.89        32.19 o                         
   5   6 -15        835.59        925.92        47.15 o                         
   6   6 -15         61.49         54.96        36.35 o                         
   7   6 -15        784.91        785.02        44.23 o                         
   8   6 -15        200.79        168.99        39.90 o                         
   9   6 -15         22.19         20.10        42.54 o                         
   0   0 -14      47035.29      49252.25      1006.53 o                         
   2   0 -14        854.28       1031.68        20.06 o                         
   4   0 -14       7769.22       6956.81        66.01 o                         
   6   0 -14       4134.81       4303.74        47.52 o                         
   8   0 -14       8526.26       8496.67        79.07 o                         
  10   0 -14       2322.46       2301.63        35.11 o                         
  12   0 -14       8187.54       8500.20       101.11 o                         
  14   0 -14       1585.01       1599.39        51.84 o                         
  16   0 -14          6.63         19.81        30.24 o                         
  18   0 -14        485.25        463.69        48.03 o                         
  20   0 -14       1350.73       1391.95        75.72 o                         
   0   1 -14      13283.33      14362.77       122.39 o                         
   1   1 -14        366.19        338.10         8.93 o                         
   2   1 -14      14132.54      14175.26        91.06 o                         
   3   1 -14       1852.42       1832.78        18.69 o                         
   4   1 -14       7216.94       7385.66        48.15 o                         
   5   1 -14        919.33        905.32        13.41 o                         
   6   1 -14      16863.94      17426.80       110.22 o                         
   7   1 -14        720.09        668.83        13.77 o                         
   8   1 -14        508.23        452.64        11.27 o                         
   9   1 -14        286.26        270.39        10.48 o                         
  10   1 -14       1748.80       1721.16        21.38 o                         
  11   1 -14         78.83         72.98        10.10 o                         
  12   1 -14         78.70         81.97        10.06 o                         
  13   1 -14        222.01        183.95        13.95 o                         
  14   1 -14       2082.02       2297.39        32.30 o                         
  15   1 -14         70.88         47.83        18.28 o                         
  16   1 -14         38.54         75.27        22.39 o                         
  17   1 -14        173.92        128.31        25.47 o                         
  18   1 -14        329.91        354.76        31.49 o                         
  19   1 -14         28.22         29.81        32.49 o                         
  20   1 -14        114.33         56.40        39.40 o                         
   0   2 -14       9282.97       9028.84        85.19 o                         
   1   2 -14       2434.47       2514.29        22.54 o                         
   2   2 -14        554.82        603.57        11.90 o                         
   3   2 -14       1515.80       1421.58        16.34 o                         
   4   2 -14      13892.84      14034.01        87.84 o                         
   5   2 -14        380.04        376.38         9.01 o                         
   6   2 -14       1516.98       1382.11        16.27 o                         
   7   2 -14       2703.72       2689.02        25.15 o                         
   8   2 -14       4163.02       4065.36        32.76 o                         
   9   2 -14       2126.53       2166.59        22.83 o                         
  10   2 -14        390.47        335.83        14.15 o                         
  11   2 -14        139.47        121.52        11.32 o                         
  12   2 -14       3594.36       3548.11        38.20 o                         
  13   2 -14        648.63        552.04        17.28 o                         
  14   2 -14        745.89        753.21        23.40 o                         
  15   2 -14        229.29        199.34        20.43 o                         
  16   2 -14          0.43         -0.17        27.65 o                         
  17   2 -14         51.35        -10.66        28.46 o                         
  18   2 -14        136.00        162.82        33.35 o                         
  19   2 -14        164.01         94.73        36.33 o                         
   0   3 -14        522.56        468.83        17.82 o                         
   1   3 -14        746.50        734.31        15.67 o                         
   2   3 -14       4038.51       3987.01        33.98 o                         
   3   3 -14       2042.77       2138.46        22.51 o                         
   4   3 -14        515.93        530.61        12.61 o                         
   5   3 -14       2003.25       2015.38        21.52 o                         
   6   3 -14       5712.56       5819.82        46.90 o                         
   7   3 -14       2318.44       2386.37        28.74 o                         
   8   3 -14       1543.16       1551.62        24.89 o                         
   9   3 -14       1284.38       1210.31        24.33 o                         
  10   3 -14        165.61        163.21        14.99 o                         
  11   3 -14         28.69         32.26        15.07 o                         
  12   3 -14        786.98        699.60        23.10 o                         
  13   3 -14       1205.96       1269.35        35.23 o                         
  14   3 -14        142.39        151.11        23.59 o                         
  15   3 -14        721.16        689.58        30.68 o                         
  16   3 -14         17.39         -9.03        31.22 o                         
  17   3 -14         81.00         69.39        34.88 o                         
  18   3 -14         75.81        -33.78        46.72 o                         
   0   4 -14      19079.91      19983.31       204.50 o                         
   1   4 -14       4878.03       4959.20        46.70 o                         
   2   4 -14        473.93        513.60        15.64 o                         
   3   4 -14        479.38        475.46        14.92 o                         
   4   4 -14        118.49         92.79         9.49 o                         
   5   4 -14        713.93        640.60        22.09 o                         
   6   4 -14       1210.59       1244.04        31.83 o                         
   7   4 -14       2020.33       2002.67        27.08 o                         
   8   4 -14       1268.90       1172.68        25.54 o                         
   9   4 -14       2050.50       2040.83        34.16 o                         
  10   4 -14        369.62        387.68        19.92 o                         
  11   4 -14        780.86        799.73        27.41 o                         
  12   4 -14         31.68         52.77        19.50 o                         
  13   4 -14        450.22        487.09        28.70 o                         
  14   4 -14         62.12         23.53        25.34 o                         
  15   4 -14        176.68        174.39        34.14 o                         
  16   4 -14          5.26        -42.85        43.72 o                         
   0   5 -14       1057.80       1160.12        39.78 o                         
   1   5 -14        208.64        207.30        16.69 o                         
   2   5 -14         23.43          8.65        14.49 o                         
   3   5 -14        792.99        855.03        22.31 o                         
   4   5 -14        157.46        187.17        22.45 o                         
   5   5 -14       2132.94       2193.54        47.61 o                         
   6   5 -14        101.15         87.16        24.62 o                         
   7   5 -14        342.64        347.13        29.16 o                         
   8   5 -14        660.82        667.12        36.12 o                         
   9   5 -14        337.92        372.10        33.55 o                         
  10   5 -14        124.55        157.16        34.31 o                         
  11   5 -14        151.62        153.71        35.30 o                         
  12   5 -14        120.34        148.56        38.21 o                         
  13   5 -14         29.67          8.74        30.13 o                         
   0   6 -14        231.85        263.90        43.83 o                         
   1   6 -14        547.72        599.36        29.49 o                         
   2   6 -14        200.89        199.66        22.91 o                         
   3   6 -14        420.95        379.32        35.09 o                         
   4   6 -14        264.86        305.22        36.40 o                         
   5   6 -14         88.27        124.11        33.06 o                         
   6   6 -14        257.04        330.66        38.78 o                         
   7   6 -14        173.76        196.33        41.07 o                         
   8   6 -14          6.17        -11.72        39.11 o                         
   9   6 -14        313.94        257.17        52.29 o                         
   2   0 -13       5173.62       4921.00        52.72 o                         
   4   0 -13      11600.78      12228.20       111.16 o                         
   6   0 -13       1157.78       1115.21        21.09 o                         
   8   0 -13       3301.14       3383.96        39.78 o                         
  10   0 -13         46.02         65.12        11.12 o                         
  12   0 -13         51.41         67.73        19.74 o                         
  14   0 -13         91.54        140.21        23.28 o                         
  16   0 -13       1967.98       2093.39        60.53 o                         
  18   0 -13         87.09        111.68        37.14 o                         
  20   0 -13        276.01        297.84        61.84 o                         
   1   1 -13       6239.89       6084.68        41.86 o                         
   2   1 -13      21235.68      20651.43       130.73 o                         
   3   1 -13       1480.01       1443.78        15.55 o                         
   4   1 -13       5313.06       5337.29        37.17 o                         
   5   1 -13         58.88         47.83         5.88 o                         
   6   1 -13      10944.00      11581.21        73.55 o                         
   7   1 -13        488.86        464.41        10.84 o                         
   8   1 -13        497.87        434.99        12.51 o                         
   9   1 -13       1841.46       1809.36        20.31 o                         
  10   1 -13      20152.08      20631.94       128.60 o                         
  11   1 -13        265.87        237.80        10.64 o                         
  12   1 -13        471.08        476.65        13.25 o                         
  13   1 -13        391.79        405.83        15.90 o                         
  14   1 -13        644.40        636.19        17.81 o                         
  15   1 -13         72.71         63.67        19.08 o                         
  16   1 -13         47.53         77.27        21.54 o                         
  17   1 -13        113.14         69.93        24.51 o                         
  18   1 -13       1767.62       1915.60        51.33 o                         
  19   1 -13         15.02         17.40        37.59 o                         
  20   1 -13         80.01          4.31        40.76 o                         
   1   2 -13        541.34        559.05        11.21 o                         
   2   2 -13        561.70        581.90        11.99 o                         
   3   2 -13       4534.80       4212.74        31.33 o                         
   4   2 -13       3493.91       3321.79        25.95 o                         
   5   2 -13       3468.25       3640.40        29.74 o                         
   6   2 -13       1113.02       1206.30        15.76 o                         
   7   2 -13       4803.89       4715.54        37.32 o                         
   8   2 -13       3793.13       3706.33        32.21 o                         
   9   2 -13        863.82        853.80        16.20 o                         
  10   2 -13        127.65        105.21         9.80 o                         
  11   2 -13        204.39        265.93        12.27 o                         
  12   2 -13        794.71        759.80        20.71 o                         
  13   2 -13         95.02         78.89        14.11 o                         
  14   2 -13       1857.63       1915.73        33.23 o                         
  15   2 -13         13.56          3.88        19.35 o                         
  16   2 -13        996.30       1168.43        39.73 o                         
  17   2 -13        253.73        250.23        32.46 o                         
  18   2 -13        177.61        133.41        36.11 o                         
  19   2 -13          8.19         17.34        35.99 o                         
   1   3 -13       4430.45       4428.86        36.91 o                         
   2   3 -13       4275.09       4277.87        34.95 o                         
   3   3 -13        983.15        923.63        15.40 o                         
   4   3 -13         30.55         38.20         7.62 o                         
   5   3 -13         32.27         27.41         7.66 o                         
   6   3 -13       2266.38       2251.22        24.79 o                         
   7   3 -13       1244.84       1262.22        19.32 o                         
   8   3 -13        720.15        678.86        16.47 o                         
   9   3 -13       1336.05       1281.47        24.27 o                         
  10   3 -13       9386.61       9661.02        73.86 o                         
  11   3 -13       1014.96       1080.15        25.30 o                         
  12   3 -13         86.90         81.66        16.63 o                         
  13   3 -13       1119.28       1094.92        30.65 o                         
  14   3 -13        762.09        742.95        33.22 o                         
  15   3 -13        139.34         41.38        24.74 o                         
  16   3 -13        434.15        386.36        33.75 o                         
  17   3 -13        185.50        203.28        36.29 o                         
  18   3 -13        625.41        559.27        44.82 o                         
   1   4 -13        665.23        691.34        20.19 o                         
   2   4 -13        634.88        641.18        16.45 o                         
   3   4 -13       2025.13       2012.64        27.00 o                         
   4   4 -13        307.55        284.56        11.24 o                         
   5   4 -13       8839.67       8744.11        79.85 o                         
   6   4 -13        688.28        807.68        25.50 o                         
   7   4 -13       1297.16       1275.09        26.38 o                         
   8   4 -13         24.34         22.64        15.54 o                         
   9   4 -13       1260.02       1259.48        29.74 o                         
  10   4 -13        468.39        453.17        20.22 o                         
  11   4 -13        230.61        236.92        18.50 o                         
  12   4 -13          9.12          7.86        20.04 o                         
  13   4 -13         29.13         25.69        22.17 o                         
  14   4 -13         35.96          5.06        28.06 o                         
  15   4 -13         41.65         21.55        28.80 o                         
  16   4 -13        425.70        448.58        40.17 o                         
   1   5 -13       3214.68       3331.39        47.45 o                         
   2   5 -13        864.64        837.15        23.47 o                         
   3   5 -13        747.46        668.01        19.95 o                         
   4   5 -13        363.59        366.52        22.46 o                         
   5   5 -13        565.76        538.71        25.80 o                         
   6   5 -13          5.25        -22.55        22.55 o                         
   7   5 -13         96.45        100.33        24.95 o                         
   8   5 -13        157.05        156.68        29.85 o                         
   9   5 -13         81.19        130.85        32.11 o                         
  10   5 -13        505.77        491.53        36.35 o                         
  11   5 -13       1988.21       2073.13        64.92 o                         
  12   5 -13        135.17        142.49        23.00 o                         
  13   5 -13        257.30        273.90        37.81 o                         
  14   5 -13        316.55        291.33        98.38 o                         
   1   6 -13        119.29        117.09        22.11 o                         
   2   6 -13        313.95        318.64        21.31 o                         
   3   6 -13        309.71        277.14        35.64 o                         
   4   6 -13        100.85        103.08        33.35 o                         
   5   6 -13       2228.52       2405.53        72.59 o                         
   6   6 -13         50.56        105.12        34.63 o                         
   7   6 -13        606.70        644.12        41.34 o                         
   8   6 -13         23.17         -6.89        36.05 o                         
   9   6 -13        328.39        321.29        42.46 o                         
   0   0 -12       7392.53       7273.53        94.32 o                         
   2   0 -12       3323.04       3375.88        47.61 o                         
   4   0 -12      43735.50      45938.91       458.89 o                         
   6   0 -12      34558.32      35959.45       358.63 o                         
   8   0 -12       7269.20       7266.39        65.28 o                         
  10   0 -12       1787.41       1917.58        28.43 o                         
  12   0 -12       1581.07       1564.87        40.47 o                         
  14   0 -12        784.46        791.48        35.02 o                         
  16   0 -12        178.88        201.10        32.66 o                         
  18   0 -12       1492.17       1602.93        66.55 o                         
  20   0 -12        870.72        959.56        67.36 o                         
   0   1 -12        560.08        421.83        12.06 o                         
   1   1 -12       6963.32       7117.03        49.61 o                         
   2   1 -12      35107.84      37545.00       229.29 o                         
   3   1 -12       2764.84       2776.32        23.31 o                         
   4   1 -12       4844.07       5100.93        35.98 o                         
   5   1 -12       2686.59       2765.44        21.86 o                         
   6   1 -12      11702.88      11949.28        76.90 o                         
   7   1 -12        424.39        411.58        10.15 o                         
   8   1 -12       2012.08       2300.89        21.72 o                         
   9   1 -12       2251.46       2094.50        21.33 o                         
  10   1 -12       4220.00       4233.58        35.12 o                         
  11   1 -12         76.15         66.25         8.75 o                         
  12   1 -12       1889.03       1808.55        22.54 o                         
  13   1 -12        617.62        568.61        16.61 o                         
  14   1 -12       4039.18       4162.97        42.49 o                         
  15   1 -12        442.29        407.35        20.72 o                         
  16   1 -12        141.12        181.52        21.71 o                         
  17   1 -12         32.34         29.19        24.63 o                         
  18   1 -12        120.39        140.33        27.53 o                         
  19   1 -12         12.94          2.00        31.39 o                         
  20   1 -12         41.00         20.63        37.64 o                         
   0   2 -12      14145.64      14333.36       127.36 o                         
   1   2 -12        465.39        442.18         9.71 o                         
   2   2 -12       2940.29       3034.59        23.93 o                         
   3   2 -12       1140.97        993.84        12.92 o                         
   4   2 -12       5048.77       4968.27        35.93 o                         
   5   2 -12       2154.12       2212.34        20.47 o                         
   6   2 -12      13143.23      13803.08        88.29 o                         
   7   2 -12       7246.39       7014.27        49.59 o                         
   8   2 -12      10720.76      11204.19        73.16 o                         
   9   2 -12       1082.36        978.25        16.09 o                         
  10   2 -12        463.44        486.62        12.66 o                         
  11   2 -12        912.25        841.56        18.49 o                         
  12   2 -12        552.13        608.91        17.51 o                         
  13   2 -12        412.91        401.38        16.81 o                         
  14   2 -12       1283.78       1280.06        27.56 o                         
  15   2 -12         11.21         22.40        18.17 o                         
  16   2 -12        248.08        304.05        27.53 o                         
  17   2 -12         71.01         40.74        27.51 o                         
  18   2 -12        322.14        277.87        34.72 o                         
  19   2 -12         99.23         82.82        38.80 o                         
   0   3 -12       3869.51       3956.96        46.07 o                         
   1   3 -12       3487.13       3434.80        30.18 o                         
   2   3 -12       6466.69       6024.04        44.70 o                         
   3   3 -12       5808.52       5830.91        43.52 o                         
   4   3 -12        376.38        373.02        10.15 o                         
   5   3 -12       3351.63       3352.88        29.09 o                         
   6   3 -12       2969.83       2907.32        28.20 o                         
   7   3 -12         37.21         37.25         8.79 o                         
   8   3 -12        707.80        698.75        17.23 o                         
   9   3 -12        191.60        158.35        12.14 o                         
  10   3 -12        458.00        426.47        16.15 o                         
  11   3 -12         11.55         15.17        13.38 o                         
  12   3 -12         89.60         62.15        16.57 o                         
  13   3 -12        541.13        535.64        20.99 o                         
  14   3 -12       2362.25       2500.35        46.16 o                         
  15   3 -12        270.89        283.10        27.57 o                         
  16   3 -12         27.74         49.27        27.12 o                         
  17   3 -12        142.35        148.45        34.04 o                         
  18   3 -12        238.44        237.82        43.44 o                         
   0   4 -12        156.18        210.67        17.05 o                         
   1   4 -12       1408.69       1385.31        22.31 o                         
   2   4 -12        110.12        136.36        10.95 o                         
   3   4 -12        371.40        376.80        13.38 o                         
   4   4 -12       1217.91       1165.42        25.77 o                         
   5   4 -12       3895.51       3941.72        50.52 o                         
   6   4 -12       4748.83       4970.74        47.76 o                         
   7   4 -12       2344.83       2369.82        34.45 o                         
   8   4 -12        688.36        697.30        22.27 o                         
   9   4 -12       3155.87       3255.75        40.55 o                         
  10   4 -12        199.42        233.40        18.67 o                         
  11   4 -12        348.13        334.93        20.02 o                         
  12   4 -12       1273.17       1445.39        37.08 o                         
  13   4 -12        748.83        762.03        29.10 o                         
  14   4 -12        188.33        152.44        25.81 o                         
  15   4 -12         38.11         -5.66        30.94 o                         
  16   4 -12         76.81         73.10        35.76 o                         
   0   5 -12        495.84        564.45        34.01 o                         
   1   5 -12       1799.96       1894.34        34.38 o                         
   2   5 -12        210.66        209.39        15.30 o                         
   3   5 -12       2306.00       2339.82        38.41 o                         
   4   5 -12         92.61        111.74        20.38 o                         
   5   5 -12        381.24        326.00        23.45 o                         
   6   5 -12         71.61         66.72        22.00 o                         
   7   5 -12       1375.26       1315.27        40.54 o                         
   8   5 -12        417.15        393.08        33.20 o                         
   9   5 -12        335.85        313.70        33.43 o                         
  10   5 -12         66.31         55.89        32.48 o                         
  11   5 -12        475.38        447.00        37.15 o                         
  12   5 -12        169.23        138.24        29.87 o                         
  13   5 -12        349.93        330.52        28.44 o                         
  14   5 -12         42.14         -1.13        29.29 o                         
   0   6 -12        332.24        269.11        33.27 o                         
   1   6 -12        893.21        896.27        33.38 o                         
   2   6 -12        296.74        319.86        22.66 o                         
   3   6 -12        524.36        496.00        37.13 o                         
   4   6 -12         87.19         68.70        31.04 o                         
   5   6 -12        760.41        831.64        43.94 o                         
   6   6 -12        449.13        417.85        39.17 o                         
   7   6 -12        609.63        507.55        42.92 o                         
   8   6 -12         37.65         35.17        40.20 o                         
   9   6 -12       1216.15       1185.29        52.77 o                         
  10   6 -12         83.24          6.87        41.67 o                         
   2   0 -11        838.54        844.07        16.87 o                         
   4   0 -11      23233.86      22888.06       259.56 o                         
   6   0 -11       1969.79       1906.60        30.62 o                         
   8   0 -11      29097.75      31265.91       269.68 o                         
  10   0 -11      16338.76      16494.40       150.71 o                         
  12   0 -11       2715.57       2844.41        44.25 o                         
  14   0 -11       1950.72       2031.40        44.98 o                         
  16   0 -11       4505.30       5142.06        79.18 o                         
  18   0 -11        550.82        567.44        41.71 o                         
  20   0 -11         88.13        -46.83        52.44 o                         
   1   1 -11       1368.69       1278.96        14.03 o                         
   2   1 -11      11672.47      12364.22        82.04 o                         
   3   1 -11       2570.94       2487.81        20.69 o                         
   4   1 -11       5869.14       5697.50        38.29 o                         
   5   1 -11       3414.36       3478.51        26.07 o                         
   6   1 -11        390.84        346.08         8.91 o                         
   7   1 -11        394.83        370.25         9.60 o                         
   8   1 -11       4575.78       4928.69        36.61 o                         
   9   1 -11       1926.58       1786.26        21.05 o                         
  10   1 -11       2122.22       2436.04        23.40 o                         
  11   1 -11         57.26         56.94         8.49 o                         
  12   1 -11         89.84         75.28         9.27 o                         
  13   1 -11        533.94        458.08        13.42 o                         
  14   1 -11        385.36        347.85        15.39 o                         
  15   1 -11        419.32        374.25        21.09 o                         
  16   1 -11        539.94        455.00        23.44 o                         
  17   1 -11          4.84        -15.49        22.46 o                         
  18   1 -11         31.07         43.78        26.50 o                         
  19   1 -11         82.10         64.52        31.52 o                         
  20   1 -11        293.45        281.61        44.96 o                         
   1   2 -11        443.51        485.01         9.99 o                         
   2   2 -11      11697.63      12026.57        77.80 o                         
   3   2 -11       3290.20       3276.55        25.30 o                         
   4   2 -11      25685.73      27124.67       167.90 o                         
   5   2 -11       3713.02       3588.84        27.74 o                         
   6   2 -11       3507.74       3563.61        28.53 o                         
   7   2 -11       1999.09       1879.06        19.81 o                         
   8   2 -11       5039.97       5091.61        39.30 o                         
   9   2 -11        523.57        506.04        12.08 o                         
  10   2 -11       2881.93       2859.52        27.63 o                         
  11   2 -11        930.31        872.34        18.58 o                         
  12   2 -11        101.63         71.48        12.26 o                         
  13   2 -11        529.39        471.06        16.18 o                         
  14   2 -11        415.14        385.97        16.99 o                         
  15   2 -11        284.02        283.52        19.01 o                         
  16   2 -11       3040.93       3337.14        50.98 o                         
  17   2 -11        318.54        280.50        29.08 o                         
  18   2 -11        107.88        106.13        31.28 o                         
  19   2 -11        102.17         95.78        37.39 o                         
   1   3 -11       3923.77       3790.11        31.52 o                         
   2   3 -11       2443.82       2369.71        22.64 o                         
   3   3 -11       2739.77       2652.43        25.55 o                         
   4   3 -11       2098.21       2131.87        20.61 o                         
   5   3 -11       2215.40       2189.56        21.65 o                         
   6   3 -11         67.23         55.98         7.36 o                         
   7   3 -11        241.72        248.81        10.35 o                         
   8   3 -11       1466.15       1339.91        21.42 o                         
   9   3 -11       2217.89       2197.25        29.92 o                         
  10   3 -11        216.55        215.71        13.50 o                         
  11   3 -11       1756.79       1713.95        28.46 o                         
  12   3 -11         18.68         45.01        15.33 o                         
  13   3 -11        235.18        217.37        20.13 o                         
  14   3 -11        101.46         93.74        19.60 o                         
  15   3 -11         93.41         42.42        25.48 o                         
  16   3 -11         34.00         63.65        25.97 o                         
  17   3 -11         13.99         16.93        32.61 o                         
  18   3 -11        138.11        148.79        37.27 o                         
   1   4 -11        207.23        247.96        11.69 o                         
   2   4 -11       2189.23       2151.77        25.91 o                         
   3   4 -11       4401.03       4245.85        38.37 o                         
   4   4 -11       9417.52       9275.58        80.07 o                         
   5   4 -11       2277.92       2259.66        34.27 o                         
   6   4 -11        900.60        908.63        22.14 o                         
   7   4 -11       1046.47       1024.55        23.81 o                         
   8   4 -11       1462.74       1370.54        26.07 o                         
   9   4 -11       1246.40       1269.36        30.80 o                         
  10   4 -11        911.21        882.57        24.21 o                         
  11   4 -11        884.51        853.67        24.10 o                         
  12   4 -11       1275.28       1341.78        35.47 o                         
  13   4 -11        869.53        917.77        31.35 o                         
  14   4 -11        211.26        279.46        26.90 o                         
  15   4 -11        443.02        479.35        31.72 o                         
  16   4 -11         79.35         18.42        35.24 o                         
   1   5 -11        363.14        427.40        18.47 o                         
   2   5 -11        400.15        479.66        19.46 o                         
   3   5 -11        899.64        903.16        22.40 o                         
   4   5 -11        135.95        135.67        19.65 o                         
   5   5 -11        322.54        318.83        17.17 o                         
   6   5 -11        287.51        304.22        20.45 o                         
   7   5 -11        918.19        891.95        32.22 o                         
   8   5 -11         99.16        144.39        27.77 o                         
   9   5 -11        874.71        855.64        39.08 o                         
  10   5 -11        141.32        115.73        31.71 o                         
  11   5 -11        149.91        176.15        35.19 o                         
  12   5 -11         40.62         53.80        21.70 o                         
  13   5 -11        595.84        691.04        35.76 o                         
  14   5 -11         29.54          3.50        40.68 o                         
   1   6 -11        200.38        240.24        22.95 o                         
   2   6 -11        273.55        273.46        24.07 o                         
   3   6 -11        605.05        620.25        25.33 o                         
   4   6 -11        341.83        284.36        33.87 o                         
   5   6 -11        431.54        460.04        36.27 o                         
   6   6 -11        143.90        106.92        37.36 o                         
   7   6 -11        467.74        488.46        44.35 o                         
   8   6 -11         51.09         94.04        39.51 o                         
   9   6 -11        355.98        338.55        45.29 o                         
  10   6 -11        135.38        132.45        44.90 o                         
   0   0 -10      17470.18      18333.11       377.23 o                         
   2   0 -10      11120.71      11429.70       111.93 o                         
   4   0 -10        697.93        811.32        17.13 o                         
   6   0 -10      20530.72      20763.50       173.33 o                         
   8   0 -10      22119.49      23518.58       207.84 o                         
  10   0 -10         36.75         26.93        11.84 o                         
  12   0 -10       5832.95       6509.18        73.72 o                         
  14   0 -10         83.74         69.80        19.65 o                         
  16   0 -10        279.24        270.17        28.33 o                         
  18   0 -10        131.73         98.80        34.37 o                         
  20   0 -10        169.36        149.58        56.41 o                         
   0   1 -10     143918.83     149389.36      1302.96 o                         
   1   1 -10        450.28        413.24         8.08 o                         
   2   1 -10         41.30         36.61         4.63 o                         
   3   1 -10       9605.84      10150.18        67.57 o                         
   4   1 -10        384.23        303.44         7.52 o                         
   5   1 -10        667.87        597.29        10.92 o                         
   6   1 -10        628.59        589.68        10.79 o                         
   7   1 -10        407.31        322.16         8.66 o                         
   8   1 -10       6768.23       6703.51        45.38 o                         
   9   1 -10        338.77        301.65         9.35 o                         
  10   1 -10        816.61        807.39        14.94 o                         
  11   1 -10         58.87         34.91         8.12 o                         
  12   1 -10       6624.07       6589.98        48.54 o                         
  13   1 -10       1095.74       1042.28        18.56 o                         
  14   1 -10       2454.15       2543.98        32.75 o                         
  15   1 -10        113.55        107.86        18.27 o                         
  16   1 -10        352.37        353.40        22.23 o                         
  17   1 -10         14.99         11.48        21.75 o                         
  18   1 -10       1522.73       1666.38        48.64 o                         
  19   1 -10         64.52         40.76        31.52 o                         
  20   1 -10        336.83        245.29        40.55 o                         
   0   2 -10      10780.39      10542.40        99.26 o                         
   1   2 -10       5627.63       5591.55        37.88 o                         
   2   2 -10       3320.24       3660.43        28.70 o                         
   3   2 -10       1539.63       1594.69        15.93 o                         
   4   2 -10        565.24        603.69        10.71 o                         
   5   2 -10       5620.92       5805.19        38.98 o                         
   6   2 -10      10059.14      10129.30        65.52 o                         
   7   2 -10        214.10        206.11         8.14 o                         
   8   2 -10       3799.11       3762.54        30.95 o                         
   9   2 -10        919.09        820.77        14.82 o                         
  10   2 -10        539.47        538.46        13.31 o                         
  11   2 -10        242.70        193.80        11.52 o                         
  12   2 -10       6200.79       6644.94        52.67 o                         
  13   2 -10       1014.63       1029.83        23.73 o                         
  14   2 -10         77.35         95.14        14.98 o                         
  15   2 -10         54.43         29.46        15.58 o                         
  16   2 -10        382.85        352.12        22.56 o                         
  17   2 -10        121.03        117.51        25.85 o                         
  18   2 -10        574.92        674.17        37.57 o                         
  19   2 -10        165.29        116.58        37.31 o                         
  20   2 -10        305.52        264.60       100.24 o                         
   0   3 -10      11090.37      11225.99       106.79 o                         
   1   3 -10       5736.37       5735.00        45.07 o                         
   2   3 -10        995.11        976.86        15.29 o                         
   3   3 -10        943.74        906.41        14.74 o                         
   4   3 -10       2154.40       2193.14        20.42 o                         
   5   3 -10        932.20        939.19        14.25 o                         
   6   3 -10        888.36        878.69        14.61 o                         
   7   3 -10       2069.81       2027.05        22.17 o                         
   8   3 -10        848.26        831.58        18.09 o                         
   9   3 -10       1337.03       1217.27        22.12 o                         
  10   3 -10         26.01         28.94        11.53 o                         
  11   3 -10       1704.52       1698.18        28.96 o                         
  12   3 -10       5217.94       5467.71        52.03 o                         
  13   3 -10       1097.53       1023.62        26.62 o                         
  14   3 -10        118.73        110.12        19.31 o                         
  15   3 -10        467.64        516.19        26.75 o                         
  16   3 -10         91.18        100.38        26.13 o                         
  17   3 -10        388.73        383.69        36.98 o                         
  18   3 -10         54.56         58.67        40.43 o                         
   0   4 -10       4218.78       3862.20        50.99 o                         
   1   4 -10       3371.37       3290.11        31.22 o                         
   2   4 -10         58.33         60.09         9.13 o                         
   3   4 -10       2208.98       2244.76        24.65 o                         
   4   4 -10        867.73        884.79        22.61 o                         
   5   4 -10       3023.54       3097.62        37.78 o                         
   6   4 -10        377.02        366.34        14.98 o                         
   7   4 -10       1313.75       1284.14        27.60 o                         
   8   4 -10       1610.45       1690.94        23.66 o                         
   9   4 -10        577.85        585.70        20.23 o                         
  10   4 -10        587.51        572.00        20.63 o                         
  11   4 -10       1032.71        980.36        26.00 o                         
  12   4 -10        150.25        193.42        19.81 o                         
  13   4 -10        446.66        457.08        25.66 o                         
  14   4 -10         17.90          8.92        23.20 o                         
  15   4 -10        183.19        158.74        29.74 o                         
  16   4 -10         22.70         65.36        33.51 o                         
  17   4 -10        189.14        220.62        51.97 o                         
   0   5 -10       4515.85       4311.99        71.64 o                         
   1   5 -10       1803.89       1785.64        33.56 o                         
   2   5 -10        130.09        148.00        15.53 o                         
   3   5 -10       1067.28       1099.09        25.08 o                         
   4   5 -10        132.05        103.19        19.64 o                         
   5   5 -10       1283.84       1226.62        28.86 o                         
   6   5 -10        185.06        223.93        19.58 o                         
   7   5 -10        387.91        411.44        24.53 o                         
   8   5 -10        956.49        904.09        39.30 o                         
   9   5 -10        713.85        737.22        37.22 o                         
  10   5 -10        110.76        139.22        33.02 o                         
  11   5 -10        335.44        354.63        22.90 o                         
  12   5 -10        557.27        538.24        31.20 o                         
  13   5 -10        638.79        605.80        36.13 o                         
  14   5 -10        221.31        181.43        30.46 o                         
   0   6 -10         79.44         44.87        31.00 o                         
   1   6 -10        858.71        801.95        35.66 o                         
   2   6 -10         64.19         90.82        20.27 o                         
   3   6 -10        303.96        325.65        21.27 o                         
   4   6 -10         72.22         34.83        29.84 o                         
   5   6 -10        416.19        453.56        36.65 o                         
   6   6 -10        270.74        340.06        38.87 o                         
   7   6 -10        380.52        396.00        41.07 o                         
   8   6 -10         43.78        -10.94        38.39 o                         
   9   6 -10        258.70        278.54        43.05 o                         
  10   6 -10         66.68         22.22        57.00 o                         
   2   0  -9      50474.37      53285.01       493.98 o                         
   4   0  -9      13991.85      14100.65       129.00 o                         
   6   0  -9       6132.58       6200.01        57.80 o                         
   8   0  -9       1474.31       1609.29        23.24 o                         
  10   0  -9       3236.22       3005.71        39.91 o                         
  12   0  -9         96.66         78.80        15.32 o                         
  14   0  -9        204.92        197.76        21.79 o                         
  16   0  -9        120.30        157.04        25.71 o                         
  18   0  -9         19.92        -16.16        37.72 o                         
  20   0  -9        197.40        269.62        51.96 o                         
   1   1  -9       3852.87       3650.28        26.34 o                         
   2   1  -9      20675.80      20870.57       131.45 o                         
   3   1  -9      18488.59      19050.99       121.22 o                         
   4   1  -9      31014.61      31796.47       187.55 o                         
   5   1  -9       1223.49       1122.55        12.71 o                         
   6   1  -9        320.09        290.31         7.52 o                         
   7   1  -9        204.01        217.88         7.40 o                         
   8   1  -9       5243.68       5082.13        37.02 o                         
   9   1  -9       1030.51       1034.28        14.59 o                         
  10   1  -9       5022.25       5451.63        39.36 o                         
  11   1  -9        233.45        216.74         9.33 o                         
  12   1  -9       1820.23       1797.24        21.71 o                         
  13   1  -9        738.34        668.59        14.56 o                         
  14   1  -9        232.35        216.83        11.54 o                         
  15   1  -9        100.10         77.46        16.38 o                         
  16   1  -9       6642.18       6770.54        63.09 o                         
  17   1  -9         22.37         48.01        21.19 o                         
  18   1  -9        404.58        372.07        29.20 o                         
  19   1  -9         10.86         -9.98        30.53 o                         
  20   1  -9         14.60         14.58        37.61 o                         
   1   2  -9       4864.48       4808.62        35.11 o                         
   2   2  -9       1618.11       1366.47        14.61 o                         
   3   2  -9       5437.31       5063.17        35.51 o                         
   4   2  -9        487.07        507.55         9.86 o                         
   5   2  -9       1007.94       1072.85        12.88 o                         
   6   2  -9        196.91        161.96         7.27 o                         
   7   2  -9        192.25        181.18         8.19 o                         
   8   2  -9       1188.45       1198.24        15.04 o                         
   9   2  -9       1557.02       1525.35        17.90 o                         
  10   2  -9      10606.66      10976.21        72.57 o                         
  11   2  -9        828.00        832.71        17.77 o                         
  12   2  -9         98.07        114.47        11.61 o                         
  13   2  -9        454.47        426.99        17.28 o                         
  14   2  -9         95.96        125.07        14.70 o                         
  15   2  -9        400.47        389.70        17.90 o                         
  16   2  -9         74.56        101.69        19.40 o                         
  17   2  -9        107.15        105.93        26.02 o                         
  18   2  -9         11.90          4.48        29.96 o                         
  19   2  -9        110.89        154.04        37.85 o                         
  20   2  -9         42.62        -49.52        49.52 o                         
   1   3  -9       1249.33       1181.24        16.58 o                         
   2   3  -9       4403.25       4270.91        33.47 o                         
   3   3  -9       5983.61       6087.37        43.02 o                         
   4   3  -9      10189.38      10453.68        68.10 o                         
   5   3  -9       4927.91       4931.24        37.25 o                         
   6   3  -9        432.89        373.50        10.65 o                         
   7   3  -9       1410.38       1433.42        18.71 o                         
   8   3  -9       1867.85       1820.90        23.17 o                         
   9   3  -9       1378.07       1358.86        22.11 o                         
  10   3  -9       2383.58       2353.61        29.92 o                         
  11   3  -9         47.17         50.74        13.24 o                         
  12   3  -9       1438.06       1333.04        28.27 o                         
  13   3  -9        220.70        155.36        16.88 o                         
  14   3  -9         80.26         64.74        17.20 o                         
  15   3  -9        644.63        647.49        27.45 o                         
  16   3  -9       2507.21       2796.71        63.64 o                         
  17   3  -9        721.86        737.39        38.84 o                         
  18   3  -9        628.52        636.81        45.26 o                         
  19   3  -9         60.66       -132.11       170.43 o                         
   1   4  -9       2585.53       2492.76        26.37 o                         
   2   4  -9        228.46        253.68        12.02 o                         
   3   4  -9       2644.30       2593.60        25.44 o                         
   4   4  -9        518.35        561.90        16.94 o                         
   5   4  -9       1525.47       1419.72        23.79 o                         
   6   4  -9        177.69        167.64        12.42 o                         
   7   4  -9        117.44        116.10         8.90 o                         
   8   4  -9        533.57        527.50        14.77 o                         
   9   4  -9        916.33        989.22        23.60 o                         
  10   4  -9        149.49        159.50        15.70 o                         
  11   4  -9        921.22        864.48        25.90 o                         
  12   4  -9        995.52       1039.14        29.51 o                         
  13   4  -9        723.03        743.37        28.84 o                         
  14   4  -9        714.69        775.52        32.38 o                         
  15   4  -9        397.56        380.56        32.52 o                         
  16   4  -9         68.89         84.92        37.94 o                         
  17   4  -9         84.75        100.09        42.36 o                         
   1   5  -9       1881.51       1839.33        33.20 o                         
   2   5  -9        796.93        787.23        25.30 o                         
   3   5  -9       4477.39       4516.16        48.55 o                         
   4   5  -9       2491.37       2396.14        34.29 o                         
   5   5  -9       3033.11       3166.78        40.62 o                         
   6   5  -9        149.09        144.12        17.61 o                         
   7   5  -9        540.09        521.37        22.22 o                         
   8   5  -9        251.09        218.23        25.15 o                         
   9   5  -9        922.41        855.69        35.25 o                         
  10   5  -9        333.88        311.19        36.65 o                         
  11   5  -9        288.39        305.40        21.74 o                         
  12   5  -9         31.87         30.18        24.99 o                         
  13   5  -9         93.57         88.42        27.10 o                         
  14   5  -9          9.31          1.60        35.78 o                         
   1   6  -9       1257.99       1396.30        39.30 o                         
   2   6  -9        241.30        300.51        21.90 o                         
   3   6  -9       1113.28       1107.58        33.84 o                         
   4   6  -9        150.52        161.80        31.50 o                         
   5   6  -9        420.93        408.96        36.05 o                         
   6   6  -9        761.66        807.24        45.71 o                         
   7   6  -9        249.40        275.34        38.65 o                         
   8   6  -9        109.90         77.45        38.91 o                         
   9   6  -9        345.35        332.35        48.69 o                         
  10   6  -9         17.32         33.92        41.01 o                         
   1   7  -9         38.34         -2.81        31.32 o                         
   0   0  -8      33081.64      38389.74       476.70 o                         
   2   0  -8      26044.47      27304.72       267.11 o                         
   4   0  -8        134.46        118.51         7.50 o                         
   6   0  -8      25774.96      26007.03       214.18 o                         
   8   0  -8       3306.61       3487.28        35.77 o                         
  10   0  -8       2522.23       2629.50        36.43 o                         
  12   0  -8       1923.62       2154.83        35.33 o                         
  14   0  -8      11945.91      12197.34       123.62 o                         
  16   0  -8        381.17        380.18        28.97 o                         
  18   0  -8        887.00        879.00        55.64 o                         
  20   0  -8          7.91         50.82        53.77 o                         
   0   1  -8      18658.65      20415.06       181.37 o                         
   1   1  -8       6047.82       5862.03        40.99 o                         
   2   1  -8       2490.47       2622.79        20.27 o                         
   3   1  -8      12607.10      11591.90        72.42 o                         
   4   1  -8      23845.27      26050.26       153.35 o                         
   5   1  -8       3128.86       3018.59        22.94 o                         
   6   1  -8      12041.39      12307.11        75.29 o                         
   7   1  -8       1265.75       1238.30        14.71 o                         
   8   1  -8       5672.72       5639.48        39.91 o                         
   9   1  -8       2386.87       2314.76        21.38 o                         
  10   1  -8        186.80        194.67         8.42 o                         
  11   1  -8         81.12         86.72         7.90 o                         
  12   1  -8       3098.39       3166.11        27.97 o                         
  13   1  -8        137.21        107.44         9.71 o                         
  14   1  -8         49.94         70.42         9.95 o                         
  15   1  -8        797.15        755.55        17.83 o                         
  16   1  -8       1007.81       1049.48        27.12 o                         
  17   1  -8        276.75        229.00        22.58 o                         
  18   1  -8         58.60         52.76        26.00 o                         
  19   1  -8          6.75          6.62        31.31 o                         
  20   1  -8        355.74        366.42        41.06 o                         
   0   2  -8        647.05        618.14        14.26 o                         
   1   2  -8       6007.36       5662.41        40.14 o                         
   2   2  -8      26935.41      28032.26       172.56 o                         
   3   2  -8       3186.40       3011.19        22.79 o                         
   4   2  -8        500.62        575.42         9.90 o                         
   5   2  -8       1272.72       1188.07        13.73 o                         
   6   2  -8      14943.79      14732.52        92.78 o                         
   7   2  -8       1591.65       1641.82        17.77 o                         
   8   2  -8         21.10         41.12         6.61 o                         
   9   2  -8        218.50        188.71         8.16 o                         
  10   2  -8        282.91        252.28        10.29 o                         
  11   2  -8        826.01        809.64        17.53 o                         
  12   2  -8        139.77         95.12        11.43 o                         
  13   2  -8        392.18        323.57        14.79 o                         
  14   2  -8       7106.00       7456.19        60.53 o                         
  15   2  -8       1278.38       1399.49        29.07 o                         
  16   2  -8        613.54        612.71        23.81 o                         
  17   2  -8        149.71        173.47        25.32 o                         
  18   2  -8        483.15        541.78        34.51 o                         
  19   2  -8          1.77         -2.72        38.83 o                         
  20   2  -8         99.17         47.54        45.87 o                         
   0   3  -8       2970.42       3119.56        38.38 o                         
   1   3  -8       5153.07       5350.43        39.35 o                         
   2   3  -8        158.86        190.76         7.51 o                         
   3   3  -8       1298.12       1309.97        15.87 o                         
   4   3  -8        626.67        559.27        13.29 o                         
   5   3  -8       2784.49       2707.57        23.44 o                         
   6   3  -8       2665.99       2693.96        24.17 o                         
   7   3  -8       1744.24       1587.05        17.75 o                         
   8   3  -8       4708.09       4570.51        37.61 o                         
   9   3  -8       2838.59       2875.24        29.65 o                         
  10   3  -8         30.73         41.75        11.19 o                         
  11   3  -8        780.67        724.67        19.25 o                         
  12   3  -8        577.59        583.12        18.09 o                         
  13   3  -8       1257.31       1239.67        24.09 o                         
  14   3  -8        311.85        296.91        17.41 o                         
  15   3  -8        254.07        328.12        24.57 o                         
  16   3  -8        478.17        498.98        28.58 o                         
  17   3  -8          3.67         29.20        33.88 o                         
  18   3  -8        253.95        347.87        44.82 o                         
  19   3  -8        164.84         73.40        61.03 o                         
   0   4  -8        380.45        474.69        19.17 o                         
   1   4  -8        215.92        196.83        10.26 o                         
   2   4  -8       2899.15       2842.41        28.82 o                         
   3   4  -8       3660.60       3605.34        31.64 o                         
   4   4  -8        505.74        494.54        14.72 o                         
   5   4  -8       2218.74       2177.50        28.67 o                         
   6   4  -8       2956.80       2910.15        34.10 o                         
   7   4  -8        603.69        579.93        14.15 o                         
   8   4  -8        291.66        281.31        14.68 o                         
   9   4  -8        375.46        376.87        16.53 o                         
  10   4  -8         41.90         38.01        14.43 o                         
  11   4  -8        228.30        223.50        18.05 o                         
  12   4  -8        499.88        526.83        23.49 o                         
  13   4  -8       1061.72       1060.20        33.28 o                         
  14   4  -8        831.36        782.86        32.84 o                         
  15   4  -8        743.26        770.47        48.65 o                         
  16   4  -8          5.38         41.63        36.87 o                         
  17   4  -8        197.63        187.73        40.91 o                         
   0   5  -8        319.21        431.08        25.05 o                         
   1   5  -8       2158.32       2197.26        36.25 o                         
   2   5  -8        375.14        377.34        17.94 o                         
   3   5  -8       2170.55       2063.18        32.53 o                         
   4   5  -8          7.12         -4.05         8.90 o                         
   5   5  -8         45.89         70.63        17.27 o                         
   6   5  -8        769.19        764.58        23.71 o                         
   7   5  -8       1086.17       1078.60        28.93 o                         
   8   5  -8         37.44         23.07        25.60 o                         
   9   5  -8       1486.33       1618.95        49.13 o                         
  10   5  -8         42.63         41.63        26.38 o                         
  11   5  -8        679.63        680.89        28.45 o                         
  12   5  -8        106.91        136.22        23.79 o                         
  13   5  -8        512.80        508.45        31.69 o                         
  14   5  -8        501.93        474.60        35.62 o                         
   0   6  -8        336.34        321.40        33.03 o                         
   1   6  -8         27.42         59.83        20.79 o                         
   2   6  -8         23.81          5.54        19.93 o                         
   3   6  -8       1541.38       1723.13        44.41 o                         
   4   6  -8          3.21         40.19        26.22 o                         
   5   6  -8        450.34        508.74        36.67 o                         
   6   6  -8        335.55        307.47        36.84 o                         
   7   6  -8        420.34        396.07        42.19 o                         
   8   6  -8         81.14         31.08        38.59 o                         
   9   6  -8        234.15        153.66        42.83 o                         
  10   6  -8        109.80         85.15        42.92 o                         
  11   6  -8          7.61         -6.57        47.36 o                         
   0   7  -8        149.38        113.58        47.11 o                         
   1   7  -8        341.97        351.61        38.02 o                         
   2   7  -8         34.37          2.46        29.73 o                         
   2   0  -7      70508.00      74973.79       630.89 o                         
   4   0  -7      12447.00      12210.44       129.79 o                         
   6   0  -7        804.27       1037.00        17.74 o                         
   8   0  -7       1042.09       1048.03        21.14 o                         
  10   0  -7      36910.74      39606.78       338.66 o                         
  12   0  -7        442.06        484.95        18.34 o                         
  14   0  -7        151.31        149.18        19.43 o                         
  16   0  -7        226.24        209.83        27.39 o                         
  18   0  -7        778.83        859.24        45.17 o                         
  20   0  -7        332.69        436.25        55.30 o                         
   1   1  -7       2908.21       2760.45        23.73 o                         
   2   1  -7       9618.00      10920.71        74.43 o                         
   3   1  -7       5143.34       4481.87        28.96 o                         
   4   1  -7      40958.70      44663.84       257.38 o                         
   5   1  -7       2729.48       2509.33        18.56 o                         
   6   1  -7       2959.72       3217.87        24.24 o                         
   7   1  -7        160.67        139.80         5.91 o                         
   8   1  -7       7301.71       7064.14        47.05 o                         
   9   1  -7        855.58        766.22        13.64 o                         
  10   1  -7       1110.60       1186.01        15.75 o                         
  11   1  -7        284.65        244.89         8.76 o                         
  12   1  -7         27.23         11.06         8.13 o                         
  13   1  -7         14.31         25.85         9.11 o                         
  14   1  -7        157.75        175.21        10.88 o                         
  15   1  -7       1085.51       1048.16        20.15 o                         
  16   1  -7       1353.88       1447.22        28.04 o                         
  17   1  -7        946.38        941.53        31.76 o                         
  18   1  -7         10.26          3.90        24.86 o                         
  19   1  -7         12.35        -27.40        30.78 o                         
  20   1  -7         33.90         39.26        42.15 o                         
   1   2  -7       7392.10       7093.17        48.16 o                         
   2   2  -7      47295.29      49395.95       293.21 o                         
   3   2  -7       1131.02       1083.06        11.20 o                         
   4   2  -7       3841.92       3748.06        26.80 o                         
   5   2  -7         98.00         95.22         4.95 o                         
   6   2  -7        438.43        400.65         9.54 o                         
   7   2  -7       1302.11       1315.56        14.68 o                         
   8   2  -7        197.63        182.95         7.27 o                         
   9   2  -7       1454.22       1424.04        17.68 o                         
  10   2  -7       5843.68       5720.50        41.65 o                         
  11   2  -7       1790.38       1837.24        23.02 o                         
  12   2  -7        953.57       1025.16        20.66 o                         
  13   2  -7        119.12        143.94        12.98 o                         
  14   2  -7       1383.11       1416.41        27.56 o                         
  15   2  -7        181.24        164.29        15.82 o                         
  16   2  -7         63.00         47.59        18.99 o                         
  17   2  -7         75.73         86.66        25.09 o                         
  18   2  -7        429.12        445.57        31.57 o                         
  19   2  -7         19.02         84.40        36.47 o                         
  20   2  -7         17.56         32.11        42.39 o                         
   1   3  -7        887.21        914.79        14.53 o                         
   2   3  -7       2707.39       2664.82        22.61 o                         
   3   3  -7       9503.01       9397.23        62.08 o                         
   4   3  -7       3780.98       3804.51        32.63 o                         
   5   3  -7       4268.01       4324.97        31.45 o                         
   6   3  -7        515.09        522.63        12.45 o                         
   7   3  -7        310.62        291.57         8.77 o                         
   8   3  -7       2895.72       2945.54        27.95 o                         
   9   3  -7        388.33        393.47        13.22 o                         
  10   3  -7        374.66        410.76        13.75 o                         
  11   3  -7        778.40        735.77        21.05 o                         
  12   3  -7        791.64        788.88        17.72 o                         
  13   3  -7       1374.04       1304.04        25.52 o                         
  14   3  -7         89.80         67.61        17.25 o                         
  15   3  -7        432.79        382.33        22.85 o                         
  16   3  -7        427.90        447.84        27.10 o                         
  17   3  -7        513.31        439.29        39.78 o                         
  18   3  -7        322.20        338.70        40.98 o                         
  19   3  -7         68.60         43.85        51.19 o                         
   1   4  -7       3630.40       3455.82        32.68 o                         
   2   4  -7       4820.18       4611.13        34.29 o                         
   3   4  -7       1558.81       1520.76        19.18 o                         
   4   4  -7        413.35        397.27        10.31 o                         
   5   4  -7         31.84         44.77         7.79 o                         
   6   4  -7        589.90        565.40        14.87 o                         
   7   4  -7       1513.58       1510.33        22.20 o                         
   8   4  -7        212.63        246.69        11.85 o                         
   9   4  -7       2297.03       2338.20        28.22 o                         
  10   4  -7       4047.77       4179.91        46.74 o                         
  11   4  -7       1920.03       1871.67        35.10 o                         
  12   4  -7        313.81        307.38        20.12 o                         
  13   4  -7        630.36        608.28        27.44 o                         
  14   4  -7          6.44         17.72        24.65 o                         
  15   4  -7         74.25         71.61        29.86 o                         
  16   4  -7        432.89        453.04        39.99 o                         
  17   4  -7          9.14        -37.65        37.65 o                         
   1   5  -7        402.72        361.44        16.92 o                         
   2   5  -7        590.74        632.67        20.82 o                         
   3   5  -7       1128.81       1143.37        22.54 o                         
   4   5  -7        148.16        100.98        14.79 o                         
   5   5  -7       1428.83       1585.58        26.12 o                         
   6   5  -7          6.85         41.14        15.25 o                         
   7   5  -7       1095.07       1114.91        30.07 o                         
   8   5  -7        189.62        168.63        22.03 o                         
   9   5  -7        122.74        126.10        18.39 o                         
  10   5  -7        279.36        307.83        24.18 o                         
  11   5  -7         13.83        -10.39        23.24 o                         
  12   5  -7         29.42        -25.76        25.76 o                         
  13   5  -7        481.23        521.54        33.04 o                         
  14   5  -7         86.29         51.64        36.12 o                         
  15   5  -7        621.49        574.16        81.04 o                         
   1   6  -7        499.33        506.83        25.00 o                         
   2   6  -7        122.36         69.36        20.62 o                         
   3   6  -7        316.59        352.78        22.72 o                         
   4   6  -7        174.23        175.90        19.04 o                         
   5   6  -7         52.45        108.71        30.82 o                         
   6   6  -7        476.22        453.84        36.31 o                         
   7   6  -7        319.10        280.38        49.47 o                         
   8   6  -7        202.36        169.68        38.75 o                         
   9   6  -7        414.72        413.55        45.27 o                         
  10   6  -7          9.34        -34.87        41.94 o                         
  11   6  -7        436.97        395.24        48.96 o                         
   1   7  -7        390.24        330.42        36.18 o                         
   2   7  -7        222.03        163.52        41.04 o                         
   3   7  -7        751.56        710.92        54.82 o                         
   0   0  -6       7358.35       6828.68       101.59 o                         
   2   0  -6       9914.00       9760.55        86.48 o                         
   4   0  -6       9388.08       9610.57        96.37 o                         
   6   0  -6       9728.28      10349.74        89.08 o                         
   8   0  -6       7196.16       7349.06        70.03 o                         
  10   0  -6       1515.14       1581.56        27.83 o                         
  12   0  -6       1541.81       1643.68        31.71 o                         
  14   0  -6       2582.35       2473.65        44.24 o                         
  16   0  -6        195.97        238.44        25.68 o                         
  18   0  -6       1889.75       2082.87        68.16 o                         
  20   0  -6        201.18        143.29        53.23 o                         
   0   1  -6      21212.19      23119.00       190.30 o                         
   1   1  -6       6557.73       6073.31        39.05 o                         
   2   1  -6       6394.54       6644.66        45.39 o                         
   3   1  -6       5306.58       4790.83        34.96 o                         
   4   1  -6        108.88         83.62         4.19 o                         
   5   1  -6        596.52        501.71         8.24 o                         
   6   1  -6       5528.69       5565.09        36.34 o                         
   7   1  -6        746.00        670.61        10.79 o                         
   8   1  -6      37559.65      40660.99       230.74 o                         
   9   1  -6        486.00        481.22        11.82 o                         
  10   1  -6        172.29        155.24         7.37 o                         
  11   1  -6        892.31        829.80        14.77 o                         
  12   1  -6      13626.39      13946.36        88.18 o                         
  13   1  -6        317.96        298.24        11.28 o                         
  14   1  -6       1878.08       1902.22        24.84 o                         
  15   1  -6        730.75        656.93        16.46 o                         
  16   1  -6         55.49         30.41        13.87 o                         
  17   1  -6        410.89        355.82        23.25 o                         
  18   1  -6        264.26        229.75        26.49 o                         
  19   1  -6         38.33         59.13        30.96 o                         
  20   1  -6       1470.37       1737.32        63.90 o                         
  21   1  -6         36.46         69.03        57.64 o                         
   0   2  -6        581.95        505.46        12.92 o                         
   1   2  -6       1536.82       1380.93        14.04 o                         
   2   2  -6       7504.81       7877.47        49.84 o                         
   3   2  -6       5542.42       5337.91        34.86 o                         
   4   2  -6       1764.10       2001.49        16.95 o                         
   5   2  -6       2370.70       2359.52        20.12 o                         
   6   2  -6       3033.20       2740.17        22.41 o                         
   7   2  -6       3791.65       3939.70        28.54 o                         
   8   2  -6         23.73         19.85         6.20 o                         
   9   2  -6        546.73        544.37        11.98 o                         
  10   2  -6        355.15        334.13        10.33 o                         
  11   2  -6       1240.75       1115.78        19.01 o                         
  12   2  -6        973.63        982.89        20.50 o                         
  13   2  -6        684.30        645.44        17.22 o                         
  14   2  -6       1760.58       1805.39        29.26 o                         
  15   2  -6        232.99        165.58        15.53 o                         
  16   2  -6       1229.89       1380.93        31.93 o                         
  17   2  -6         92.17         80.12        22.22 o                         
  18   2  -6        602.73        639.44        32.91 o                         
  19   2  -6         32.49         22.72        36.30 o                         
  20   2  -6        347.94        446.47        50.19 o                         
   0   3  -6      21153.94      22016.28       199.03 o                         
   1   3  -6       7003.20       7061.14        46.66 o                         
   2   3  -6       4107.03       4152.45        30.41 o                         
   3   3  -6       6848.00       6894.05        44.95 o                         
   4   3  -6       3966.51       4014.72        29.67 o                         
   5   3  -6        497.26        455.13        10.84 o                         
   6   3  -6       3124.97       3007.13        25.12 o                         
   7   3  -6       3108.89       3049.66        24.69 o                         
   8   3  -6       3979.95       3661.22        30.46 o                         
   9   3  -6       2124.65       2121.68        24.55 o                         
  10   3  -6         41.35         60.25         9.06 o                         
  11   3  -6        966.96        985.07        21.11 o                         
  12   3  -6       4133.87       4309.25        40.54 o                         
  13   3  -6       1051.91       1080.72        25.39 o                         
  14   3  -6        427.26        428.50        17.64 o                         
  15   3  -6          2.10         -1.85        18.66 o                         
  16   3  -6        149.37        108.72        25.44 o                         
  17   3  -6         32.13         10.09        29.93 o                         
  18   3  -6        149.41        198.59        39.57 o                         
  19   3  -6        162.02         85.80        52.56 o                         
   0   4  -6        563.08        635.96        21.13 o                         
   1   4  -6       1080.68       1000.94        17.59 o                         
   2   4  -6        251.69        250.37         8.73 o                         
   3   4  -6       1682.57       1728.02        19.88 o                         
   4   4  -6        214.60        276.56         9.60 o                         
   5   4  -6       2382.90       2357.96        23.44 o                         
   6   4  -6        676.05        615.45        14.57 o                         
   7   4  -6       4051.37       4002.82        37.50 o                         
   8   4  -6         65.28         76.09        11.22 o                         
   9   4  -6       1263.96       1198.16        22.42 o                         
  10   4  -6        581.26        609.89        20.13 o                         
  11   4  -6        106.48         78.71        17.03 o                         
  12   4  -6        229.20        229.71        20.30 o                         
  13   4  -6         55.48         52.55        20.96 o                         
  14   4  -6         32.35         41.10        24.81 o                         
  15   4  -6        636.08        638.21        38.49 o                         
  16   4  -6         32.88         50.42        36.57 o                         
  17   4  -6        144.70         74.49        40.54 o                         
   0   5  -6       2669.18       2677.46        51.83 o                         
   1   5  -6       5485.22       5588.79        56.50 o                         
   2   5  -6        944.96       1042.97        34.90 o                         
   3   5  -6        356.57        410.08        15.44 o                         
   4   5  -6        413.13        370.68        14.38 o                         
   5   5  -6        523.30        444.38        14.25 o                         
   6   5  -6       1204.35       1139.58        23.62 o                         
   7   5  -6        401.52        428.40        16.86 o                         
   8   5  -6        543.93        493.47        19.70 o                         
   9   5  -6       1734.38       1853.16        40.56 o                         
  10   5  -6         26.40         62.64        21.58 o                         
  11   5  -6        798.11        739.34        33.41 o                         
  12   5  -6        164.58        129.98        24.74 o                         
  13   5  -6        156.91        182.54        30.73 o                         
  14   5  -6        245.50        216.74        34.28 o                         
  15   5  -6        293.04        307.98        41.80 o                         
   0   6  -6       1127.43       1173.42        49.54 o                         
   1   6  -6        293.15        231.43        22.63 o                         
   2   6  -6         14.05         48.70        19.81 o                         
   3   6  -6       1042.59       1110.27        33.57 o                         
   4   6  -6         11.97         -4.32        29.54 o                         
   5   6  -6       1082.51       1126.65        31.68 o                         
   6   6  -6        308.25        322.83        35.64 o                         
   7   6  -6        402.35        342.00        40.40 o                         
   8   6  -6         80.47         59.85        45.33 o                         
   9   6  -6        408.57        307.85        42.87 o                         
  10   6  -6         19.53        -18.44        39.72 o                         
  11   6  -6         53.29         -6.28        54.87 o                         
   0   7  -6        247.99        133.76        46.64 o                         
   1   7  -6        348.17        306.46        36.00 o                         
   2   7  -6         76.92          8.80        30.17 o                         
   3   7  -6        578.65        538.67        39.70 o                         
   4   0  -5       2651.21       2543.90        29.16 o                         
   6   0  -5         74.09        105.06         5.92 o                         
   8   0  -5       3934.02       3578.41        44.34 o                         
  10   0  -5       1492.63       1322.73        19.66 o                         
  12   0  -5        179.37        253.94        15.73 o                         
  14   0  -5       3816.35       3879.01        54.54 o                         
  16   0  -5       3445.63       3630.77        61.84 o                         
  18   0  -5        344.64        278.14        39.55 o                         
  20   0  -5        134.51         93.75        48.76 o                         
   1   1  -5       6526.67       6709.39        42.06 o                         
   2   1  -5       3114.84       2727.47        19.32 o                         
   3   1  -5       9039.46       8931.21        56.41 o                         
   4   1  -5      68888.11      74325.69       425.14 o                         
   5   1  -5       2659.93       2338.66        18.45 o                         
   6   1  -5       3467.83       3340.08        24.32 o                         
   7   1  -5        216.56        192.46         6.20 o                         
   8   1  -5      18773.01      19578.63       112.09 o                         
   9   1  -5        427.36        442.15         9.95 o                         
  10   1  -5        619.52        543.74        11.44 o                         
  11   1  -5        370.45        324.37         9.92 o                         
  12   1  -5       4529.80       4421.74        35.73 o                         
  13   1  -5        185.12        184.19        10.75 o                         
  14   1  -5         88.28         81.58        11.04 o                         
  15   1  -5        579.22        512.11        15.37 o                         
  16   1  -5       3697.57       4100.68        41.33 o                         
  17   1  -5         93.38         71.26        19.85 o                         
  18   1  -5        207.89        162.99        26.29 o                         
  19   1  -5         26.13         18.67        29.43 o                         
  20   1  -5         65.09         97.83        39.53 o                         
  21   1  -5         12.48         15.24        48.17 o                         
   1   2  -5       5274.85       5126.01        36.59 o                         
   2   2  -5       1555.91       1533.59        14.08 o                         
   3   2  -5       6377.71       6103.57        41.16 o                         
   4   2  -5      11892.64      11894.97        74.52 o                         
   5   2  -5        911.29        972.13        11.21 o                         
   6   2  -5        341.98        331.38         6.80 o                         
   7   2  -5       2295.91       2231.25        19.49 o                         
   8   2  -5        954.33        897.33        15.28 o                         
   9   2  -5       1082.55       1000.92        15.19 o                         
  10   2  -5       3820.75       3751.56        30.92 o                         
  11   2  -5       1682.37       1573.19        20.73 o                         
  12   2  -5       2838.94       2874.97        29.89 o                         
  13   2  -5        508.05        451.59        14.85 o                         
  14   2  -5        572.49        558.99        15.51 o                         
  15   2  -5         21.06          8.19        12.88 o                         
  16   2  -5        491.64        443.70        20.38 o                         
  17   2  -5        114.43        132.17        21.94 o                         
  18   2  -5        195.72        210.33        30.53 o                         
  19   2  -5        170.67         70.94        36.29 o                         
  20   2  -5        119.10         58.37        43.21 o                         
   1   3  -5       1121.13       1140.42        13.00 o                         
   2   3  -5        233.41        201.97         6.09 o                         
   3   3  -5       2612.99       2572.52        22.03 o                         
   4   3  -5      24872.43      25238.80       146.55 o                         
   5   3  -5       3946.69       3721.38        26.88 o                         
   6   3  -5       1616.09       1719.90        17.14 o                         
   7   3  -5       3578.40       3434.05        27.54 o                         
   8   3  -5       3753.43       3669.03        27.78 o                         
   9   3  -5       3633.78       3565.42        29.61 o                         
  10   3  -5        882.55        925.88        17.77 o                         
  11   3  -5        166.37        141.11        10.95 o                         
  12   3  -5       2611.07       2814.26        32.03 o                         
  13   3  -5        300.39        276.43        15.23 o                         
  14   3  -5         97.95         89.46        15.66 o                         
  15   3  -5        760.32        779.59        24.46 o                         
  16   3  -5       1093.53       1067.59        36.31 o                         
  17   3  -5        505.37        473.68        33.17 o                         
  18   3  -5         77.56         71.46        37.22 o                         
  19   3  -5         12.66          0.52        44.05 o                         
   1   4  -5       2443.71       2513.22        23.22 o                         
   2   4  -5       1625.74       1549.92        17.26 o                         
   3   4  -5       2669.72       2697.97        23.53 o                         
   4   4  -5       3417.43       3405.71        28.43 o                         
   5   4  -5       1036.66       1053.73        16.26 o                         
   6   4  -5        640.47        563.92        14.01 o                         
   7   4  -5       1444.09       1481.41        20.85 o                         
   8   4  -5        107.89        144.07        11.65 o                         
   9   4  -5       1745.01       1789.60        26.85 o                         
  10   4  -5        313.78        344.73        14.03 o                         
  11   4  -5        690.70        688.07        23.05 o                         
  12   4  -5         96.34        102.37        19.86 o                         
  13   4  -5         81.88         69.96        20.97 o                         
  14   4  -5        106.43        129.93        25.22 o                         
  15   4  -5        113.80        108.00        30.17 o                         
  16   4  -5        745.40        717.44        44.10 o                         
  17   4  -5        173.25        154.98        41.10 o                         
   1   5  -5       1838.48       1891.34        31.08 o                         
   2   5  -5        578.61        613.70        17.99 o                         
   3   5  -5       3143.92       3062.11        33.69 o                         
   4   5  -5        428.61        381.36        13.54 o                         
   5   5  -5       2368.02       2410.35        28.66 o                         
   6   5  -5        132.67        139.71        12.55 o                         
   7   5  -5       1190.47       1157.05        25.73 o                         
   8   5  -5        676.71        668.23        23.39 o                         
   9   5  -5        625.01        558.48        23.62 o                         
  10   5  -5        318.46        364.83        23.40 o                         
  11   5  -5        319.90        331.43        30.10 o                         
  12   5  -5         97.12        113.19        34.63 o                         
  13   5  -5        173.67        194.66        28.12 o                         
  14   5  -5        102.22        144.74        33.29 o                         
  15   5  -5        124.06        131.37        41.44 o                         
   1   6  -5       1395.99       1456.34        36.22 o                         
   2   6  -5        207.80        263.94        21.30 o                         
   3   6  -5        678.49        786.32        29.61 o                         
   4   6  -5        267.74        278.34        25.17 o                         
   5   6  -5        657.26        635.50        29.06 o                         
   6   6  -5        514.26        558.36        26.78 o                         
   7   6  -5        421.11        490.48        24.17 o                         
   8   6  -5        649.36        624.92        43.84 o                         
   9   6  -5        532.73        535.93        46.58 o                         
  10   6  -5         47.03         91.47        21.79 o                         
  11   6  -5        311.08        329.05        43.81 o                         
   1   7  -5          7.41         35.93        31.17 o                         
   2   7  -5        176.92        173.63        36.47 o                         
   3   7  -5        228.85        131.85        32.29 o                         
   4   7  -5         32.32        -15.56        35.27 o                         
   2   0  -4      10394.04      11054.57       102.49 o                         
   4   0  -4       9697.50      10131.79        91.80 o                         
   6   0  -4      30986.00      34615.63       291.86 o                         
   8   0  -4      37133.68      40053.78       326.22 o                         
  10   0  -4       8195.58       8521.30        84.21 o                         
  12   0  -4       1625.90       1512.41        27.46 o                         
  14   0  -4       1107.66       1205.52        25.03 o                         
  16   0  -4        193.88        232.63        24.81 o                         
  18   0  -4        237.75        260.05        38.85 o                         
  20   0  -4       1496.36       1586.55        95.64 o                         
   0   1  -4      83656.57      87992.89       767.17 o                         
   1   1  -4        682.07        573.04         7.06 o                         
   2   1  -4      30911.84      33515.12       202.38 o                         
   3   1  -4       4804.60       4675.19        33.19 o                         
   4   1  -4      16545.89      17600.19       106.71 o                         
   5   1  -4       2594.76       2382.30        18.46 o                         
   6   1  -4         86.21        133.53        10.02 o                         
   7   1  -4       2517.12       2328.85        18.62 o                         
   8   1  -4       1399.08       1368.99        14.02 o                         
   9   1  -4         86.84         72.39         6.16 o                         
  10   1  -4       1978.01       2046.92        19.56 o                         
  11   1  -4         35.63         28.08         7.07 o                         
  12   1  -4       4742.29       4999.43        36.77 o                         
  13   1  -4        170.27        139.89        10.33 o                         
  14   1  -4        289.93        266.60        12.55 o                         
  15   1  -4        339.86        304.13        13.27 o                         
  16   1  -4        242.29        179.30        13.19 o                         
  17   1  -4        147.45         95.39        20.52 o                         
  18   1  -4         25.26          4.31        25.03 o                         
  19   1  -4         85.46         53.25        33.67 o                         
  20   1  -4        223.35        289.82        38.92 o                         
  21   1  -4         32.90         20.40        47.24 o                         
   0   2  -4        838.41        885.62        12.12 o                         
   1   2  -4       3397.31       3269.43        21.67 o                         
   2   2  -4        345.58        334.94         6.29 o                         
   3   2  -4       2065.29       2040.80        15.34 o                         
   4   2  -4      11312.54      12402.43        71.62 o                         
   5   2  -4       3152.53       3002.12        21.01 o                         
   6   2  -4      25963.29      26812.09       146.05 o                         
   7   2  -4       5020.77       5150.96        34.98 o                         
   8   2  -4      12892.04      12979.08        76.64 o                         
   9   2  -4        884.08        821.78        12.58 o                         
  10   2  -4        224.21        210.62         8.89 o                         
  11   2  -4        666.43        648.63        14.44 o                         
  12   2  -4       6673.20       6861.87        49.37 o                         
  13   2  -4         15.25         20.09        10.83 o                         
  14   2  -4        217.31        247.14        13.74 o                         
  15   2  -4        857.66        701.89        19.59 o                         
  16   2  -4         58.41         72.63        16.85 o                         
  17   2  -4        132.16        111.09        23.11 o                         
  18   2  -4        716.81        704.52        36.61 o                         
  19   2  -4        165.34        177.20        42.04 o                         
  20   2  -4       1305.07       1288.12        61.36 o                         
   0   3  -4      10588.82      10770.64        90.40 o                         
   1   3  -4       4582.17       4226.02        28.21 o                         
   2   3  -4        330.97        287.69         7.23 o                         
   3   3  -4        568.01        546.51        11.79 o                         
   4   3  -4         73.57         64.17         5.78 o                         
   5   3  -4       1071.79       1105.43        15.13 o                         
   6   3  -4        181.89        198.63         8.68 o                         
   7   3  -4       1985.81       2010.29        19.03 o                         
   8   3  -4       2058.16       2124.56        20.46 o                         
   9   3  -4       3706.72       3573.17        27.62 o                         
  10   3  -4       1352.36       1247.59        20.18 o                         
  11   3  -4       3124.57       3133.91        31.60 o                         
  12   3  -4       1262.61       1255.37        23.92 o                         
  13   3  -4        475.81        494.46        16.35 o                         
  14   3  -4        319.80        353.26        18.07 o                         
  15   3  -4       1004.68        996.55        28.82 o                         
  16   3  -4        123.85        103.47        24.51 o                         
  17   3  -4        279.52        301.31        32.48 o                         
  18   3  -4        166.80        140.94        37.97 o                         
  19   3  -4         46.33         81.36        42.48 o                         
   0   4  -4       7020.73       6900.89        63.43 o                         
   1   4  -4       1913.83       1905.16        18.50 o                         
   2   4  -4       4768.45       4879.23        34.57 o                         
   3   4  -4       1931.19       1996.40        19.63 o                         
   4   4  -4        413.89        396.68        10.76 o                         
   5   4  -4       2358.24       2308.88        24.55 o                         
   6   4  -4       2146.91       1949.60        21.54 o                         
   7   4  -4       3504.99       3379.84        32.03 o                         
   8   4  -4       4263.56       4242.20        37.40 o                         
   9   4  -4       2907.54       3044.68        30.95 o                         
  10   4  -4        160.18        172.73        13.14 o                         
  11   4  -4        179.09        151.63        16.94 o                         
  12   4  -4        594.82        590.91        22.44 o                         
  13   4  -4        672.38        679.62        26.41 o                         
  14   4  -4        811.93        889.47        34.59 o                         
  15   4  -4        622.06        689.50        34.30 o                         
  16   4  -4         27.33         55.46        32.50 o                         
  17   4  -4         84.87         18.50        38.25 o                         
   0   5  -4        463.51        502.34        20.22 o                         
   1   5  -4        781.73        812.37        20.21 o                         
   2   5  -4        431.28        498.06        13.95 o                         
   3   5  -4       2691.01       2691.02        31.12 o                         
   4   5  -4          7.92          9.29        10.91 o                         
   5   5  -4         81.98         97.49        12.25 o                         
   6   5  -4        758.85        753.65        19.11 o                         
   7   5  -4        785.77        806.29        20.33 o                         
   8   5  -4         39.16         29.50        13.14 o                         
   9   5  -4        641.46        621.85        24.97 o                         
  10   5  -4        104.98        110.90        21.52 o                         
  11   5  -4        310.24        270.79        30.36 o                         
  12   5  -4        215.50        175.73        27.05 o                         
  13   5  -4        679.81        767.28        37.39 o                         
  14   5  -4         79.13         87.57        35.31 o                         
  15   5  -4        132.99         93.46        38.93 o                         
   0   6  -4       1646.50       1590.85        52.74 o                         
   1   6  -4        503.77        526.81        27.27 o                         
   2   6  -4        234.88        270.57        21.85 o                         
   3   6  -4        640.40        707.36        31.97 o                         
   4   6  -4         80.94         71.66        19.94 o                         
   5   6  -4        457.58        462.67        25.72 o                         
   6   6  -4        286.94        318.04        27.99 o                         
   7   6  -4        721.48        751.19        29.70 o                         
   8   6  -4        438.48        410.53        26.93 o                         
   9   6  -4        780.40        833.73        34.05 o                         
  10   6  -4         25.34         33.18        24.00 o                         
  11   6  -4         77.33         25.98        26.54 o                         
   0   7  -4        878.64        936.28        60.73 o                         
   1   7  -4        284.84        201.19        32.35 o                         
   2   7  -4        340.16        314.79        33.59 o                         
   3   7  -4        221.77        191.34        31.79 o                         
   4   7  -4        102.06        128.87        31.42 o                         
   2   0  -3       9089.72      10987.87       127.76 o                         
   4   0  -3      87636.98      92823.90       803.27 o                         
   6   0  -3       2622.44       2885.12        28.22 o                         
   8   0  -3      10737.32      11155.55        90.26 o                         
  10   0  -3       7718.47       7732.90        75.44 o                         
  12   0  -3       1085.69       1213.82        28.32 o                         
  14   0  -3       2271.79       2360.51        39.25 o                         
  16   0  -3        124.35        141.03        21.83 o                         
  18   0  -3       1673.08       1755.95        69.21 o                         
  20   0  -3        110.80         89.00        49.23 o                         
   1   1  -3       1506.92       1488.05        11.81 o                         
   2   1  -3      17790.96      19021.83       115.77 o                         
   3   1  -3         27.42         12.41         2.40 o                         
   4   1  -3       3619.65       3902.55        25.88 o                         
   5   1  -3       1579.11       1297.38        11.64 o                         
   6   1  -3        797.78        726.47         9.38 o                         
   7   1  -3       7049.13       7069.07        43.68 o                         
   8   1  -3       2549.31       2439.45        19.62 o                         
   9   1  -3        398.14        381.42         9.06 o                         
  10   1  -3      12111.29      12242.71        75.11 o                         
  11   1  -3        121.27        117.60         7.94 o                         
  12   1  -3       1029.31        978.88        17.22 o                         
  13   1  -3         57.10         36.65         9.48 o                         
  14   1  -3        707.25        692.52        17.86 o                         
  15   1  -3        609.18        581.70        16.74 o                         
  16   1  -3        369.79        406.35        15.10 o                         
  17   1  -3        173.85        145.74        18.62 o                         
  18   1  -3        407.42        386.19        29.40 o                         
  19   1  -3         49.02         74.13        32.00 o                         
  20   1  -3        361.71        378.70        41.58 o                         
  21   1  -3         10.57        -36.37        45.64 o                         
   1   2  -3       5665.49       5725.29        36.88 o                         
   2   2  -3      11070.63      11403.80        68.24 o                         
   3   2  -3         21.40         18.59         3.42 o                         
   4   2  -3      12776.83      13914.83        79.87 o                         
   5   2  -3       3355.11       3297.14        22.93 o                         
   6   2  -3       9620.93       9666.17        57.69 o                         
   7   2  -3       1551.63       1512.94        14.51 o                         
   8   2  -3       4911.07       4997.94        32.60 o                         
   9   2  -3       1568.70       1509.06        16.83 o                         
  10   2  -3       7587.62       7496.32        49.10 o                         
  11   2  -3        767.43        747.41        14.88 o                         
  12   2  -3       1209.27       1278.66        20.42 o                         
  13   2  -3        352.11        297.62        12.80 o                         
  14   2  -3        717.80        703.95        18.27 o                         
  15   2  -3        560.71        502.16        17.11 o                         
  16   2  -3       1192.83       1300.53        33.26 o                         
  17   2  -3        535.73        525.44        25.87 o                         
  18   2  -3        352.73        295.41        35.07 o                         
  19   2  -3        147.77        121.95        37.69 o                         
  20   2  -3          9.82         29.93        42.24 o                         
   1   3  -3       4540.90       4377.10        29.47 o                         
   2   3  -3       9787.17       9821.62        61.53 o                         
   3   3  -3       2060.00       2020.29        17.16 o                         
   4   3  -3        307.25        290.02        11.07 o                         
   5   3  -3       5218.24       4986.80        36.33 o                         
   6   3  -3       1040.45       1023.34        14.10 o                         
   7   3  -3       2571.30       2636.60        22.57 o                         
   8   3  -3        785.82        825.65        14.37 o                         
   9   3  -3       1733.16       1722.37        19.51 o                         
  10   3  -3       1612.99       1584.28        20.02 o                         
  11   3  -3       3016.96       2994.59        28.12 o                         
  12   3  -3        151.21        188.72        13.48 o                         
  13   3  -3         89.25         63.16        14.23 o                         
  14   3  -3        480.34        463.75        17.67 o                         
  15   3  -3        286.24        235.49        20.95 o                         
  16   3  -3        286.26        264.92        25.65 o                         
  17   3  -3        166.71        136.30        29.51 o                         
  18   3  -3        184.22        245.48        39.88 o                         
  19   3  -3         90.78         46.35        44.54 o                         
   1   4  -3       2524.09       2518.49        22.55 o                         
   2   4  -3       1173.28       1135.28        15.10 o                         
   3   4  -3       3897.51       3658.76        28.22 o                         
   4   4  -3       1000.92        950.98        14.53 o                         
   5   4  -3       3082.93       3016.08        27.43 o                         
   6   4  -3        339.90        343.36        11.83 o                         
   7   4  -3       1519.96       1508.06        22.26 o                         
   8   4  -3       1661.27       1546.84        23.39 o                         
   9   4  -3        277.77        251.06        13.21 o                         
  10   4  -3       3376.35       3440.05        37.63 o                         
  11   4  -3       2145.08       2212.80        29.97 o                         
  12   4  -3         46.84         71.03        17.08 o                         
  13   4  -3        814.76        756.05        29.35 o                         
  14   4  -3        884.69        850.16        33.25 o                         
  15   4  -3        249.20        241.59        34.74 o                         
  16   4  -3         54.44         58.18        32.34 o                         
  17   4  -3        503.31        520.12        48.14 o                         
   1   5  -3        550.61        587.33        15.76 o                         
   2   5  -3       1769.12       1706.33        34.76 o                         
   3   5  -3        556.16        490.38        16.63 o                         
   4   5  -3        494.01        483.59        15.93 o                         
   5   5  -3       2565.87       2649.65        32.88 o                         
   6   5  -3         82.40         90.48        12.93 o                         
   7   5  -3        944.00        958.46        25.61 o                         
   8   5  -3         98.15        104.92        14.94 o                         
   9   5  -3       1184.94       1139.94        30.23 o                         
  10   5  -3        634.11        554.12        24.78 o                         
  11   5  -3        477.15        534.79        27.86 o                         
  12   5  -3        212.30        162.80        26.13 o                         
  13   5  -3        560.96        502.06        31.95 o                         
  14   5  -3         30.22         -5.69        29.98 o                         
  15   5  -3         66.82         13.60        39.40 o                         
   1   6  -3       1312.60       1382.20        38.25 o                         
   2   6  -3        909.31        911.90        32.17 o                         
   3   6  -3        560.68        580.31        24.93 o                         
   4   6  -3        270.98        316.76        22.78 o                         
   5   6  -3        453.59        508.27        26.74 o                         
   6   6  -3        218.19        247.85        24.11 o                         
   7   6  -3        482.82        521.28        27.52 o                         
   8   6  -3        142.84        154.78        28.43 o                         
   9   6  -3         36.12         78.56        24.42 o                         
  10   6  -3        164.25        207.13        27.89 o                         
  11   6  -3        516.22        568.95        45.43 o                         
   1   7  -3        435.62        438.29        35.12 o                         
   2   7  -3         98.82         43.78        33.02 o                         
   3   7  -3          3.06         29.01        33.69 o                         
   4   7  -3        264.68        323.08        34.19 o                         
   4   0  -2       1832.14       1535.15        18.70 o                         
   6   0  -2       1513.54       1477.54        17.87 o                         
   8   0  -2       6282.25       6514.80        60.41 o                         
  10   0  -2        829.77        790.10        22.42 o                         
  12   0  -2      11630.53      12137.76       101.10 o                         
  14   0  -2       1888.53       1991.72        35.65 o                         
  16   0  -2        100.86        109.89        18.89 o                         
  18   0  -2        818.65        896.62        46.49 o                         
  20   0  -2        757.76        771.52        70.97 o                         
   0   1  -2      25966.60      25460.48       200.45 o                         
   1   1  -2       3107.65       3080.19        20.37 o                         
   2   1  -2       4608.58       4924.97        31.07 o                         
   3   1  -2       4683.02       4487.57        28.62 o                         
   4   1  -2      10409.50      10174.48        58.91 o                         
   5   1  -2       1634.51       1468.52        12.07 o                         
   6   1  -2      33425.62      34218.17       190.29 o                         
   7   1  -2       9753.26       9260.61        57.00 o                         
   8   1  -2      12405.34      13270.26        77.51 o                         
   9   1  -2        600.36        568.09        11.20 o                         
  10   1  -2         23.81         27.36         6.67 o                         
  11   1  -2        444.89        403.66        11.02 o                         
  12   1  -2        339.56        349.65        11.07 o                         
  13   1  -2        334.97        297.47        11.64 o                         
  14   1  -2       9135.03       9482.05        69.90 o                         
  15   1  -2        475.44        466.36        15.24 o                         
  16   1  -2         43.60         38.40        12.00 o                         
  17   1  -2         80.60        132.50        18.16 o                         
  18   1  -2       2104.88       2117.90        54.04 o                         
  19   1  -2         83.56         79.80        32.24 o                         
  20   1  -2        304.24        361.38        41.29 o                         
  21   1  -2          7.61        -41.75        41.75 o                         
   0   2  -2      52647.05      55262.27       429.79 o                         
   1   2  -2      12761.02      13099.23        82.08 o                         
   2   2  -2       6921.46       7319.44        45.04 o                         
   3   2  -2       3811.13       3589.79        25.36 o                         
   4   2  -2       1056.08       1308.89        12.79 o                         
   5   2  -2        684.94        606.83         9.48 o                         
   6   2  -2        480.89        465.55        17.38 o                         
   7   2  -2        245.69        248.68         6.86 o                         
   8   2  -2       3105.13       3188.59        24.80 o                         
   9   2  -2       2909.69       2655.72        22.46 o                         
  10   2  -2        900.28       1007.27        17.38 o                         
  11   2  -2        188.27        150.39         8.96 o                         
  12   2  -2        864.89        868.31        17.76 o                         
  13   2  -2        998.05       1027.60        20.89 o                         
  14   2  -2       1498.85       1535.57        27.73 o                         
  15   2  -2         70.69         68.30        15.40 o                         
  16   2  -2         59.51         59.37        16.38 o                         
  17   2  -2         51.73         63.13        21.79 o                         
  18   2  -2         80.88         54.59        30.40 o                         
  19   2  -2        121.90        115.23        40.38 o                         
  20   2  -2         89.45        141.18        44.62 o                         
   0   3  -2       6011.20       5748.44        51.51 o                         
   1   3  -2       1084.48       1064.36        11.75 o                         
   2   3  -2       8330.04       8176.95        51.00 o                         
   3   3  -2       8593.13       8517.77        55.23 o                         
   4   3  -2       2381.06       2265.51        19.48 o                         
   5   3  -2       6682.14       6545.16        42.34 o                         
   6   3  -2      14566.99      14863.38        88.69 o                         
   7   3  -2       5496.17       5473.38        39.08 o                         
   8   3  -2       1425.23       1426.08        17.62 o                         
   9   3  -2         58.81         54.91         8.15 o                         
  10   3  -2        124.27        116.70         9.67 o                         
  11   3  -2         66.41         67.04        10.08 o                         
  12   3  -2        291.09        293.88        12.70 o                         
  13   3  -2        504.90        435.55        14.21 o                         
  14   3  -2       1933.96       1888.49        26.74 o                         
  15   3  -2        363.88        324.03        20.73 o                         
  16   3  -2         92.67         96.98        25.96 o                         
  17   3  -2         96.79         68.60        28.82 o                         
  18   3  -2        217.65        117.30        41.54 o                         
  19   3  -2        157.99        115.75        43.23 o                         
   0   4  -2        401.42        399.10        14.23 o                         
   1   4  -2       5092.92       5071.30        35.06 o                         
   2   4  -2        205.95        193.19         7.82 o                         
   3   4  -2       3253.80       3227.71        27.34 o                         
   4   4  -2       2099.65       2222.35        22.94 o                         
   5   4  -2        548.26        562.74        13.33 o                         
   6   4  -2        800.95        783.12        17.02 o                         
   7   4  -2        964.92        947.43        20.28 o                         
   8   4  -2        172.24        176.47        12.01 o                         
   9   4  -2        254.30        288.76        13.41 o                         
  10   4  -2        191.93        218.59        13.74 o                         
  11   4  -2       1160.29       1231.27        27.65 o                         
  12   4  -2         99.19         86.59        16.30 o                         
  13   4  -2        500.08        443.63        24.49 o                         
  14   4  -2        143.23        114.25        25.43 o                         
  15   4  -2        193.72        149.19        30.13 o                         
  16   4  -2         60.17         57.45        29.86 o                         
  17   4  -2         13.34         24.15        36.78 o                         
   0   5  -2        461.22        438.19        20.32 o                         
   1   5  -2       1486.43       1491.81        23.83 o                         
   2   5  -2        440.90        408.99        14.46 o                         
   3   5  -2        934.25        975.33        23.22 o                         
   4   5  -2        309.39        351.95        16.60 o                         
   5   5  -2       3611.44       3571.01        37.79 o                         
   6   5  -2       1908.98       1866.43        28.87 o                         
   7   5  -2       1039.30       1076.90        26.04 o                         
   8   5  -2        113.29        130.13        16.23 o                         
   9   5  -2       1569.75       1474.03        34.84 o                         
  10   5  -2         11.20         19.57        19.32 o                         
  11   5  -2        213.59        216.17        26.04 o                         
  12   5  -2        166.80        191.55        27.02 o                         
  13   5  -2        391.23        437.42        30.02 o                         
  14   5  -2        371.46        335.40        33.66 o                         
  15   5  -2        402.09        399.29        42.86 o                         
   0   6  -2        199.85        152.71        32.14 o                         
   1   6  -2       1962.96       2078.40        42.94 o                         
   2   6  -2        392.74        406.41        23.29 o                         
   3   6  -2        757.85        783.91        35.88 o                         
   4   6  -2        148.09        149.99        21.68 o                         
   5   6  -2        312.13        297.43        23.73 o                         
   6   6  -2        237.14        281.85        24.58 o                         
   7   6  -2        259.54        265.69        28.22 o                         
   8   6  -2        336.55        444.80        29.90 o                         
   9   6  -2        420.12        398.04        29.37 o                         
  10   6  -2         28.11         68.44        29.22 o                         
  11   6  -2        527.77        585.94        43.53 o                         
   0   7  -2        111.03         64.20        43.15 o                         
   1   7  -2         59.65         49.45        31.57 o                         
   2   7  -2        112.70         44.53        31.26 o                         
   3   7  -2        596.39        568.07        36.29 o                         
   4   7  -2         70.73         30.18        35.05 o                         
   4   0  -1      68741.13      72312.78       580.62 o                         
   6   0  -1         37.95         33.52         5.76 o                         
   8   0  -1      10657.04      10702.25        90.01 o                         
  10   0  -1         49.98         96.09         9.07 o                         
  12   0  -1       3862.58       3898.19        42.61 o                         
  14   0  -1        334.70        376.17        20.12 o                         
  16   0  -1       6089.02       6445.59        85.20 o                         
  18   0  -1       1789.23       1940.55        65.73 o                         
  20   0  -1        186.24        202.82        51.71 o                         
   1   1  -1        786.14        680.87         6.31 o                         
   2   1  -1      16998.71      18576.14       104.28 o                         
   3   1  -1       6322.96       6038.05        36.74 o                         
   4   1  -1       4195.22       4489.70        27.62 o                         
   5   1  -1       8143.96       8130.81        47.52 o                         
   6   1  -1       2129.97       2006.10        15.80 o                         
   7   1  -1       1676.50       1639.80        14.55 o                         
   8   1  -1       7620.16       7816.20        50.48 o                         
   9   1  -1       1536.60       1486.74        15.84 o                         
  10   1  -1       9499.81       9448.85        60.26 o                         
  11   1  -1       1548.09       1488.01        19.27 o                         
  12   1  -1       2078.40       2088.38        22.50 o                         
  13   1  -1        377.54        333.53        11.11 o                         
  14   1  -1       2443.50       2382.28        27.00 o                         
  15   1  -1         20.52          5.02        11.46 o                         
  16   1  -1       1942.47       2106.90        32.59 o                         
  17   1  -1         38.42         -6.17        19.04 o                         
  18   1  -1        255.42        228.85        29.47 o                         
  19   1  -1        226.78        236.57        33.00 o                         
  20   1  -1         71.17         83.05        37.07 o                         
  21   1  -1         22.96          7.53        42.40 o                         
   1   2  -1        138.37        115.64         4.43 o                         
   2   2  -1        356.03        231.05         6.91 o                         
   3   2  -1       7534.65       7264.38        42.81 o                         
   4   2  -1      26868.67      27982.15       153.22 o                         
   5   2  -1       4716.28       4642.05        28.83 o                         
   6   2  -1       2185.16       2279.36        17.67 o                         
   7   2  -1        895.46        857.38        11.64 o                         
   8   2  -1       8045.96       7872.33        49.25 o                         
   9   2  -1       1113.41       1009.66        14.69 o                         
  10   2  -1       2444.06       2551.60        25.11 o                         
  11   2  -1       1372.16       1327.06        18.23 o                         
  12   2  -1       4127.19       4252.32        38.29 o                         
  13   2  -1        826.20        816.99        19.56 o                         
  14   2  -1       1029.93       1076.02        24.99 o                         
  15   2  -1        331.03        271.53        15.23 o                         
  16   2  -1       2508.91       2694.89        37.90 o                         
  17   2  -1         94.43        113.59        22.21 o                         
  18   2  -1        115.09        133.08        31.47 o                         
  19   2  -1         23.28         43.24        34.08 o                         
  20   2  -1        280.26        312.87        45.94 o                         
   1   3  -1       1981.57       1941.39        16.94 o                         
   2   3  -1       2443.05       2436.48        19.70 o                         
   3   3  -1       8265.11       8563.99        53.04 o                         
   4   3  -1      11286.54      11634.30        75.72 o                         
   5   3  -1        393.54        390.86         9.78 o                         
   6   3  -1        694.86        739.65        12.78 o                         
   7   3  -1        526.81        492.09        10.57 o                         
   8   3  -1       1137.64       1156.74        16.38 o                         
   9   3  -1       1103.31       1002.41        17.12 o                         
  10   3  -1       3850.93       3623.84        31.18 o                         
  11   3  -1       3274.38       3241.78        30.05 o                         
  12   3  -1        225.09        226.72        12.42 o                         
  13   3  -1       1080.23       1001.02        22.09 o                         
  14   3  -1        918.72        959.72        23.89 o                         
  15   3  -1        652.25        672.32        21.44 o                         
  16   3  -1         99.20        140.95        25.71 o                         
  17   3  -1         23.24        -19.08        29.76 o                         
  18   3  -1         98.06        118.36        39.98 o                         
  19   3  -1        382.88        397.28        50.63 o                         
   1   4  -1       1764.60       1735.40        19.16 o                         
   2   4  -1        559.72        598.99        12.77 o                         
   3   4  -1       2548.51       2591.28        24.89 o                         
   4   4  -1       2379.20       2229.95        23.45 o                         
   5   4  -1       3336.79       3412.47        28.87 o                         
   6   4  -1         17.92         40.33         9.60 o                         
   7   4  -1       1634.73       1641.27        23.25 o                         
   8   4  -1       1098.51       1077.01        21.78 o                         
   9   4  -1        918.90        844.14        20.12 o                         
  10   4  -1        990.15        963.68        21.57 o                         
  11   4  -1        432.63        431.13        16.29 o                         
  12   4  -1         62.74         22.53        15.42 o                         
  13   4  -1        286.92        313.17        23.07 o                         
  14   4  -1        612.11        656.96        31.63 o                         
  15   4  -1        563.83        571.21        34.60 o                         
  16   4  -1        556.74        640.42        37.12 o                         
  17   4  -1        231.09        203.92        36.01 o                         
   1   5  -1       3687.10       3624.42        39.28 o                         
   2   5  -1         63.18         26.91        12.33 o                         
   3   5  -1        879.04        824.33        21.08 o                         
   4   5  -1       1621.44       1613.48        26.66 o                         
   5   5  -1        258.36        247.92        14.74 o                         
   6   5  -1         15.03          7.34        13.36 o                         
   7   5  -1        777.28        782.45        21.02 o                         
   8   5  -1        514.25        463.93        18.69 o                         
   9   5  -1       1701.47       1701.39        35.66 o                         
  10   5  -1        168.43        179.90        20.84 o                         
  11   5  -1       1269.39       1369.91        43.65 o                         
  12   5  -1        280.38        287.25        27.68 o                         
  13   5  -1        191.66        169.93        29.51 o                         
  14   5  -1        144.19        147.42        31.81 o                         
  15   5  -1        107.43         27.98        44.15 o                         
   1   6  -1        338.98        373.92        23.02 o                         
   2   6  -1       2343.94       2377.76        51.88 o                         
   3   6  -1        867.86        887.28        30.07 o                         
   4   6  -1        117.59         72.89        20.44 o                         
   5   6  -1       1316.61       1505.84        38.28 o                         
   6   6  -1        376.81        326.87        24.63 o                         
   7   6  -1        601.76        600.10        28.92 o                         
   8   6  -1         46.82        -23.88        26.36 o                         
   9   6  -1        389.78        363.67        28.70 o                         
  10   6  -1        355.36        314.82        47.03 o                         
  11   6  -1          3.24        -12.48        30.54 o                         
   1   7  -1        734.80        703.54        36.81 o                         
   2   7  -1          7.81         -6.54        31.17 o                         
   3   7  -1        202.80        130.62        32.33 o                         
   4   7  -1         72.72         75.41        35.92 o                         
   4   0   0         69.78         53.90         5.03 o                         
   6   0   0          1.85         -5.33         5.33 o                         
   8   0   0       8229.29       7663.74        66.84 o                         
  10   0   0        233.12        216.03        10.25 o                         
  12   0   0       9914.15      10351.48        91.38 o                         
  14   0   0         52.29         63.56        12.64 o                         
  16   0   0       2801.41       2840.75        53.97 o                         
  18   0   0          2.97          6.17        34.14 o                         
  20   0   0        122.31         88.72        49.47 o                         
   0   1   0         35.20         -4.62         4.62 o                         
   1   1   0        490.90        438.31         5.16 o                         
   2   1   0       8328.94       8467.12        50.86 o                         
   3   1   0        969.37        934.07         8.42 o                         
   4   1   0        225.35        203.10         5.22 o                         
   5   1   0      13317.11      13726.03        78.28 o                         
   6   1   0      52055.51      55192.42       304.63 o                         
   7   1   0         29.07         54.23         4.66 o                         
   8   1   0         90.56         89.09         5.69 o                         
   9   1   0       1722.83       1768.97        17.86 o                         
  10   1   0         34.01         24.77         6.52 o                         
  11   1   0        611.23        554.65        13.27 o                         
  12   1   0        189.57        164.17         8.60 o                         
  13   1   0        185.03        162.08         9.56 o                         
  14   1   0        660.81        640.10        17.81 o                         
  15   1   0        136.80        140.34        14.28 o                         
  16   1   0        182.29        163.28        16.19 o                         
  17   1   0         74.49         59.88        19.05 o                         
  18   1   0        871.97        909.09        38.86 o                         
  19   1   0        432.56        414.86        36.75 o                         
  20   1   0         16.71         38.51        38.96 o                         
  21   1   0          4.67         62.85        41.74 o                         
   0   2   0     115134.73     113211.28       876.86 o                         
   1   2   0       8168.62       8117.94        48.64 o                         
   2   2   0        108.75        118.65         3.94 o                         
   3   2   0        324.15        319.81         6.30 o                         
   4   2   0      10245.75      10414.16        60.83 o                         
   5   2   0         23.39         41.47         4.28 o                         
   6   2   0         46.79         42.74         4.88 o                         
   7   2   0        436.88        443.56         9.48 o                         
   8   2   0       2482.56       2670.14        21.69 o                         
   9   2   0         99.52        114.51         7.39 o                         
  10   2   0        143.41        127.66         8.44 o                         
  11   2   0       3965.50       3847.20        30.96 o                         
  12   2   0      18229.21      19470.53       123.81 o                         
  13   2   0       1336.76       1474.18        23.13 o                         
  14   2   0          0.56         11.16        13.08 o                         
  15   2   0          1.57         -1.91        12.46 o                         
  16   2   0        643.56        535.26        22.57 o                         
  17   2   0        179.17        182.48        22.69 o                         
  18   2   0         10.44         41.55        30.20 o                         
  19   2   0         15.36         64.05        38.98 o                         
  20   2   0        630.74        727.30        51.15 o                         
   0   3   0        748.45        866.88        15.67 o                         
   1   3   0       1552.43       1523.60        14.31 o                         
   2   3   0       6833.24       7175.23        46.00 o                         
   3   3   0        214.44        169.93         6.59 o                         
   4   3   0        488.55        522.33        11.14 o                         
   5   3   0       4077.51       4097.37        29.50 o                         
   6   3   0       5668.96       5606.71        37.88 o                         
   7   3   0       3713.25       3765.01        28.80 o                         
   8   3   0        214.42        199.18         8.00 o                         
   9   3   0          4.73          7.66         7.34 o                         
  10   3   0        759.44        821.09        17.43 o                         
  11   3   0       2802.18       2632.42        28.00 o                         
  12   3   0         69.82         77.59        11.78 o                         
  13   3   0       1168.05       1050.62        22.92 o                         
  14   3   0         58.62         59.46        14.38 o                         
  15   3   0       1213.57       1257.40        35.33 o                         
  16   3   0          1.49         18.71        27.00 o                         
  17   3   0        162.54        124.05        32.08 o                         
  18   3   0        831.94        997.67        50.58 o                         
  19   3   0        398.65        435.90        50.25 o                         
   0   4   0      15585.34      14670.96       122.81 o                         
   1   4   0       8645.26       8361.94        52.87 o                         
   2   4   0        361.07        388.00        10.15 o                         
   3   4   0         16.63         18.91         7.75 o                         
   4   4   0        297.70        265.86         9.86 o                         
   5   4   0        212.14        187.33        11.17 o                         
   6   4   0        217.31        263.89        11.57 o                         
   7   4   0        131.28        157.80        11.06 o                         
   8   4   0       1581.57       1742.46        25.21 o                         
   9   4   0       1241.10       1309.94        24.72 o                         
  10   4   0        124.79        155.77        13.59 o                         
  11   4   0       2811.50       2875.59        38.22 o                         
  12   4   0       4684.97       4830.51        48.32 o                         
  13   4   0       2055.29       1768.87        39.04 o                         
  14   4   0        187.06        179.53        26.77 o                         
  15   4   0          3.48         33.32        27.06 o                         
  16   4   0         78.94         37.61        31.14 o                         
  17   4   0        307.96        249.27        46.52 o                         
   0   5   0        109.92         82.60        17.97 o                         
   1   5   0         50.09         43.69        11.88 o                         
   2   5   0        212.48        183.37        13.04 o                         
   3   5   0        807.14        728.98        19.41 o                         
   4   5   0        325.86        349.81        15.13 o                         
   5   5   0       2348.96       2443.44        32.43 o                         
   6   5   0         99.62         54.98        14.19 o                         
   7   5   0       2519.94       2701.29        38.07 o                         
   8   5   0        306.57        334.81        16.91 o                         
   9   5   0        558.31        571.59        22.58 o                         
  10   5   0          2.02         -0.48        20.01 o                         
  11   5   0        698.60        715.08        30.92 o                         
  12   5   0         30.02         31.37        25.27 o                         
  13   5   0          4.71         -7.84        29.19 o                         
  14   5   0        178.82        148.44        32.53 o                         
  15   5   0        230.85        141.79        38.49 o                         
   0   6   0          0.19         23.27        25.31 o                         
   1   6   0       1273.76       1309.48        32.64 o                         
   2   6   0        350.26        391.80        22.84 o                         
   3   6   0        145.02        149.69        21.55 o                         
   4   6   0        376.74        336.93        23.61 o                         
   5   6   0         93.45         74.15        20.98 o                         
   6   6   0        125.88        125.37        23.13 o                         
   7   6   0         77.76         48.93        24.54 o                         
   8   6   0        232.08        207.69        26.31 o                         
   9   6   0        298.42        350.17        33.40 o                         
  10   6   0         27.90         25.02        33.34 o                         
  11   6   0        362.28        407.49        37.33 o                         
   0   7   0         15.32          8.18        40.24 o                         
   1   7   0         34.88         20.07        31.36 o                         
   2   7   0          0.84        -24.29        30.58 o                         
   3   7   0        200.78        149.17        31.49 o                         
   4   7   0         78.05          3.12        42.04 o                         
   4   0   1      68866.19      72396.40       580.93 o                         
   6   0   1         40.49         46.84         5.40 o                         
   8   0   1      10701.62      10700.98        90.12 o                         
  10   0   1         87.28        121.46         9.22 o                         
  12   0   1       3898.49       3908.68        45.73 o                         
  14   0   1        336.69        349.35        20.05 o                         
  16   0   1       6152.24       6458.09        74.88 o                         
  18   0   1       1855.01       1895.89        77.66 o                         
  20   0   1        177.08        141.95        50.20 o                         
   1   1   1        784.71        674.82         6.40 o                         
   2   1   1      16876.12      18331.17       114.77 o                         
   3   1   1       6565.17       6305.31        38.12 o                         
   4   1   1       4199.95       4507.04        27.66 o                         
   5   1   1       8070.64       7980.88        47.45 o                         
   6   1   1       2160.03       2031.54        16.00 o                         
   7   1   1       1587.32       1566.20        14.26 o                         
   8   1   1       7754.69       7953.77        49.58 o                         
   9   1   1       1715.18       1662.23        16.63 o                         
  10   1   1       9485.26       9319.12        61.63 o                         
  11   1   1       1483.20       1391.48        18.34 o                         
  12   1   1       2000.93       2021.84        22.13 o                         
  13   1   1        343.58        319.86        12.95 o                         
  14   1   1       2395.95       2361.44        29.44 o                         
  15   1   1         15.97         -4.24        11.58 o                         
  16   1   1       1975.90       2123.69        35.23 o                         
  17   1   1         31.28         54.97        18.64 o                         
  18   1   1        245.35        179.45        28.88 o                         
  19   1   1        248.94        199.93        35.20 o                         
  20   1   1         59.35         26.06        38.78 o                         
  21   1   1         18.62         46.02        39.55 o                         
   1   2   1        108.21         87.88         3.92 o                         
   2   2   1        266.01        160.38         4.81 o                         
   3   2   1       7619.05       7304.05        51.55 o                         
   4   2   1      26852.95      27737.06       167.62 o                         
   5   2   1       4534.48       4461.34        31.17 o                         
   6   2   1       2236.86       2325.16        19.60 o                         
   7   2   1        867.48        810.29        12.09 o                         
   8   2   1       8003.02       7771.07        50.02 o                         
   9   2   1       1302.64       1181.21        14.93 o                         
  10   2   1       2334.72       2437.79        22.84 o                         
  11   2   1       1316.54       1285.48        17.82 o                         
  12   2   1       4120.05       4303.50        34.67 o                         
  13   2   1        848.69        863.50        18.66 o                         
  14   2   1       1092.59       1106.96        21.32 o                         
  15   2   1        314.72        280.55        16.73 o                         
  16   2   1       2540.90       2731.67        38.71 o                         
  17   2   1         76.36         78.91        24.55 o                         
  18   2   1        124.36        168.75        33.62 o                         
  19   2   1         18.40         -6.05        34.60 o                         
  20   2   1        278.99        210.62        44.34 o                         
   1   3   1       2181.77       2176.96        17.11 o                         
   2   3   1       2322.26       2294.13        19.64 o                         
   3   3   1       8714.07       8912.32        52.85 o                         
   4   3   1      11544.91      11981.34        71.75 o                         
   5   3   1        340.30        309.22         8.88 o                         
   6   3   1        703.63        746.17        15.25 o                         
   7   3   1        515.57        499.57        11.49 o                         
   8   3   1       1194.70       1234.57        17.32 o                         
   9   3   1       1123.81       1055.66        15.29 o                         
  10   3   1       3880.73       3669.49        29.76 o                         
  11   3   1       2906.88       2893.35        28.83 o                         
  12   3   1        221.79        232.09        12.89 o                         
  13   3   1       1165.90       1152.31        25.07 o                         
  14   3   1        904.66        958.95        23.98 o                         
  15   3   1        647.53        654.58        24.99 o                         
  16   3   1         91.33         95.23        27.14 o                         
  17   3   1         21.33         55.73        30.54 o                         
  18   3   1         89.30        114.24        38.73 o                         
  19   3   1        409.39        342.87        50.07 o                         
   1   4   1       1738.50       1725.51        19.87 o                         
   2   4   1        611.85        624.39        13.56 o                         
   3   4   1       2843.50       2911.31        25.38 o                         
   4   4   1       2393.55       2256.69        23.58 o                         
   5   4   1       3107.51       3160.13        28.53 o                         
   6   4   1         19.64         34.97         9.58 o                         
   7   4   1       1541.51       1513.34        23.17 o                         
   8   4   1       1100.83       1089.93        21.51 o                         
   9   4   1        911.62        809.44        20.36 o                         
  10   4   1        864.51        836.25        20.74 o                         
  11   4   1        416.78        442.95        16.50 o                         
  12   4   1         58.30         63.82        16.71 o                         
  13   4   1        315.95        320.97        21.64 o                         
  14   4   1        555.15        665.80        31.80 o                         
  15   4   1        600.81        628.70        34.09 o                         
  16   4   1        567.80        633.53        38.60 o                         
  17   4   1        195.97         68.61        37.11 o                         
   1   5   1       3451.30       3461.75        36.56 o                         
   2   5   1         75.10         58.34        12.13 o                         
   3   5   1        895.61        863.03        21.38 o                         
   4   5   1       1801.81       1746.62        28.23 o                         
   5   5   1        233.32        237.69        14.78 o                         
   6   5   1         15.04          9.30        14.46 o                         
   7   5   1        829.58        897.52        28.79 o                         
   8   5   1        571.28        545.90        19.04 o                         
   9   5   1       1975.07       1987.18        39.18 o                         
  10   5   1        169.87        164.91        21.19 o                         
  11   5   1       1141.89       1166.62        35.20 o                         
  12   5   1        302.99        277.76        28.86 o                         
  13   5   1        152.64        141.99        29.07 o                         
  14   5   1        140.52        142.19        34.66 o                         
  15   5   1        116.08        109.35        36.82 o                         
   1   6   1        310.85        317.51        20.80 o                         
   2   6   1       2146.36       2196.16        41.15 o                         
   3   6   1       1004.50       1010.29        32.03 o                         
   4   6   1        106.75         90.41        20.74 o                         
   5   6   1       1252.74       1343.24        38.37 o                         
   6   6   1        356.64        358.85        24.70 o                         
   7   6   1        565.18        564.13        29.10 o                         
   8   6   1         43.35         50.19        24.85 o                         
   9   6   1        415.13        343.14        35.30 o                         
  10   6   1        326.65        315.79        36.42 o                         
  11   6   1          6.24        -32.03        32.03 o                         
   1   7   1        666.05        618.86        39.92 o                         
   2   7   1          4.82        -31.77        31.77 o                         
   3   7   1        237.18        194.17        34.77 o                         
   4   7   1         76.57         39.85        38.74 o                         
   4   0   2       1892.02       1633.45        19.43 o                         
   6   0   2       1494.38       1463.21        17.73 o                         
   8   0   2       6315.17       6589.47        58.43 o                         
  10   0   2        877.94        806.83        19.58 o                         
  12   0   2      11652.91      12211.23       110.11 o                         
  14   0   2       1899.27       2007.56        35.79 o                         
  16   0   2         90.77         89.17        19.07 o                         
  18   0   2        825.73        830.25        52.28 o                         
  20   0   2        765.20        807.32        70.49 o                         
   0   1   2      25950.98      24400.20       426.25 o                         
   1   1   2       3113.33       3107.62        20.33 o                         
   2   1   2       4537.03       4847.82        30.55 o                         
   3   1   2       4910.82       4675.03        28.88 o                         
   4   1   2      10512.58      10298.58        58.85 o                         
   5   1   2       1600.77       1440.19        11.82 o                         
   6   1   2      33459.36      34229.99       197.30 o                         
   7   1   2       9970.42       9537.63        57.35 o                         
   8   1   2      12318.61      13206.38        80.85 o                         
   9   1   2        553.68        519.91        11.26 o                         
  10   1   2         37.28         33.99         5.85 o                         
  11   1   2        446.30        431.47        11.13 o                         
  12   1   2        295.61        299.31        10.87 o                         
  13   1   2        351.58        308.81        12.04 o                         
  14   1   2       9118.33       9510.42        70.36 o                         
  15   1   2        440.73        406.80        15.26 o                         
  16   1   2         48.43         58.81        12.78 o                         
  17   1   2         67.75         49.77        19.12 o                         
  18   1   2       2058.98       2155.28        60.76 o                         
  19   1   2         73.70         19.51        34.03 o                         
  20   1   2        307.40        325.90        40.44 o                         
  21   1   2          9.30        -24.39        43.49 o                         
   0   2   2      52718.93      55353.84       411.15 o                         
   1   2   2      12881.34      13237.44        76.96 o                         
   2   2   2       6898.45       7267.42        44.58 o                         
   3   2   2       4102.95       3890.44        30.74 o                         
   4   2   2       1128.98       1418.33        13.99 o                         
   5   2   2        746.83        666.43        10.76 o                         
   6   2   2        311.72        301.96         7.23 o                         
   7   2   2        237.69        240.73         7.27 o                         
   8   2   2       3090.69       3151.24        24.39 o                         
   9   2   2       2851.71       2651.09        22.77 o                         
  10   2   2        942.36       1062.65        15.73 o                         
  11   2   2        158.19        137.18         9.04 o                         
  12   2   2        962.24        988.38        18.99 o                         
  13   2   2        945.78        982.89        20.87 o                         
  14   2   2       1499.59       1549.57        23.44 o                         
  15   2   2         72.41         32.99        14.25 o                         
  16   2   2         54.52         58.06        17.41 o                         
  17   2   2         39.25         20.22        25.73 o                         
  18   2   2         60.23         32.04        29.52 o                         
  19   2   2        124.31        172.43        40.76 o                         
  20   2   2         94.81        127.03        40.89 o                         
   0   3   2       6091.85       5735.27        53.58 o                         
   1   3   2       1163.72       1144.35        13.63 o                         
   2   3   2       8185.82       7949.62        48.87 o                         
   3   3   2       9103.22       9074.98        53.31 o                         
   4   3   2       2427.05       2277.91        20.17 o                         
   5   3   2       6318.86       6146.97        41.89 o                         
   6   3   2      14499.77      14810.67        89.23 o                         
   7   3   2       5643.70       5611.58        39.32 o                         
   8   3   2       1414.66       1443.62        18.81 o                         
   9   3   2        101.37        133.61         9.41 o                         
  10   3   2        157.71        169.38         9.01 o                         
  11   3   2         95.50         99.72        11.57 o                         
  12   3   2        293.74        277.23        13.88 o                         
  13   3   2        391.85        303.34        14.99 o                         
  14   3   2       1905.12       1772.96        31.71 o                         
  15   3   2        466.89        454.55        23.22 o                         
  16   3   2         82.54        108.83        27.84 o                         
  17   3   2         77.16         54.91        32.35 o                         
  18   3   2        225.98        209.91        36.47 o                         
  19   3   2        140.47        143.68        43.73 o                         
   0   4   2        649.97        603.31        23.90 o                         
   1   4   2       4720.14       4703.72        35.21 o                         
   2   4   2        187.13        196.21         8.94 o                         
   3   4   2       3127.56       3120.00        27.95 o                         
   4   4   2       2079.98       2188.88        22.76 o                         
   5   4   2        546.54        567.66        17.88 o                         
   6   4   2        814.93        785.11        17.44 o                         
   7   4   2        950.47        985.23        19.57 o                         
   8   4   2        222.09        213.18        11.91 o                         
   9   4   2        297.24        333.88        14.03 o                         
  10   4   2        189.63        235.14        14.16 o                         
  11   4   2       1213.85       1219.90        27.08 o                         
  12   4   2         90.30         77.26        16.31 o                         
  13   4   2        549.82        516.93        23.94 o                         
  14   4   2        111.06         89.38        24.43 o                         
  15   4   2        187.86        194.41        29.36 o                         
  16   4   2         58.04         94.18        33.14 o                         
  17   4   2          6.35         47.71        37.13 o                         
   0   5   2        367.38        352.00        21.53 o                         
   1   5   2       1420.42       1412.23        24.26 o                         
   2   5   2        443.97        406.72        15.32 o                         
   3   5   2        976.20       1027.17        23.02 o                         
   4   5   2        319.96        349.12        15.34 o                         
   5   5   2       3476.56       3441.91        39.84 o                         
   6   5   2       1859.48       1791.77        31.54 o                         
   7   5   2       1081.20       1123.67        28.20 o                         
   8   5   2         85.32         86.38        15.81 o                         
   9   5   2       1469.56       1376.17        36.96 o                         
  10   5   2         14.96          9.56        20.45 o                         
  11   5   2        226.11        207.63        24.53 o                         
  12   5   2        184.27        164.84        25.66 o                         
  13   5   2        425.17        385.94        32.27 o                         
  14   5   2        353.86        391.16        36.43 o                         
  15   5   2        431.38        401.72        40.74 o                         
   0   6   2        225.89        247.60        27.79 o                         
   1   6   2       1839.24       1917.39        39.78 o                         
   2   6   2        437.11        432.34        23.28 o                         
   3   6   2        765.57        755.22        28.73 o                         
   4   6   2        161.01        151.68        22.08 o                         
   5   6   2        310.15        320.01        24.26 o                         
   6   6   2        251.60        246.95        24.97 o                         
   7   6   2        255.08        254.68        26.43 o                         
   8   6   2        362.71        422.04        29.23 o                         
   9   6   2        493.68        504.78        33.65 o                         
  10   6   2         25.64         34.55        32.49 o                         
  11   6   2        559.84        581.54        41.08 o                         
   0   7   2         99.56         97.75        40.90 o                         
   1   7   2         75.48         49.90        30.76 o                         
   2   7   2         97.00         76.19        33.42 o                         
   3   7   2        605.94        592.01        37.50 o                         
   4   7   2         63.93         60.03        35.28 o                         
   2   0   3       9071.66      10812.41       125.98 o                         
   4   0   3      87780.45      92393.93       803.87 o                         
   6   0   3       2589.23       2837.78        30.67 o                         
   8   0   3      10727.70      11102.48        97.54 o                         
  10   0   3       7749.62       7761.57        72.82 o                         
  12   0   3       1103.06       1226.32        25.94 o                         
  14   0   3       2334.45       2396.14        38.84 o                         
  16   0   3        177.21        182.96        23.01 o                         
  18   0   3       1638.05       1676.01        78.18 o                         
  20   0   3        103.81        206.41        51.41 o                         
   1   1   3       1685.13       1658.65        12.30 o                         
   2   1   3      17665.99      18982.18       113.74 o                         
   3   1   3         15.99          5.85         2.60 o                         
   4   1   3       3653.64       3901.24        25.14 o                         
   5   1   3       1607.93       1346.14        11.94 o                         
   6   1   3        762.75        696.19         9.17 o                         
   7   1   3       7090.01       7109.96        43.74 o                         
   8   1   3       2538.19       2434.10        20.36 o                         
   9   1   3        374.85        358.36        10.13 o                         
  10   1   3      12148.18      12269.16        77.20 o                         
  11   1   3         87.07         62.72         8.15 o                         
  12   1   3       1028.90       1001.81        17.75 o                         
  13   1   3         54.63         31.12        10.20 o                         
  14   1   3        727.13        715.78        17.53 o                         
  15   1   3        631.36        645.50        19.05 o                         
  16   1   3        335.24        383.65        18.79 o                         
  17   1   3        187.62        132.60        21.58 o                         
  18   1   3        389.71        442.35        33.13 o                         
  19   1   3         40.79         40.45        32.66 o                         
  20   1   3        381.30        381.56        42.49 o                         
  21   1   3         10.86         25.04        42.39 o                         
   1   2   3       5644.77       5783.67        35.74 o                         
   2   2   3      11113.73      11460.10        68.56 o                         
   3   2   3         37.58         30.01         4.11 o                         
   4   2   3      12781.33      13897.07        84.56 o                         
   5   2   3       3403.39       3369.02        24.83 o                         
   6   2   3       9554.90       9575.85        59.67 o                         
   7   2   3       1350.74       1323.85        14.85 o                         
   8   2   3       4901.34       4970.02        34.92 o                         
   9   2   3       1611.67       1564.65        16.60 o                         
  10   2   3       7602.64       7556.82        50.03 o                         
  11   2   3        812.38        784.08        14.86 o                         
  12   2   3       1180.99       1257.46        19.47 o                         
  13   2   3        428.74        425.12        13.22 o                         
  14   2   3        741.47        686.72        18.61 o                         
  15   2   3        546.97        504.40        19.82 o                         
  16   2   3       1214.33       1221.75        33.71 o                         
  17   2   3        533.69        502.83        32.32 o                         
  18   2   3        350.47        267.68        32.43 o                         
  19   2   3        149.32         95.88        37.04 o                         
  20   2   3         15.07         -5.24        43.72 o                         
   1   3   3       4680.74       4534.81        30.56 o                         
   2   3   3       9603.86       9641.57        58.79 o                         
   3   3   3       1642.50       1633.36        16.84 o                         
   4   3   3        148.26        172.65         7.16 o                         
   5   3   3       5512.56       5313.90        36.07 o                         
   6   3   3       1025.60       1015.60        15.50 o                         
   7   3   3       2601.18       2657.88        24.87 o                         
   8   3   3        770.86        828.37        15.81 o                         
   9   3   3       2032.17       2024.69        21.97 o                         
  10   3   3       1638.59       1602.40        23.01 o                         
  11   3   3       2945.02       2965.07        29.53 o                         
  12   3   3        142.39        147.86        12.66 o                         
  13   3   3         50.94         44.22        13.39 o                         
  14   3   3        498.81        486.06        18.93 o                         
  15   3   3        225.89        215.32        21.84 o                         
  16   3   3        294.69        261.43        29.16 o                         
  17   3   3        201.60        190.91        38.44 o                         
  18   3   3        177.14        210.04        38.43 o                         
  19   3   3        112.05         47.04        44.58 o                         
   1   4   3       2702.30       2757.94        24.21 o                         
   2   4   3       1142.09       1100.40        16.56 o                         
   3   4   3       3796.97       3564.22        29.88 o                         
   4   4   3       1086.96       1033.07        17.07 o                         
   5   4   3       2851.51       2825.77        26.54 o                         
   6   4   3        347.12        358.85        11.70 o                         
   7   4   3       1433.71       1411.10        22.06 o                         
   8   4   3       1592.05       1453.58        23.13 o                         
   9   4   3        370.35        311.99        13.42 o                         
  10   4   3       3476.80       3513.58        38.22 o                         
  11   4   3       2130.21       2234.58        33.03 o                         
  12   4   3         46.85         52.24        16.45 o                         
  13   4   3        815.48        756.83        27.42 o                         
  14   4   3        916.78        873.27        31.46 o                         
  15   4   3        241.29        259.34        30.68 o                         
  16   4   3         72.35         64.04        31.87 o                         
  17   4   3        495.20        472.90        42.13 o                         
   1   5   3        441.17        471.85        16.03 o                         
   2   5   3       1687.28       1627.64        26.87 o                         
   3   5   3        726.84        705.16        19.74 o                         
   4   5   3        392.75        414.04        16.38 o                         
   5   5   3       2664.49       2804.10        35.61 o                         
   6   5   3         78.42         76.72        14.44 o                         
   7   5   3        904.83        924.11        23.40 o                         
   8   5   3         69.50         59.83        16.32 o                         
   9   5   3       1080.87       1025.02        29.23 o                         
  10   5   3        631.28        610.67        25.59 o                         
  11   5   3        463.74        507.36        26.32 o                         
  12   5   3        197.51        225.01        29.89 o                         
  13   5   3        554.30        507.15        33.76 o                         
  14   5   3         42.93         67.95        31.40 o                         
  15   5   3         49.22        -32.77        41.42 o                         
   1   6   3       1428.50       1461.47        37.24 o                         
   2   6   3        997.27        984.12        32.02 o                         
   3   6   3        550.44        551.02        25.58 o                         
   4   6   3        311.84        362.15        23.84 o                         
   5   6   3        387.32        465.86        25.00 o                         
   6   6   3        232.03        242.58        24.39 o                         
   7   6   3        488.21        528.40        29.51 o                         
   8   6   3        167.35        160.63        26.67 o                         
   9   6   3         17.76         40.84        29.29 o                         
  10   6   3        194.76        167.01        31.32 o                         
  11   6   3        506.35        607.14        39.66 o                         
   1   7   3        407.90        433.54        35.16 o                         
   2   7   3        102.82        145.45        34.66 o                         
   3   7   3          6.61         11.19        35.85 o                         
   4   7   3        230.84        233.64        39.52 o                         
   2   0   4      10356.11      11362.02        89.42 o                         
   4   0   4       9737.18      10015.27        88.41 o                         
   6   0   4      31065.91      34399.80       292.56 o                         
   8   0   4      37313.55      39736.93       326.23 o                         
  10   0   4       8347.77       8951.87        83.79 o                         
  12   0   4       1712.48       1583.41        28.26 o                         
  14   0   4       1100.82       1175.21        38.51 o                         
  16   0   4        166.57        180.63        27.18 o                         
  18   0   4        224.87        197.40        41.39 o                         
  20   0   4       1484.42       1521.09       145.46 o                         
   0   1   4      83804.85      88559.69       709.00 o                         
   1   1   4        799.18        685.21         6.79 o                         
   2   1   4      30878.21      33467.30       202.56 o                         
   3   1   4       4707.94       4566.40        30.32 o                         
   4   1   4      16582.78      17662.88       100.97 o                         
   5   1   4       2624.16       2441.63        19.10 o                         
   6   1   4        239.45        245.63         5.89 o                         
   7   1   4       2287.49       2132.99        18.14 o                         
   8   1   4       1461.67       1442.40        14.14 o                         
   9   1   4         62.44         50.26         6.80 o                         
  10   1   4       1915.10       1992.53        21.17 o                         
  11   1   4         49.51         52.24         8.40 o                         
  12   1   4       4702.34       4965.17        38.90 o                         
  13   1   4        182.35        164.96        10.24 o                         
  14   1   4        255.30        213.59        14.58 o                         
  15   1   4        378.56        357.22        18.41 o                         
  16   1   4        222.28        181.07        18.08 o                         
  17   1   4        161.05        162.47        23.82 o                         
  18   1   4         60.99         40.65        26.36 o                         
  19   1   4         88.33         95.85        34.95 o                         
  20   1   4        218.51        315.38        40.01 o                         
  21   1   4         29.62         67.85        46.42 o                         
   0   2   4       1062.15       1095.01        17.24 o                         
   1   2   4       3044.77       2905.97        21.78 o                         
   2   2   4        316.33        319.20         8.17 o                         
   3   2   4       1754.21       1732.26        15.17 o                         
   4   2   4      11225.14      12318.10        74.42 o                         
   5   2   4       3042.50       2922.31        22.51 o                         
   6   2   4      26038.87      26777.45       162.89 o                         
   7   2   4       5401.30       5557.85        37.54 o                         
   8   2   4      12851.67      12923.52        78.69 o                         
   9   2   4        892.74        857.42        14.47 o                         
  10   2   4        236.40        232.44         8.99 o                         
  11   2   4        734.79        732.11        13.95 o                         
  12   2   4       6555.44       6838.45        49.00 o                         
  13   2   4         36.34         18.62         8.77 o                         
  14   2   4        206.34        189.54        14.85 o                         
  15   2   4        881.66        754.70        19.96 o                         
  16   2   4         69.20         58.40        15.64 o                         
  17   2   4        150.14         97.77        28.79 o                         
  18   2   4        719.54        729.88        39.29 o                         
  19   2   4        160.41        161.33        41.25 o                         
  20   2   4       1295.21       1265.97        57.51 o                         
   0   3   4      10761.66      10867.34        85.50 o                         
   1   3   4       4348.45       4016.42        29.25 o                         
   2   3   4        343.74        300.42         7.69 o                         
   3   3   4        428.17        397.41         9.06 o                         
   4   3   4         47.03         35.31         5.94 o                         
   5   3   4       1360.75       1428.00        15.87 o                         
   6   3   4        314.84        329.34        10.49 o                         
   7   3   4       1861.32       1856.90        20.72 o                         
   8   3   4       2123.83       2226.75        23.20 o                         
   9   3   4       3396.25       3243.71        30.81 o                         
  10   3   4       1321.29       1206.51        21.28 o                         
  11   3   4       3312.84       3275.84        30.16 o                         
  12   3   4       1181.37       1175.45        22.95 o                         
  13   3   4        554.80        560.74        16.98 o                         
  14   3   4        316.98        357.40        19.01 o                         
  15   3   4        945.32        882.04        27.10 o                         
  16   3   4        130.95        100.99        29.78 o                         
  17   3   4        293.76        329.54        36.57 o                         
  18   3   4        177.61        197.37        37.41 o                         
  19   3   4         29.61         17.90        57.34 o                         
   0   4   4       6879.79       6820.65        67.51 o                         
   1   4   4       1865.13       1895.90        19.71 o                         
   2   4   4       4850.27       5012.59        36.55 o                         
   3   4   4       2001.23       2089.48        21.79 o                         
   4   4   4        395.58        363.93        10.47 o                         
   5   4   4       2525.05       2499.10        24.52 o                         
   6   4   4       2106.73       1918.31        24.12 o                         
   7   4   4       3680.76       3574.61        33.33 o                         
   8   4   4       4154.57       4082.16        37.56 o                         
   9   4   4       2735.48       2819.50        33.64 o                         
  10   4   4        163.80        148.11        14.94 o                         
  11   4   4        242.05        171.36        16.12 o                         
  12   4   4        577.04        622.72        20.91 o                         
  13   4   4        597.17        602.47        24.94 o                         
  14   4   4        828.69        897.29        32.13 o                         
  15   4   4        613.17        594.92        33.32 o                         
  16   4   4         25.05         32.94        32.10 o                         
  17   4   4         94.50         90.83        36.10 o                         
   0   5   4        442.02        428.50        22.61 o                         
   1   5   4        930.18        927.15        23.98 o                         
   2   5   4        500.03        570.91        16.71 o                         
   3   5   4       2519.08       2544.76        33.16 o                         
   4   5   4         15.40         20.14        13.32 o                         
   5   5   4        124.44        156.36        15.78 o                         
   6   5   4        912.15        875.04        22.64 o                         
   7   5   4        735.37        757.36        20.78 o                         
   8   5   4         26.02         35.67        14.95 o                         
   9   5   4        651.93        630.04        23.50 o                         
  10   5   4         99.97        107.91        21.18 o                         
  11   5   4        343.24        297.74        24.04 o                         
  12   5   4        207.88        226.86        28.25 o                         
  13   5   4        641.53        687.27        34.85 o                         
  14   5   4         96.24         91.76        32.84 o                         
  15   5   4        132.67         97.38        43.29 o                         
   0   6   4       1486.36       1481.08        50.62 o                         
   1   6   4        601.62        616.54        25.44 o                         
   2   6   4        208.33        245.78        22.63 o                         
   3   6   4        606.00        667.47        27.11 o                         
   4   6   4         71.79         76.65        21.96 o                         
   5   6   4        534.49        564.37        26.80 o                         
   6   6   4        306.85        305.51        24.12 o                         
   7   6   4        758.45        816.12        30.94 o                         
   8   6   4        391.56        382.33        30.94 o                         
   9   6   4        704.83        772.74        37.15 o                         
  10   6   4         29.69         19.54        31.19 o                         
  11   6   4         84.51         38.37        35.61 o                         
   0   7   4        820.75        909.14        59.65 o                         
   1   7   4        257.02        167.75        31.95 o                         
   2   7   4        360.70        329.39        35.25 o                         
   3   7   4        183.43        121.62        34.95 o                         
   4   7   4        110.18         81.02        39.12 o                         
   2   0   5        230.77        200.06         8.42 o                         
   4   0   5       2683.85       2632.47        26.17 o                         
   6   0   5         94.19        116.90         7.94 o                         
   8   0   5       3981.51       3663.78        40.88 o                         
  10   0   5       1311.16       1188.62        26.19 o                         
  12   0   5        131.22        185.58        15.18 o                         
  14   0   5       3881.36       3838.32        57.29 o                         
  16   0   5       3422.79       3513.26        71.16 o                         
  18   0   5        345.01        247.72        52.78 o                         
  20   0   5        166.02        101.57        54.78 o                         
   1   1   5       6585.95       6775.98        40.69 o                         
   2   1   5       3129.59       2755.80        20.34 o                         
   3   1   5       8893.79       8796.34        57.13 o                         
   4   1   5      68868.96      75344.64       425.20 o                         
   5   1   5       2692.54       2411.81        17.96 o                         
   6   1   5       3359.06       3230.48        23.10 o                         
   7   1   5        256.35        242.40         5.81 o                         
   8   1   5      18772.49      19457.31       118.68 o                         
   9   1   5        441.04        440.53        11.30 o                         
  10   1   5        617.78        550.12        12.59 o                         
  11   1   5        376.74        334.52         9.56 o                         
  12   1   5       4526.09       4374.52        38.20 o                         
  13   1   5        184.32        168.05        13.29 o                         
  14   1   5         90.17        104.34        13.97 o                         
  15   1   5        525.11        452.09        19.05 o                         
  16   1   5       3734.39       4095.41        51.33 o                         
  17   1   5         73.47         27.15        24.56 o                         
  18   1   5        213.87        225.69        31.78 o                         
  19   1   5         30.16         43.78        37.50 o                         
  20   1   5         59.33        127.58        40.79 o                         
  21   1   5         11.30         35.22        44.57 o                         
   1   2   5       5859.50       5670.09        39.04 o                         
   2   2   5       1285.91       1228.50        12.33 o                         
   3   2   5       6787.00       6526.74        40.01 o                         
   4   2   5      11830.61      11896.86        70.83 o                         
   5   2   5        810.61        849.05        12.00 o                         
   6   2   5        359.86        347.51        11.06 o                         
   7   2   5       2332.58       2314.65        20.47 o                         
   8   2   5        974.25        922.33        13.63 o                         
   9   2   5       1147.89       1078.08        15.12 o                         
  10   2   5       3822.67       3818.01        29.80 o                         
  11   2   5       1490.89       1367.87        18.98 o                         
  12   2   5       2871.70       2933.25        29.88 o                         
  13   2   5        450.17        440.09        17.25 o                         
  14   2   5        578.15        581.03        17.04 o                         
  15   2   5         14.77          4.39        12.84 o                         
  16   2   5        507.54        464.37        27.08 o                         
  17   2   5        127.64         82.05        26.55 o                         
  18   2   5        182.91        184.72        32.49 o                         
  19   2   5        185.71        201.50        38.76 o                         
  20   2   5        120.11        171.14        44.81 o                         
   1   3   5       1030.76       1080.62        13.55 o                         
   2   3   5        296.37        270.30         7.61 o                         
   3   3   5       2909.03       2896.32        21.84 o                         
   4   3   5      25097.76      25599.39       147.12 o                         
   5   3   5       3596.31       3408.16        28.16 o                         
   6   3   5       1614.25       1710.29        18.22 o                         
   7   3   5       3586.03       3492.24        29.81 o                         
   8   3   5       3753.78       3715.74        31.80 o                         
   9   3   5       3496.38       3443.98        31.64 o                         
  10   3   5        861.62        936.22        20.25 o                         
  11   3   5        185.57        179.10        12.86 o                         
  12   3   5       2634.87       2822.76        34.56 o                         
  13   3   5        272.29        255.09        15.71 o                         
  14   3   5        135.95        174.15        16.86 o                         
  15   3   5        774.25        751.09        27.75 o                         
  16   3   5       1092.02       1096.24        42.58 o                         
  17   3   5        453.27        482.90        37.62 o                         
  18   3   5         81.30         55.52        36.61 o                         
  19   3   5          6.73        -41.94        41.94 o                         
   1   4   5       2448.86       2507.69        22.31 o                         
   2   4   5       1561.94       1489.17        18.86 o                         
   3   4   5       2757.17       2838.03        25.29 o                         
   4   4   5       3278.79       3260.70        28.68 o                         
   5   4   5       1030.71       1058.75        18.12 o                         
   6   4   5        641.21        591.31        15.70 o                         
   7   4   5       1482.81       1512.85        23.40 o                         
   8   4   5        141.65        175.22        13.45 o                         
   9   4   5       1885.28       1953.26        28.61 o                         
  10   4   5        264.84        290.67        16.42 o                         
  11   4   5        634.09        662.34        20.35 o                         
  12   4   5         90.69         91.22        18.14 o                         
  13   4   5        119.45        108.54        21.36 o                         
  14   4   5        109.69         95.10        25.00 o                         
  15   4   5        110.95         94.22        28.53 o                         
  16   4   5        701.37        631.86        40.70 o                         
  17   4   5        187.55        194.50        42.02 o                         
   1   5   5       1848.67       1932.88        29.55 o                         
   2   5   5        682.71        690.19        18.85 o                         
   3   5   5       3027.37       2972.49        34.35 o                         
   4   5   5        441.14        408.45        16.46 o                         
   5   5   5       2186.58       2252.50        34.78 o                         
   6   5   5        143.03        189.30        14.67 o                         
   7   5   5       1251.98       1223.58        25.71 o                         
   8   5   5        683.67        669.92        23.19 o                         
   9   5   5        603.94        577.98        23.40 o                         
  10   5   5        389.15        415.30        23.82 o                         
  11   5   5        310.47        251.45        24.24 o                         
  12   5   5        100.46        112.66        27.74 o                         
  13   5   5        202.86        194.18        31.23 o                         
  14   5   5         92.16         51.93        33.85 o                         
  15   5   5        124.15        112.68        50.63 o                         
   1   6   5       1309.96       1271.10        35.64 o                         
   2   6   5        186.72        198.57        22.97 o                         
   3   6   5        723.38        790.09        28.66 o                         
   4   6   5        239.16        233.03        22.57 o                         
   5   6   5        663.98        649.40        28.15 o                         
   6   6   5        507.17        535.14        28.20 o                         
   7   6   5        422.02        467.66        28.00 o                         
   8   6   5        592.31        665.39        32.89 o                         
   9   6   5        583.29        627.33        35.58 o                         
  10   6   5         38.81         82.64        32.25 o                         
  11   6   5        332.39        271.41        37.40 o                         
   1   7   5         10.82         -3.84        31.78 o                         
   2   7   5        163.78        131.58        32.34 o                         
   3   7   5        273.30        246.36        39.77 o                         
   4   7   5         36.93         11.14        62.74 o                         
   0   0   6       7355.60       6960.82       100.30 o                         
   2   0   6       9979.94       9881.13       101.69 o                         
   4   0   6       9292.21       9523.94        84.44 o                         
   6   0   6       9556.26      10198.49        90.72 o                         
   8   0   6       7047.45       7098.38        72.60 o                         
  10   0   6       1457.49       1538.68        28.01 o                         
  12   0   6       1515.90       1606.51        31.97 o                         
  14   0   6       2503.60       2382.38        46.86 o                         
  16   0   6        178.36        208.87        26.51 o                         
  18   0   6       1897.71       2127.92        83.38 o                         
  20   0   6        208.40        171.27        58.80 o                         
   0   1   6      21492.75      23650.77       197.41 o                         
   1   1   6       6156.99       5717.77        34.71 o                         
   2   1   6       6414.28       6793.60        41.08 o                         
   3   1   6       5506.08       4936.79        30.97 o                         
   4   1   6         80.52         74.25         3.93 o                         
   5   1   6        619.06        535.82         8.58 o                         
   6   1   6       5450.97       5414.74        34.24 o                         
   7   1   6        669.99        604.55         9.26 o                         
   8   1   6      37540.77      40509.62       239.30 o                         
   9   1   6        447.43        436.32         9.72 o                         
  10   1   6        159.76        148.20         8.81 o                         
  11   1   6        925.32        878.84        18.11 o                         
  12   1   6      13699.44      14100.70        97.31 o                         
  13   1   6        300.58        254.61        14.21 o                         
  14   1   6       1890.88       1944.49        30.70 o                         
  15   1   6        718.46        635.87        24.90 o                         
  16   1   6         51.90          3.11        17.26 o                         
  17   1   6        393.63        316.78        26.51 o                         
  18   1   6        253.05        248.75        33.91 o                         
  19   1   6         33.40         59.83        35.76 o                         
  20   1   6       1477.58       1682.62        66.96 o                         
  21   1   6         41.84         66.40        48.41 o                         
   0   2   6        656.10        579.68        11.68 o                         
   1   2   6       1591.27       1437.74        13.07 o                         
   2   2   6       7582.69       7976.33        47.50 o                         
   3   2   6       5600.52       5393.90        35.16 o                         
   4   2   6       1713.72       1939.55        17.31 o                         
   5   2   6       2683.84       2675.43        20.98 o                         
   6   2   6       2855.28       2590.96        22.60 o                         
   7   2   6       3764.25       3954.43        28.77 o                         
   8   2   6         21.13         14.33         6.11 o                         
   9   2   6        545.83        550.54        11.91 o                         
  10   2   6        365.60        328.83        10.01 o                         
  11   2   6       1195.98       1090.45        17.58 o                         
  12   2   6       1110.12       1114.04        18.37 o                         
  13   2   6        686.63        680.61        22.21 o                         
  14   2   6       1765.26       1811.17        30.78 o                         
  15   2   6        186.94        136.41        18.73 o                         
  16   2   6       1169.70       1205.09        43.58 o                         
  17   2   6         92.92         84.08        32.87 o                         
  18   2   6        599.26        639.20        38.16 o                         
  19   2   6         23.57         50.44        38.88 o                         
  20   2   6        363.37        377.43        47.50 o                         
   0   3   6      21220.96      22188.25       179.23 o                         
   1   3   6       7284.05       7460.28        47.86 o                         
   2   3   6       4003.33       4048.81        29.09 o                         
   3   3   6       6559.66       6610.27        42.34 o                         
   4   3   6       4069.13       4125.21        28.40 o                         
   5   3   6        488.62        479.27        11.81 o                         
   6   3   6       3022.59       2923.42        25.84 o                         
   7   3   6       2780.18       2707.14        26.62 o                         
   8   3   6       4073.37       3770.54        32.16 o                         
   9   3   6       2268.70       2298.79        25.56 o                         
  10   3   6         55.54         85.20        11.47 o                         
  11   3   6        783.93        790.40        21.44 o                         
  12   3   6       4139.60       4402.38        42.71 o                         
  13   3   6       1170.41       1228.99        25.99 o                         
  14   3   6        409.27        379.36        17.00 o                         
  15   3   6          0.72        -21.01        21.01 o                         
  16   3   6        143.60        128.38        30.07 o                         
  17   3   6         21.49         36.84        37.33 o                         
  18   3   6        137.39         77.79        38.83 o                         
  19   3   6        174.40        141.56        48.88 o                         
   0   4   6        668.25        735.23        21.67 o                         
   1   4   6       1091.08       1046.40        14.70 o                         
   2   4   6        229.66        229.62         9.13 o                         
   3   4   6       1731.78       1815.01        21.11 o                         
   4   4   6        253.95        325.99        10.61 o                         
   5   4   6       2441.87       2440.19        25.06 o                         
   6   4   6        596.48        551.54        13.44 o                         
   7   4   6       4149.12       4097.21        37.39 o                         
   8   4   6         83.58        112.12        12.96 o                         
   9   4   6       1251.53       1179.28        25.84 o                         
  10   4   6        596.51        624.54        19.19 o                         
  11   4   6         88.57         38.51        16.14 o                         
  12   4   6        240.30        238.85        18.73 o                         
  13   4   6         93.66         96.56        22.50 o                         
  14   4   6         29.72         20.00        23.52 o                         
  15   4   6        704.24        675.79        35.76 o                         
  16   4   6         36.55         55.46        32.23 o                         
  17   4   6        148.83        121.67        39.52 o                         
   0   5   6       2706.29       2682.15        48.60 o                         
   1   5   6       5279.10       5370.85        50.15 o                         
   2   5   6        878.22        985.63        24.48 o                         
   3   5   6        424.12        421.37        16.27 o                         
   4   5   6        434.05        414.72        16.16 o                         
   5   5   6        467.53        350.45        17.34 o                         
   6   5   6       1122.54       1064.29        21.87 o                         
   7   5   6        383.86        387.79        18.22 o                         
   8   5   6        555.09        542.01        24.14 o                         
   9   5   6       1775.62       1881.23        37.95 o                         
  10   5   6         21.93         49.81        20.48 o                         
  11   5   6        857.55        815.22        31.16 o                         
  12   5   6        149.76        124.72        27.23 o                         
  13   5   6        180.35        120.67        30.59 o                         
  14   5   6        218.03        137.96        34.24 o                         
  15   5   6        281.13        226.81        58.65 o                         
   0   6   6       1288.24       1354.96        55.58 o                         
   1   6   6        248.06        250.59        21.87 o                         
   2   6   6         12.88         10.76        20.13 o                         
   3   6   6       1053.69       1101.58        32.48 o                         
   4   6   6         16.67         11.40        21.11 o                         
   5   6   6       1105.72       1174.54        34.62 o                         
   6   6   6        290.59        298.60        26.13 o                         
   7   6   6        399.21        361.37        28.47 o                         
   8   6   6        102.14         55.33        28.54 o                         
   9   6   6        403.38        412.90        32.26 o                         
  10   6   6         23.87         37.96        31.82 o                         
  11   6   6         58.18         37.03        37.80 o                         
   0   7   6        277.76        133.32        52.20 o                         
   1   7   6        382.30        334.03        36.76 o                         
   2   7   6         95.78         12.54        34.79 o                         
   3   7   6        558.89        514.50        45.74 o                         
   2   0   7      70485.99      76153.08       607.48 o                         
   4   0   7      12401.03      12294.40       103.14 o                         
   6   0   7        831.15       1031.63        17.66 o                         
   8   0   7       1112.78       1106.07        21.66 o                         
  10   0   7      36826.33      39373.84       352.53 o                         
  12   0   7        417.43        440.78        19.09 o                         
  14   0   7        123.75        109.53        20.53 o                         
  16   0   7        242.37        241.74        26.51 o                         
  18   0   7        769.83        846.62        53.36 o                         
  20   0   7        297.06        420.72        63.01 o                         
   1   1   7       2904.33       2807.67        18.75 o                         
   2   1   7       9521.77      10779.24        64.48 o                         
   3   1   7       4856.25       4227.36        27.25 o                         
   4   1   7      41112.22      45250.04       257.61 o                         
   5   1   7       2446.89       2262.84        17.34 o                         
   6   1   7       3060.20       3337.20        24.09 o                         
   7   1   7        161.93        141.72         5.12 o                         
   8   1   7       7367.53       7194.08        45.98 o                         
   9   1   7        908.94        874.07        14.71 o                         
  10   1   7       1089.10       1144.66        17.90 o                         
  11   1   7        259.08        215.94        10.83 o                         
  12   1   7         14.60         26.34        10.58 o                         
  13   1   7         19.79          4.36        13.25 o                         
  14   1   7        160.82        182.81        15.50 o                         
  15   1   7       1134.02       1043.05        28.10 o                         
  16   1   7       1393.44       1403.10        32.77 o                         
  17   1   7        972.72        902.08        33.14 o                         
  18   1   7          8.00         27.58        32.47 o                         
  19   1   7         14.07         38.03        35.11 o                         
  20   1   7         40.48         86.56        41.88 o                         
   1   2   7       6730.29       6465.71        40.99 o                         
   2   2   7      47384.04      49389.35       273.15 o                         
   3   2   7        991.66        918.57        11.32 o                         
   4   2   7       3943.23       3877.61        27.90 o                         
   5   2   7         83.33         93.76         6.03 o                         
   6   2   7        437.01        380.94        11.68 o                         
   7   2   7       1386.61       1408.44        15.31 o                         
   8   2   7        207.24        194.71         7.77 o                         
   9   2   7       1420.57       1396.78        17.54 o                         
  10   2   7       5777.88       5663.23        40.73 o                         
  11   2   7       2022.76       2110.67        21.90 o                         
  12   2   7        920.36        989.07        21.18 o                         
  13   2   7        138.02        131.71        12.94 o                         
  14   2   7       1362.93       1439.96        32.37 o                         
  15   2   7        202.61        139.49        18.85 o                         
  16   2   7         76.67         63.18        25.79 o                         
  17   2   7         80.95         80.81        30.08 o                         
  18   2   7        428.65        490.48        39.73 o                         
  19   2   7         23.04         15.80        38.19 o                         
  20   2   7         20.42         -7.98        41.18 o                         
   1   3   7        876.33        887.76        12.85 o                         
   2   3   7       2548.01       2505.82        20.42 o                         
   3   3   7       9306.05       9242.64        54.28 o                         
   4   3   7       3966.09       3969.44        26.96 o                         
   5   3   7       3922.48       3968.64        31.56 o                         
   6   3   7        510.12        513.50        15.43 o                         
   7   3   7        396.86        363.93        10.83 o                         
   8   3   7       2863.27       2946.69        28.26 o                         
   9   3   7        423.87        425.96        12.89 o                         
  10   3   7        337.15        354.12        13.59 o                         
  11   3   7        788.90        696.39        18.28 o                         
  12   3   7        809.99        801.45        20.82 o                         
  13   3   7       1348.78       1277.67        28.50 o                         
  14   3   7         78.24         64.85        17.09 o                         
  15   3   7        477.66        430.34        25.84 o                         
  16   3   7        427.73        468.23        32.73 o                         
  17   3   7        531.57        484.91        44.55 o                         
  18   3   7        320.05        212.11        42.16 o                         
  19   3   7         69.21         64.18        46.21 o                         
   1   4   7       3879.45       3670.67        29.52 o                         
   2   4   7       4766.40       4576.93        34.22 o                         
   3   4   7       1700.85       1668.79        20.35 o                         
   4   4   7        469.62        445.68        11.75 o                         
   5   4   7         34.94         62.31         8.20 o                         
   6   4   7        584.48        558.64        14.94 o                         
   7   4   7       1659.83       1642.88        25.64 o                         
   8   4   7        214.67        251.31        15.27 o                         
   9   4   7       2194.49       2257.42        32.75 o                         
  10   4   7       4047.20       4189.99        45.86 o                         
  11   4   7       1968.04       1918.08        35.26 o                         
  12   4   7        327.98        292.79        19.78 o                         
  13   4   7        531.19        530.66        27.19 o                         
  14   4   7         14.07        -16.29        25.02 o                         
  15   4   7         66.05         38.40        30.16 o                         
  16   4   7        484.74        489.53        37.65 o                         
  17   4   7          6.66        -35.94        35.94 o                         
   1   5   7        456.20        408.86        16.14 o                         
   2   5   7        579.95        629.32        18.52 o                         
   3   5   7       1271.45       1289.22        24.71 o                         
   4   5   7        134.95        111.73        14.06 o                         
   5   5   7       1502.12       1615.00        28.90 o                         
   6   5   7          8.70         45.13        16.31 o                         
   7   5   7       1068.67       1142.02        29.01 o                         
   8   5   7        194.34        170.10        19.33 o                         
   9   5   7        110.94         69.36        20.37 o                         
  10   5   7        237.25        259.91        23.56 o                         
  11   5   7         14.73         -6.96        24.54 o                         
  12   5   7         30.66         28.01        24.67 o                         
  13   5   7        453.89        512.06        35.60 o                         
  14   5   7         78.63         87.39        35.17 o                         
  15   5   7        599.83        546.16       102.80 o                         
   1   6   7        593.04        685.68        27.39 o                         
   2   6   7        119.64         85.14        21.94 o                         
   3   6   7        346.36        410.67        24.27 o                         
   4   6   7        161.30        169.98        23.87 o                         
   5   6   7         57.33         50.34        24.17 o                         
   6   6   7        473.13        452.21        28.30 o                         
   7   6   7        329.97        364.26        28.50 o                         
   8   6   7        236.16        267.21        31.45 o                         
   9   6   7        383.42        424.52        33.48 o                         
  10   6   7          9.63         -8.44        30.81 o                         
  11   6   7        411.87        470.27        44.67 o                         
   1   7   7        400.74        355.88        37.05 o                         
   2   7   7        250.55        220.77        42.62 o                         
   3   7   7        715.62        686.50        75.93 o                         
   0   0   8      33090.55      38416.03       475.52 o                         
   2   0   8      26062.07      27925.93       234.29 o                         
   4   0   8        119.76        113.10         6.14 o                         
   6   0   8      25511.88      25862.35       230.99 o                         
   8   0   8       3421.47       3550.84        40.40 o                         
  10   0   8       2521.36       2659.51        36.76 o                         
  12   0   8       1976.11       2223.52        36.87 o                         
  14   0   8      11915.85      12117.61       135.70 o                         
  16   0   8        348.16        353.20        29.36 o                         
  18   0   8        925.24        787.57        51.54 o                         
  20   0   8          7.87         65.25        57.94 o                         
   0   1   8      18507.85      20400.69       174.25 o                         
   1   1   8       6240.24       6039.99        37.30 o                         
   2   1   8       2468.92       2627.81        18.82 o                         
   3   1   8      12342.78      11329.91        66.07 o                         
   4   1   8      23868.19      25910.47       156.17 o                         
   5   1   8       3218.16       3126.94        21.71 o                         
   6   1   8      12109.53      12450.13        71.39 o                         
   7   1   8       1226.69       1209.47        11.68 o                         
   8   1   8       5694.38       5720.24        37.86 o                         
   9   1   8       2406.23       2372.78        21.97 o                         
  10   1   8        195.97        194.61         9.46 o                         
  11   1   8         61.82         73.15         9.82 o                         
  12   1   8       3108.14       3211.90        32.53 o                         
  13   1   8        178.41        154.40        14.20 o                         
  14   1   8         48.77         57.92        14.70 o                         
  15   1   8        788.74        779.65        23.26 o                         
  16   1   8        995.33       1024.13        27.73 o                         
  17   1   8        283.93        233.78        25.38 o                         
  18   1   8         46.03         -1.00        32.12 o                         
  19   1   8         10.49        -15.28        35.82 o                         
  20   1   8        355.14        385.45        42.23 o                         
   0   2   8        609.87        588.49        11.24 o                         
   1   2   8       6159.04       5800.02        35.45 o                         
   2   2   8      26975.54      28200.35       157.64 o                         
   3   2   8       2936.56       2774.73        22.01 o                         
   4   2   8        529.55        621.02        10.77 o                         
   5   2   8       1494.77       1432.15        15.84 o                         
   6   2   8      14919.44      14677.62        91.22 o                         
   7   2   8       1373.50       1399.54        16.02 o                         
   8   2   8         24.79         46.72         6.68 o                         
   9   2   8        213.62        159.44         8.51 o                         
  10   2   8        277.65        242.40         9.29 o                         
  11   2   8        787.71        704.77        16.57 o                         
  12   2   8         94.32         84.71        11.12 o                         
  13   2   8        451.68        401.15        14.96 o                         
  14   2   8       7072.68       7332.93        71.13 o                         
  15   2   8       1305.89       1381.97        34.51 o                         
  16   2   8        661.26        668.65        30.76 o                         
  17   2   8        159.93        190.45        33.61 o                         
  18   2   8        492.87        511.62        41.44 o                         
  19   2   8          5.10         75.62        40.24 o                         
  20   2   8         90.20         45.43        45.18 o                         
   0   3   8       3111.35       3330.18        35.56 o                         
   1   3   8       4705.47       4894.36        34.93 o                         
   2   3   8        126.96        153.94         6.36 o                         
   3   3   8       1348.42       1348.32        14.11 o                         
   4   3   8        612.27        544.17        13.41 o                         
   5   3   8       2939.02       2857.74        23.34 o                         
   6   3   8       2755.16       2761.09        25.45 o                         
   7   3   8       1794.08       1659.55        20.94 o                         
   8   3   8       4760.15       4655.77        37.48 o                         
   9   3   8       2754.53       2683.17        28.86 o                         
  10   3   8         25.05         45.87        12.06 o                         
  11   3   8        925.36        881.95        22.14 o                         
  12   3   8        560.15        582.23        19.93 o                         
  13   3   8       1187.96       1201.04        29.59 o                         
  14   3   8        321.87        304.90        19.50 o                         
  15   3   8        234.59        200.25        30.83 o                         
  16   3   8        474.58        483.71        36.44 o                         
  17   3   8          6.08        -13.94        34.95 o                         
  18   3   8        273.45        229.71        40.33 o                         
  19   3   8        143.32         96.61        54.28 o                         
   0   4   8        285.49        382.91        20.03 o                         
   1   4   8        175.70        176.75         9.57 o                         
   2   4   8       2877.58       2780.27        25.27 o                         
   3   4   8       3529.53       3526.48        29.47 o                         
   4   4   8        454.81        446.50        11.76 o                         
   5   4   8       2599.15       2588.43        27.07 o                         
   6   4   8       2916.24       2902.72        31.69 o                         
   7   4   8        475.37        437.31        15.55 o                         
   8   4   8        243.00        202.78        15.47 o                         
   9   4   8        372.70        370.10        17.46 o                         
  10   4   8         48.91         58.94        15.25 o                         
  11   4   8        246.65        235.95        18.35 o                         
  12   4   8        539.51        565.44        22.72 o                         
  13   4   8       1100.28       1159.26        37.88 o                         
  14   4   8        842.94        772.27        32.30 o                         
  15   4   8        689.31        651.71        35.45 o                         
  16   4   8          5.41         39.92        32.31 o                         
  17   4   8        191.12        149.59        44.85 o                         
   0   5   8        304.98        422.50        23.40 o                         
   1   5   8       2527.72       2553.80        32.14 o                         
   2   5   8        424.37        414.54        16.13 o                         
   3   5   8       2026.24       1978.74        29.75 o                         
   4   5   8         13.06         16.43        14.34 o                         
   5   5   8         51.41         29.33        12.43 o                         
   6   5   8        840.26        855.64        30.73 o                         
   7   5   8       1082.07       1147.57        30.12 o                         
   8   5   8         47.96         54.70        19.21 o                         
   9   5   8       1376.60       1482.19        38.31 o                         
  10   5   8         36.96         76.35        22.04 o                         
  11   5   8        616.14        603.93        29.37 o                         
  12   5   8        113.93        134.31        27.90 o                         
  13   5   8        468.03        459.35        37.19 o                         
  14   5   8        549.76        529.00        40.53 o                         
   0   6   8        291.48        333.26        34.29 o                         
   1   6   8         46.06         44.72        21.37 o                         
   2   6   8         20.50         36.74        21.55 o                         
   3   6   8       1489.87       1696.80        44.82 o                         
   4   6   8          1.35         32.95        24.66 o                         
   5   6   8        470.52        519.50        28.66 o                         
   6   6   8        316.07        295.08        26.60 o                         
   7   6   8        443.59        419.64        30.35 o                         
   8   6   8         75.98         55.44        26.93 o                         
   9   6   8        226.19        194.42        31.46 o                         
  10   6   8        111.15        124.51        33.93 o                         
  11   6   8         12.28         -8.58        53.92 o                         
   0   7   8        155.38        143.91        75.00 o                         
   1   7   8        301.68        212.04        47.18 o                         
   2   7   8         30.21         33.27        51.41 o                         
   2   0   9      50350.71      54885.82       422.83 o                         
   4   0   9      14013.08      14004.93       128.41 o                         
   6   0   9       6175.78       6253.98        54.92 o                         
   8   0   9       1268.14       1377.34        22.49 o                         
  10   0   9       3155.24       2973.04        39.36 o                         
  12   0   9        149.93        110.44        15.27 o                         
  14   0   9        270.40        241.41        22.28 o                         
  16   0   9        119.75        159.57        27.19 o                         
  18   0   9         13.56        -39.11        39.11 o                         
  20   0   9        214.84        411.01       106.61 o                         
   1   1   9       3870.95       3667.27        24.61 o                         
   2   1   9      20694.47      20896.51       121.61 o                         
   3   1   9      18792.87      19241.22       111.87 o                         
   4   1   9      30952.42      31939.68       177.90 o                         
   5   1   9       1306.59       1235.19        11.62 o                         
   6   1   9        298.74        268.75         6.35 o                         
   7   1   9        249.41        265.17         7.65 o                         
   8   1   9       5282.75       5161.13        35.16 o                         
   9   1   9        954.84        943.69        15.10 o                         
  10   1   9       5043.73       5484.12        41.08 o                         
  11   1   9        247.89        238.31        10.59 o                         
  12   1   9       1835.73       1815.71        25.64 o                         
  13   1   9        695.64        655.12        18.53 o                         
  14   1   9        214.46        201.21        18.31 o                         
  15   1   9         94.86         82.53        17.16 o                         
  16   1   9       6579.21       6605.91        69.04 o                         
  17   1   9         12.95         -4.57        24.99 o                         
  18   1   9        398.52        422.09        37.05 o                         
  19   1   9          7.92          3.81        35.39 o                         
  20   1   9         16.87         55.24        40.51 o                         
   1   2   9       5183.02       5150.83        31.60 o                         
   2   2   9       1718.72       1558.72        13.03 o                         
   3   2   9       5477.79       5198.96        33.31 o                         
   4   2   9        480.89        511.28        10.72 o                         
   5   2   9        850.15        930.88        13.46 o                         
   6   2   9        179.94        153.76         7.66 o                         
   7   2   9        256.60        255.56         7.31 o                         
   8   2   9       1153.48       1148.57        16.31 o                         
   9   2   9       1517.44       1468.76        18.22 o                         
  10   2   9      10595.11      11009.92        68.75 o                         
  11   2   9        771.85        742.47        18.08 o                         
  12   2   9        115.53        125.53        11.46 o                         
  13   2   9        438.97        421.10        18.03 o                         
  14   2   9        137.24        165.70        18.37 o                         
  15   2   9        362.98        343.37        22.16 o                         
  16   2   9         48.65         53.97        25.96 o                         
  17   2   9         85.23         73.28        30.32 o                         
  18   2   9         20.00         68.81        34.23 o                         
  19   2   9         93.03         85.39        40.00 o                         
  20   2   9         38.97         68.13        44.35 o                         
   1   3   9       1479.50       1401.17        15.18 o                         
   2   3   9       4415.47       4302.27        29.94 o                         
   3   3   9       5694.88       5833.07        38.75 o                         
   4   3   9      10175.62      10389.30        62.10 o                         
   5   3   9       5305.68       5360.25        36.44 o                         
   6   3   9        427.00        365.13        10.65 o                         
   7   3   9       1466.28       1459.82        20.11 o                         
   8   3   9       1894.27       1843.33        23.29 o                         
   9   3   9       1400.46       1425.03        22.63 o                         
  10   3   9       2438.33       2421.59        30.73 o                         
  11   3   9         24.25          9.18        13.57 o                         
  12   3   9       1440.80       1324.23        28.12 o                         
  13   3   9        210.42        146.96        17.75 o                         
  14   3   9         83.22         91.96        18.82 o                         
  15   3   9        584.16        569.04        34.12 o                         
  16   3   9       2453.47       2570.81        71.87 o                         
  17   3   9        758.35        767.26        40.89 o                         
  18   3   9        623.91        712.24        44.57 o                         
   1   4   9       2523.55       2456.24        24.40 o                         
   2   4   9        373.22        391.05        11.41 o                         
   3   4   9       2574.23       2515.49        24.96 o                         
   4   4   9        405.72        445.35        12.20 o                         
   5   4   9       1284.33       1176.57        20.96 o                         
   6   4   9        169.00        179.94        12.54 o                         
   7   4   9         99.52         92.84        12.83 o                         
   8   4   9        524.85        514.80        17.76 o                         
   9   4   9        854.61        912.47        25.29 o                         
  10   4   9        174.53        174.99        18.25 o                         
  11   4   9       1081.54       1081.69        31.65 o                         
  12   4   9        976.54        989.72        30.03 o                         
  13   4   9        735.30        773.42        41.26 o                         
  14   4   9        704.03        747.53        33.75 o                         
  15   4   9        407.56        389.25        34.18 o                         
  16   4   9         63.08         79.29        33.55 o                         
  17   4   9         71.96        -17.57        39.08 o                         
   1   5   9       1748.54       1750.14        29.02 o                         
   2   5   9        855.05        879.21        22.39 o                         
   3   5   9       4422.49       4522.87        42.61 o                         
   4   5   9       2410.02       2305.69        33.39 o                         
   5   5   9       3043.04       3146.93        44.61 o                         
   6   5   9        157.36        145.47        19.01 o                         
   7   5   9        626.32        621.06        23.88 o                         
   8   5   9        249.58        257.87        22.00 o                         
   9   5   9        935.29        899.74        30.09 o                         
  10   5   9        360.46        385.01        27.24 o                         
  11   5   9        313.71        315.18        27.92 o                         
  12   5   9         30.35          9.92        27.05 o                         
  13   5   9         76.17         49.11        32.45 o                         
  14   5   9          7.99          2.46        35.13 o                         
   1   6   9       1273.39       1441.91        38.73 o                         
   2   6   9        273.66        285.27        24.57 o                         
   3   6   9       1020.87        999.91        33.93 o                         
   4   6   9        134.79        144.10        24.65 o                         
   5   6   9        353.80        324.66        26.92 o                         
   6   6   9        778.82        834.52        32.36 o                         
   7   6   9        234.82        271.14        28.92 o                         
   8   6   9         97.57        125.38        28.72 o                         
   9   6   9        335.93        354.12        32.28 o                         
  10   6   9         23.56         36.44        31.72 o                         
   1   7   9         33.03         71.07        60.72 o                         
   0   0  10      17490.77      18868.26       236.30 o                         
   2   0  10      11142.36      11749.84       102.77 o                         
   4   0  10        642.06        732.05        13.82 o                         
   6   0  10      20419.74      20652.60       161.49 o                         
   8   0  10      22162.60      23945.10       192.16 o                         
  10   0  10         57.98         52.49        12.31 o                         
  12   0  10       5862.35       6487.20        71.00 o                         
  14   0  10        106.06         80.39        20.84 o                         
  16   0  10        312.57        343.01        29.83 o                         
  18   0  10        136.56        122.03        43.07 o                         
  20   0  10        157.67        166.56        65.94 o                         
   0   1  10     143839.00     150307.88      1252.57 o                         
   1   1  10        343.23        307.31         7.10 o                         
   2   1  10         34.57         34.65         3.94 o                         
   3   1  10       9773.10      10354.34        59.47 o                         
   4   1  10        394.80        357.63         7.43 o                         
   5   1  10        771.20        717.51         9.32 o                         
   6   1  10        545.98        458.86         8.68 o                         
   7   1  10        407.07        335.68         7.33 o                         
   8   1  10       6788.50       6672.72        42.33 o                         
   9   1  10        284.75        251.20         8.87 o                         
  10   1  10        735.98        733.19        15.20 o                         
  11   1  10         72.45         34.81         9.47 o                         
  12   1  10       6638.38       6588.61        53.04 o                         
  13   1  10       1124.32       1090.14        23.69 o                         
  14   1  10       2432.15       2520.05        35.21 o                         
  15   1  10        103.87        100.38        16.97 o                         
  16   1  10        377.10        350.06        23.38 o                         
  17   1  10         12.81         21.81        28.89 o                         
  18   1  10       1573.94       1722.56        63.15 o                         
  19   1  10         67.01         22.87        38.08 o                         
  20   1  10        347.47        239.63        46.44 o                         
   0   2  10      10897.09      10645.57        80.31 o                         
   1   2  10       5204.47       5216.89        31.94 o                         
   2   2  10       3404.58       3747.86        24.40 o                         
   3   2  10       1634.95       1700.64        14.60 o                         
   4   2  10        513.92        561.11        10.95 o                         
   5   2  10       5468.16       5702.73        39.32 o                         
   6   2  10      10044.33      10175.01        68.54 o                         
   7   2  10        271.78        238.50         7.72 o                         
   8   2  10       3832.98       3764.92        29.54 o                         
   9   2  10        960.86        862.60        15.18 o                         
  10   2  10        524.93        540.42        12.37 o                         
  11   2  10        210.32        168.14         9.70 o                         
  12   2  10       6296.82       6714.89        53.92 o                         
  13   2  10        975.29        922.49        25.07 o                         
  14   2  10        110.18        120.71        18.03 o                         
  15   2  10         28.51         16.19        20.14 o                         
  16   2  10        359.18        303.10        31.53 o                         
  17   2  10         97.35        110.55        33.51 o                         
  18   2  10        564.40        641.87        45.37 o                         
  19   2  10        177.04        196.70        44.02 o                         
  20   2  10        304.40        327.48        62.12 o                         
   0   3  10      10920.64      11161.76        99.80 o                         
   1   3  10       6266.10       6257.64        40.91 o                         
   2   3  10        907.18        891.65        14.51 o                         
   3   3  10       1180.58       1178.80        13.74 o                         
   4   3  10       2119.07       2164.62        19.88 o                         
   5   3  10        914.24        907.30        15.08 o                         
   6   3  10        790.16        766.63        15.83 o                         
   7   3  10       1957.91       1923.00        22.60 o                         
   8   3  10        866.00        859.42        18.67 o                         
   9   3  10       1324.23       1234.53        22.90 o                         
  10   3  10         28.61         24.26        12.75 o                         
  11   3  10       1636.84       1565.99        28.73 o                         
  12   3  10       5181.97       5421.72        53.45 o                         
  13   3  10       1150.56       1108.38        28.94 o                         
  14   3  10         85.41         56.42        21.63 o                         
  15   3  10        534.23        511.99        30.89 o                         
  16   3  10         98.89         97.50        32.64 o                         
  17   3  10        380.34        380.59        39.80 o                         
  18   3  10         68.08         81.98        39.60 o                         
   0   4  10       4406.91       4069.87        45.95 o                         
   1   4  10       3227.02       3087.55        30.39 o                         
   2   4  10        105.89        110.67         9.08 o                         
   3   4  10       2340.99       2449.60        25.34 o                         
   4   4  10        872.38        884.60        16.45 o                         
   5   4  10       2790.41       2875.82        33.13 o                         
   6   4  10        523.98        520.84        15.22 o                         
   7   4  10       1333.55       1330.52        27.14 o                         
   8   4  10       1664.93       1754.32        30.11 o                         
   9   4  10        579.82        577.35        19.65 o                         
  10   4  10        573.53        565.16        20.25 o                         
  11   4  10        927.79        852.73        24.15 o                         
  12   4  10        124.47        105.73        22.31 o                         
  13   4  10        414.69        431.81        27.42 o                         
  14   4  10         36.93         19.06        27.32 o                         
  15   4  10        182.96        139.48        30.90 o                         
  16   4  10         19.64         26.34        33.27 o                         
  17   4  10        166.14        111.72        43.64 o                         
   0   5  10       4342.18       4048.46        64.70 o                         
   1   5  10       1705.54       1718.95        29.83 o                         
   2   5  10        108.63        138.72        15.16 o                         
   3   5  10       1196.99       1212.29        24.59 o                         
   4   5  10        118.03        108.95        14.00 o                         
   5   5  10       1307.02       1281.77        36.19 o                         
   6   5  10        157.30        169.97        19.92 o                         
   7   5  10        486.57        554.03        22.86 o                         
   8   5  10        896.12        881.07        28.67 o                         
   9   5  10        744.09        776.30        28.13 o                         
  10   5  10        115.44        129.91        25.16 o                         
  11   5  10        353.08        380.04        28.23 o                         
  12   5  10        533.35        551.80        31.73 o                         
  13   5  10        714.75        704.29        41.03 o                         
  14   5  10        192.77        144.92        39.24 o                         
   0   6  10         60.69        121.75        31.94 o                         
   1   6  10        789.34        750.33        28.86 o                         
   2   6  10         76.29         74.78        23.84 o                         
   3   6  10        367.59        384.16        27.07 o                         
   4   6  10         65.71         79.97        25.90 o                         
   5   6  10        375.61        447.40        30.81 o                         
   6   6  10        310.77        339.91        29.69 o                         
   7   6  10        359.41        374.47        29.67 o                         
   8   6  10         56.42         97.43        30.35 o                         
   9   6  10        263.90        310.03        34.65 o                         
  10   6  10         68.43         14.56        32.83 o                         
   2   0  11        882.91        873.60        14.36 o                         
   4   0  11      23441.51      23633.90       192.81 o                         
   6   0  11       2021.84       1963.11        22.97 o                         
   8   0  11      29315.22      31233.91       250.16 o                         
  10   0  11      16329.34      16557.38       156.60 o                         
  12   0  11       2683.91       2747.67        43.49 o                         
  14   0  11       1896.27       1904.54        49.83 o                         
  16   0  11       4506.84       5244.86        83.65 o                         
  18   0  11        569.04        573.73        62.15 o                         
  20   0  11         64.80         -2.83        57.76 o                         
   1   1  11       1410.16       1316.65        14.65 o                         
   2   1  11      11625.33      12292.86        74.05 o                         
   3   1  11       2357.50       2357.32        18.41 o                         
   4   1  11       5834.77       5666.41        35.59 o                         
   5   1  11       3551.78       3639.74        24.55 o                         
   6   1  11        422.32        386.57         7.70 o                         
   7   1  11        451.79        458.63         8.79 o                         
   8   1  11       4599.71       4933.12        33.24 o                         
   9   1  11       2091.66       1954.35        18.22 o                         
  10   1  11       2131.20       2393.13        24.61 o                         
  11   1  11         64.55         57.40         9.25 o                         
  12   1  11         52.82         50.18        10.60 o                         
  13   1  11        539.42        499.87        16.71 o                         
  14   1  11        355.18        340.34        16.39 o                         
  15   1  11        412.70        381.93        18.17 o                         
  16   1  11        552.46        467.66        27.68 o                         
  17   1  11          3.93         21.95        28.20 o                         
  18   1  11         37.43          9.16        34.19 o                         
  19   1  11         86.18         77.52        38.50 o                         
  20   1  11        278.08        213.64        44.74 o                         
   1   2  11        345.44        392.22         7.10 o                         
   2   2  11      11711.33      12047.86        67.64 o                         
   3   2  11       3211.94       3193.87        22.85 o                         
   4   2  11      25807.67      27118.13       156.58 o                         
   5   2  11       3706.67       3600.57        27.30 o                         
   6   2  11       3560.36       3579.89        29.22 o                         
   7   2  11       1753.96       1670.35        18.45 o                         
   8   2  11       5068.15       5057.49        35.62 o                         
   9   2  11        544.84        475.96        11.74 o                         
  10   2  11       2872.39       2843.45        26.20 o                         
  11   2  11        919.11        866.30        16.84 o                         
  12   2  11         92.63         51.91        14.18 o                         
  13   2  11        569.88        494.33        19.25 o                         
  14   2  11        397.38        380.31        20.88 o                         
  15   2  11        295.63        290.40        25.20 o                         
  16   2  11       3063.35       3311.17        66.53 o                         
  17   2  11        338.58        373.24        34.03 o                         
  18   2  11        108.23         80.06        35.95 o                         
  19   2  11        107.32         89.31        41.36 o                         
   1   3  11       3678.12       3559.54        27.91 o                         
   2   3  11       2378.25       2296.74        20.05 o                         
   3   3  11       3100.93       2980.28        23.28 o                         
   4   3  11       2033.14       2049.17        20.47 o                         
   5   3  11       2275.98       2232.78        20.94 o                         
   6   3  11         48.27         50.33         8.60 o                         
   7   3  11        351.39        364.18        11.37 o                         
   8   3  11       1482.77       1353.18        21.35 o                         
   9   3  11       2291.09       2275.00        30.09 o                         
  10   3  11        108.16         97.16        13.41 o                         
  11   3  11       1783.42       1747.85        29.62 o                         
  12   3  11         12.65         64.42        15.80 o                         
  13   3  11        234.03        185.96        16.98 o                         
  14   3  11         92.50        123.78        25.67 o                         
  15   3  11        129.10        106.67        28.25 o                         
  16   3  11         60.64         16.12        31.41 o                         
  17   3  11          6.24        -15.56        33.77 o                         
  18   3  11        145.68         88.82        39.23 o                         
   1   4  11        268.20        291.70        12.33 o                         
   2   4  11       2189.49       2148.01        23.72 o                         
   3   4  11       4061.86       3970.67        34.46 o                         
   4   4  11       9633.85       9582.55        69.21 o                         
   5   4  11       2154.04       2186.64        31.04 o                         
   6   4  11        924.86       1007.51        21.71 o                         
   7   4  11        977.08        973.11        24.90 o                         
   8   4  11       1489.73       1380.50        28.99 o                         
   9   4  11       1350.61       1377.05        30.76 o                         
  10   4  11        893.45        867.65        26.08 o                         
  11   4  11        733.06        695.41        23.75 o                         
  12   4  11       1285.74       1345.63        42.92 o                         
  13   4  11        890.55        855.95        32.81 o                         
  14   4  11        195.65        196.58        34.56 o                         
  15   4  11        460.68        421.65        36.54 o                         
  16   4  11         62.46         68.19        34.31 o                         
   1   5  11        306.20        354.13        16.64 o                         
   2   5  11        327.31        364.79        16.89 o                         
   3   5  11       1023.31       1030.83        25.73 o                         
   4   5  11        143.26        136.01        14.56 o                         
   5   5  11        438.05        431.94        22.09 o                         
   6   5  11        280.30        302.36        22.23 o                         
   7   5  11        897.88        893.40        27.74 o                         
   8   5  11        130.78        152.97        21.99 o                         
   9   5  11        888.10        905.07        31.78 o                         
  10   5  11        107.41        122.33        24.52 o                         
  11   5  11        146.97        151.50        26.51 o                         
  12   5  11         33.24         16.74        27.43 o                         
  13   5  11        574.54        512.42        38.60 o                         
  14   5  11         24.96         -9.73        38.15 o                         
   1   6  11        184.35        231.61        24.18 o                         
   2   6  11        263.86        276.43        26.46 o                         
   3   6  11        589.13        664.12        30.22 o                         
   4   6  11        388.68        356.91        28.38 o                         
   5   6  11        427.12        410.41        29.34 o                         
   6   6  11        131.95        106.99        27.83 o                         
   7   6  11        424.79        422.93        31.98 o                         
   8   6  11         57.83         53.55        28.82 o                         
   9   6  11        373.56        390.00        33.72 o                         
  10   6  11        123.73        113.83        36.61 o                         
   0   0  12       7383.06       7545.12       100.95 o                         
   2   0  12       3269.14       3417.22        37.35 o                         
   4   0  12      43852.05      46949.37       377.50 o                         
   6   0  12      34541.54      36136.96       276.26 o                         
   8   0  12       7236.16       7159.50        65.97 o                         
  10   0  12       1921.64       2111.28        33.30 o                         
  12   0  12       1625.14       1607.33        33.28 o                         
  14   0  12        800.79        748.71        32.19 o                         
  16   0  12        197.70        230.04        33.38 o                         
  18   0  12       1438.89       1488.11        77.90 o                         
  20   0  12        874.89       1126.48        79.65 o                         
   0   1  12        547.70        424.87        12.40 o                         
   1   1  12       7187.61       7277.41        43.68 o                         
   2   1  12      34992.43      37497.41       205.62 o                         
   3   1  12       2977.00       3001.92        21.10 o                         
   4   1  12       4982.63       5302.80        33.65 o                         
   5   1  12       2576.78       2646.42        20.60 o                         
   6   1  12      11667.32      11962.77        68.02 o                         
   7   1  12        350.33        359.95         9.10 o                         
   8   1  12       1917.64       2185.44        18.70 o                         
   9   1  12       2301.72       2127.79        20.39 o                         
  10   1  12       4271.82       4265.71        34.97 o                         
  11   1  12         80.13         42.96         9.31 o                         
  12   1  12       1854.79       1788.20        26.15 o                         
  13   1  12        584.56        566.21        17.23 o                         
  14   1  12       4035.13       4184.47        44.73 o                         
  15   1  12        479.17        430.40        19.40 o                         
  16   1  12        162.94        128.28        20.93 o                         
  17   1  12         24.96         39.78        32.21 o                         
  18   1  12         83.33        119.34        34.69 o                         
  19   1  12          8.97         41.02        37.95 o                         
  20   1  12         41.26         54.56        43.36 o                         
   0   2  12      14119.96      14332.71       113.90 o                         
   1   2  12        528.75        504.40         8.60 o                         
   2   2  12       2917.99       3053.29        21.23 o                         
   3   2  12       1165.72       1055.91        13.00 o                         
   4   2  12       5030.79       4970.45        32.52 o                         
   5   2  12       2068.99       2148.02        20.46 o                         
   6   2  12      13077.14      13753.81        87.10 o                         
   7   2  12       7461.49       7312.58        49.66 o                         
   8   2  12      10668.72      11141.44        67.90 o                         
   9   2  12       1063.94        952.42        16.56 o                         
  10   2  12        521.52        551.89        13.73 o                         
  11   2  12        900.84        849.65        16.64 o                         
  12   2  12        552.75        588.66        18.17 o                         
  13   2  12        336.57        309.41        19.85 o                         
  14   2  12       1293.53       1234.96        35.60 o                         
  15   2  12         18.94          6.39        23.97 o                         
  16   2  12        264.11        298.86        32.90 o                         
  17   2  12         76.05          0.17        31.33 o                         
  18   2  12        307.34        316.89        42.61 o                         
  19   2  12         84.39         94.55        41.66 o                         
   0   3  12       3782.37       3908.71        43.60 o                         
   1   3  12       3459.64       3426.27        26.61 o                         
   2   3  12       6423.01       5984.56        39.87 o                         
   3   3  12       5944.44       5971.10        40.05 o                         
   4   3  12        431.64        428.36        10.36 o                         
   5   3  12       3345.82       3305.28        28.41 o                         
   6   3  12       2943.43       2889.89        25.64 o                         
   7   3  12         27.97         26.52         9.34 o                         
   8   3  12        738.24        713.49        17.16 o                         
   9   3  12        246.85        220.97        13.85 o                         
  10   3  12        461.84        397.64        16.08 o                         
  11   3  12         17.61         24.90        14.74 o                         
  12   3  12        144.81        114.58        17.60 o                         
  13   3  12        601.83        563.19        20.52 o                         
  14   3  12       2369.78       2494.16        52.79 o                         
  15   3  12        246.95        154.83        30.25 o
[truncated: 167,106 more chars]
