# Supplementary material for: Crystal structures of binary compounds of meldonium 3-(1,1,1-tri­methyl­hydrazin-1-ium-2-yl)prop­ano­ate with sodium bromide and sodium iodide
Source: Acta Crystallogr E Crystallogr Commun. 2018 May 22;74(Pt 6):829–34. doi: 10.1107/S2056989018006977 (PMC6002828; doi:10.1107/S2056989018006977)
Supplement: Supplementary file 4 [file e-74-00829-IIsup3.hkl]

data_II                                                                         
_shelx_title ' at_a.res in P2(1)/c'                                             
_shelx_refln_list_code          4                                               
_shelx_F_calc_maximum      443.18                                               
_exptl_crystal_F_000      1312.00                                               
_reflns_d_resolution_high  0.7800                                               
                                                                                
loop_                                                                           
 _space_group_symop_operation_xyz                                               
 'x, y, z'                                                                      
 '-x, y+1/2, -z+1/2'                                                            
 '-x, -y, -z'                                                                   
 'x, -y-1/2, z-1/2'                                                             
                                                                                
_cell_length_a    19.7455                                                       
_cell_length_b    11.4530                                                       
_cell_length_c    10.9733                                                       
_cell_angle_alpha  90.000                                                       
_cell_angle_beta   92.382                                                       
_cell_angle_gamma  90.000                                                       
                                                                                
_shelx_F_squared_multiplier     1.000                                           
                                                                                
loop_                                                                           
 _refln_index_h                                                                 
 _refln_index_k                                                                 
 _refln_index_l                                                                 
 _refln_F_squared_calc                                                          
 _refln_F_squared_meas                                                          
 _refln_F_squared_sigma                                                         
 _refln_observed_status                                                         
   3   0   0       1325.04       1387.13        22.32 o                         
   4   0   0      55006.58      53389.44       474.32 o                         
   5   0   0       6347.62       6061.62        61.38 o                         
   6   0   0      12162.64      11848.10       119.87 o                         
   7   0   0      34668.54      34038.88       322.52 o                         
   8   0   0       4674.13       4157.49        52.77 o                         
   9   0   0         97.36        115.29        14.41 o                         
  10   0   0      18062.27      16938.27       176.12 o                         
  11   0   0       2485.64       2420.25        38.61 o                         
  12   0   0        128.31        138.07        20.84 o                         
  13   0   0      10743.02      10527.80       120.81 o                         
  14   0   0      23696.78      23415.41       227.50 o                         
  15   0   0       4791.86       4723.83        65.99 o                         
  16   0   0        135.58        203.52        28.48 o                         
  17   0   0      26394.73      26803.44       280.36 o                         
  18   0   0      16857.85      17332.37       206.90 o                         
  19   0   0       2237.49       2086.60        64.38 o                         
  20   0   0        747.29        768.83        53.31 o                         
  21   0   0      12024.61      12338.37       189.41 o                         
  22   0   0       4990.70       4913.26       119.81 o                         
  23   0   0        209.98        109.91        73.51 o                         
  24   0   0        870.46       1032.21       136.22 o                         
  25   0   0       6455.28       6078.29       190.59 o                         
   3   1   0         33.49         33.02         4.18 o                         
   4   1   0       4014.28       4106.42        31.19 o                         
   5   1   0        709.78        571.50         9.91 o                         
   6   1   0         77.18         89.71         7.59 o                         
   7   1   0         40.96         24.07         8.00 o                         
   8   1   0          6.50         10.62         8.41 o                         
   9   1   0       2309.81       2153.23        25.48 o                         
  10   1   0       2042.72       2020.80        24.85 o                         
  11   1   0        366.83        377.58        14.63 o                         
  12   1   0         23.24         50.29        12.67 o                         
  13   1   0        444.62        400.80        18.42 o                         
  14   1   0        965.86        974.26        22.82 o                         
  15   1   0        321.11        310.70        19.03 o                         
  16   1   0         77.02         93.36        19.13 o                         
  17   1   0        951.02        961.81        29.63 o                         
  18   1   0         22.56         64.15        25.58 o                         
  19   1   0         75.00         82.24        28.25 o                         
  20   1   0        367.22        368.06        34.82 o                         
  21   1   0         82.65        135.76        37.79 o                         
  22   1   0         52.30         -5.86        44.76 o                         
  23   1   0        215.95        322.18        58.78 o                         
  24   1   0        751.52        765.13        71.37 o                         
  25   1   0         10.25        100.07        84.80 o                         
   0   2   0      25029.91      26927.34       276.00 o                         
   1   2   0      18232.90      19703.78       133.54 o                         
   2   2   0        112.11         82.82         4.79 o                         
   3   2   0      76764.45      80182.52       500.48 o                         
   4   2   0     137105.41     144644.81       901.61 o                         
   5   2   0       4294.80       4139.12        33.25 o                         
   6   2   0       2108.34       2078.06        21.25 o                         
   7   2   0        559.15        533.12        11.81 o                         
   8   2   0      55150.66      56565.89       378.84 o                         
   9   2   0       4469.04       4270.62        37.26 o                         
  10   2   0      15504.85      14901.08       109.50 o                         
  11   2   0        233.97        245.39        13.00 o                         
  12   2   0       3757.04       3498.29        35.40 o                         
  13   2   0      21652.99      20852.99       143.12 o                         
  14   2   0      20309.37      19300.78       138.98 o                         
  15   2   0       3662.69       3396.14        41.17 o                         
  16   2   0         11.73         28.20        21.10 o                         
  17   2   0      14038.95      13838.53       114.82 o                         
  18   2   0      26724.96      26967.13       225.70 o                         
  19   2   0        575.61        561.28        33.17 o                         
  20   2   0        232.71        229.48        31.51 o                         
  21   2   0      12069.79      12377.05       143.26 o                         
  22   2   0       9648.10       9817.59       139.34 o                         
  23   2   0        134.56        275.90        56.55 o                         
  24   2   0         10.54         19.60        73.41 o                         
  25   2   0       3440.77       3431.31       117.46 o                         
   1   3   0      19155.15      20529.38       134.16 o                         
   2   3   0         33.52          8.71         5.36 o                         
   3   3   0      23139.47      24123.15       161.39 o                         
   4   3   0      14997.62      15713.63       106.89 o                         
   5   3   0       6022.95       5885.49        46.08 o                         
   6   3   0       2722.82       2475.58        24.84 o                         
   7   3   0        778.30        781.41        13.54 o                         
   8   3   0       6036.10       5621.51        46.01 o                         
   9   3   0       1695.41       1536.69        19.98 o                         
  10   3   0       1094.05       1097.77        18.61 o                         
  11   3   0        453.98        429.55        14.75 o                         
  12   3   0        279.83        266.94        14.51 o                         
  13   3   0       5512.65       5127.40        47.26 o                         
  14   3   0          0.92         14.26        16.84 o                         
  15   3   0       1843.04       1679.98        30.63 o                         
  16   3   0         31.48         11.37        21.68 o                         
  17   3   0        252.63        203.87        23.83 o                         
  18   3   0       1098.63       1044.68        34.65 o                         
  19   3   0          2.01         99.09        28.16 o                         
  20   3   0        542.21        537.54        39.39 o                         
  21   3   0        429.09        434.81        42.47 o                         
  22   3   0        670.23        692.78        55.04 o                         
  23   3   0       1093.87       1040.68        63.10 o                         
  24   3   0         25.90         66.13        70.33 o                         
   0   4   0      68470.42      72878.43       678.27 o                         
   1   4   0      17843.60      18325.81       123.80 o                         
   2   4   0        193.47        188.68         7.60 o                         
   3   4   0      24312.99      25412.47       169.55 o                         
   4   4   0      47176.18      48621.77       318.15 o                         
   5   4   0      17769.27      18608.49       128.36 o                         
   6   4   0       3338.27       3201.58        28.21 o                         
   7   4   0       4621.52       4421.46        37.00 o                         
   8   4   0      29538.30      29564.25       191.82 o                         
   9   4   0       2906.28       2774.48        28.53 o                         
  10   4   0      17490.83      17324.60       120.48 o                         
  11   4   0        422.79        427.15        15.49 o                         
  12   4   0       2922.51       2763.51        32.04 o                         
  13   4   0      16184.78      16061.00       114.63 o                         
  14   4   0      10078.09       9713.92        77.42 o                         
  15   4   0       1514.32       1521.59        32.50 o                         
  16   4   0        165.19        243.12        26.44 o                         
  17   4   0      13737.68      12974.51       130.69 o                         
  18   4   0      20914.11      19898.77       181.92 o                         
  19   4   0          5.93         99.56        36.06 o                         
  20   4   0       1535.85       1412.45        53.24 o                         
  21   4   0       7591.76       7608.60       127.24 o                         
  22   4   0       8349.19       8679.09       134.58 o                         
  23   4   0         36.18         96.27        63.95 o                         
  24   4   0          4.04        -63.44        63.44 o                         
   1   5   0       8619.79       8892.02        63.97 o                         
   2   5   0          2.86         -7.26         7.26 o                         
   3   5   0        130.47        117.34         8.41 o                         
   4   5   0         38.45         27.17         8.20 o                         
   5   5   0      26882.39      27009.56       178.32 o                         
   6   5   0        335.27        291.87        11.32 o                         
   7   5   0        113.84        123.18        10.69 o                         
   8   5   0       6807.16       6420.62        50.62 o                         
   9   5   0      20628.68      20506.38       137.91 o                         
  10   5   0       4051.54       4003.14        38.95 o                         
  11   5   0         47.01         49.07        13.76 o                         
  12   5   0       7393.83       7285.60        60.95 o                         
  13   5   0       3912.83       3795.76        40.70 o                         
  14   5   0        142.94        125.52        20.74 o                         
  15   5   0       1244.03       1178.46        33.89 o                         
  16   5   0       3155.94       3016.34        52.75 o                         
  17   5   0       4230.35       3997.22        63.30 o                         
  18   5   0          6.94        132.87        35.33 o                         
  19   5   0       1122.91       1052.40        48.61 o                         
  20   5   0         68.08         98.00        43.53 o                         
  21   5   0        453.94        436.75        50.87 o                         
  22   5   0       1614.42       1539.80        76.51 o                         
  23   5   0        161.56        255.60        67.38 o                         
   0   6   0      92056.45      99470.66       923.91 o                         
   1   6   0       3631.28       3402.81        32.24 o                         
   2   6   0       3398.57       3387.50        29.01 o                         
   3   6   0      12888.19      13057.75        88.77 o                         
   4   6   0       7883.47       7315.66        54.10 o                         
   5   6   0       7064.41       7129.32        55.23 o                         
   6   6   0       6436.20       6410.44        51.52 o                         
   7   6   0       5384.44       5412.43        45.73 o                         
   8   6   0       5020.70       4683.18        41.44 o                         
   9   6   0         55.05         69.47        13.09 o                         
  10   6   0      10324.36      10168.89        78.97 o                         
  11   6   0       2596.17       2593.84        33.56 o                         
  12   6   0       1821.95       1852.27        29.46 o                         
  13   6   0       5872.83       5794.61        56.94 o                         
  14   6   0      22561.46      22263.19       180.60 o                         
  15   6   0       1589.07       1539.65        40.57 o                         
  16   6   0         17.51        -21.32        26.57 o                         
  17   6   0       8538.87       8330.99       100.04 o                         
  18   6   0      11946.05      11983.82       144.68 o                         
  19   6   0        409.82        403.36        43.16 o                         
  20   6   0        478.46        457.17        50.32 o                         
  21   6   0       2978.29       2936.70        90.07 o                         
  22   6   0       2573.02       2627.26        99.88 o                         
  23   6   0         85.92         92.88        77.74 o                         
   1   7   0      10773.40      10783.78        81.89 o                         
   2   7   0       1279.80       1199.49        17.96 o                         
   3   7   0       2825.00       2909.45        28.12 o                         
   4   7   0        768.12        779.05        15.52 o                         
   5   7   0      23779.70      23725.44       160.64 o                         
   6   7   0       2767.72       2746.78        29.89 o                         
   7   7   0        377.20        381.33        15.50 o                         
   8   7   0       2919.33       2702.07        30.36 o                         
   9   7   0      23455.75      23112.74       158.60 o                         
  10   7   0       1094.22       1055.87        25.21 o                         
  11   7   0         15.49         33.94        18.92 o                         
  12   7   0       9194.79       9040.66        83.13 o                         
  13   7   0      12420.44      12240.03       104.60 o                         
  14   7   0       2076.09       2116.09        37.76 o                         
  15   7   0       1194.49       1205.84        42.76 o                         
  16   7   0       4740.17       4807.53        73.87 o                         
  17   7   0       1335.96       1335.02        65.13 o                         
  18   7   0        361.96        289.66        41.98 o                         
  19   7   0       1649.03       1447.22        69.57 o                         
  20   7   0       1055.36        999.44        62.07 o                         
  21   7   0        242.67        194.70        56.83 o                         
  22   7   0       2082.74       2152.68        95.24 o                         
   0   8   0      10511.72      10442.33       115.69 o                         
   1   8   0       8135.41       8123.21        66.89 o                         
   2   8   0        188.36        152.86        16.69 o                         
   3   8   0       6470.58       6431.65        53.76 o                         
   4   8   0      12373.66      12170.54        86.67 o                         
   5   8   0       1835.07       1749.27        23.79 o                         
   6   8   0        156.51        159.30        15.59 o                         
   7   8   0       1081.74       1069.42        22.62 o                         
   8   8   0       3305.33       3223.91        37.18 o                         
   9   8   0         78.12         85.99        18.66 o                         
  10   8   0       6627.07       6694.36        68.35 o                         
  11   8   0        120.75        112.29        20.31 o                         
  12   8   0        213.25        205.63        26.38 o                         
  13   8   0       2720.93       2614.42        48.51 o                         
  14   8   0       3810.37       3934.19        54.05 o                         
  15   8   0        380.23        289.46        40.33 o                         
  16   8   0         81.46         84.84        47.42 o                         
  17   8   0       3669.70       3660.34        89.18 o                         
  18   8   0       6179.44       6544.40       126.70 o                         
  19   8   0         98.28        110.23        56.87 o                         
  20   8   0        132.51        202.55        59.94 o                         
  21   8   0       2890.42       2672.42        97.22 o                         
   1   9   0       6515.72       6356.26        58.11 o                         
   2   9   0        383.94        345.71        22.19 o                         
   3   9   0       3872.25       3773.01        44.26 o                         
   4   9   0      12253.84      12176.19        98.95 o                         
   5   9   0       8979.96       8750.17        75.72 o                         
   6   9   0       1706.74       1676.47        29.99 o                         
   7   9   0       2294.13       2205.44        37.19 o                         
   8   9   0      13856.63      13977.72       121.79 o                         
   9   9   0      15017.67      15331.29       138.76 o                         
  10   9   0       4567.63       4548.10        56.40 o                         
  11   9   0        290.76        334.80        27.85 o                         
  12   9   0       3948.82       3839.24        54.53 o                         
  13   9   0      15288.02      15218.89       153.94 o                         
  14   9   0        390.00        472.09        41.23 o                         
  15   9   0          1.30         10.00        43.90 o                         
  16   9   0       2484.43       2575.81        87.40 o                         
  17   9   0       4637.65       4736.11       104.23 o                         
  18   9   0       1164.83       1037.34        63.95 o                         
  19   9   0        973.28        901.36        69.37 o                         
   0  10   0       9383.63       9261.56       139.56 o                         
   1  10   0        103.53         41.20        27.42 o                         
   2  10   0        452.23        462.25        28.28 o                         
   3  10   0       2551.18       2483.82        44.51 o                         
   4  10   0       3114.48       2901.66        49.32 o                         
   5  10   0       1978.19       2006.13        38.60 o                         
   6  10   0        293.32        248.26        26.82 o                         
   7  10   0        517.04        532.19        26.48 o                         
   8  10   0        215.82        192.26        24.10 o                         
   9  10   0        129.66        109.54        25.65 o                         
  10  10   0       1854.60       1828.47        41.90 o                         
  11  10   0          3.68         22.96        35.71 o                         
  12  10   0          0.11         74.17        44.68 o                         
  13  10   0        868.29        866.90        57.58 o                         
  14  10   0       2168.15       2138.36        77.57 o                         
  15  10   0        628.05        616.58        56.08 o                         
  16  10   0        241.96        278.25        52.40 o                         
  17  10   0        699.25        671.01        61.27 o                         
  18  10   0       1861.12       1743.77        80.43 o                         
   1  11   0       6232.38       6126.76        87.82 o                         
   2  11   0        295.84        311.42        35.66 o                         
   3  11   0       1555.89       1531.01        45.96 o                         
   4  11   0        846.84        829.82        41.30 o                         
   5  11   0      14930.08      14809.26       158.63 o                         
   6  11   0       2012.15       2044.45        53.18 o                         
   7  11   0         31.03         -6.71        33.79 o                         
   8  11   0       4024.65       3938.38        75.51 o                         
   9  11   0      13901.13      14247.18       183.96 o                         
  10  11   0       1822.23       1885.76        62.29 o                         
  11  11   0          9.71         37.31        40.05 o                         
  12  11   0       5647.13       5561.28       109.64 o                         
  13  11   0       6618.25       6776.28       123.94 o                         
  14  11   0         60.76         90.28        67.07 o                         
  15  11   0        927.15        984.05        74.52 o                         
  16  11   0       2658.60       2759.51       108.37 o                         
   0  12   0       1677.05       1633.80        83.83 o                         
   1  12   0       1522.71       1379.41        59.37 o                         
   2  12   0         92.98        100.14        51.55 o                         
   3  12   0        234.90        323.72        53.04 o                         
   4  12   0          3.67         20.65        50.65 o                         
   5  12   0        343.52        300.01        51.34 o                         
   6  12   0         74.11        154.19        47.68 o                         
   7  12   0         87.27         95.50        48.85 o                         
   8  12   0        842.57        700.81        55.46 o                         
   9  12   0         43.84        126.16        60.07 o                         
  10  12   0         36.32        100.99        50.42 o                         
  11  12   0        626.00        634.73        59.08 o                         
  12  12   0         45.91         36.80        65.73 o                         
  13  12   0        272.63        302.44        63.53 o                         
  14  12   0         34.05         56.13        73.77 o                         
   1  13   0       4767.04       4909.13       101.98 o                         
   2  13   0        782.49        720.96        60.11 o                         
   3  13   0       1284.77       1210.27        63.50 o                         
   4  13   0       1258.62       1272.74        65.29 o                         
   5  13   0       8471.12       8526.29       140.31 o                         
   6  13   0        981.88       1060.65        66.99 o                         
   7  13   0         28.27        134.22        72.58 o                         
   8  13   0       3342.84       3348.14        93.92 o                         
   9  13   0      10698.70      10900.87       175.45 o                         
  10  13   0         14.15        127.85        66.02 o                         
  11  13   0          0.59        121.57        74.68 o                         
   0  14   0          0.54        207.62        88.11 o                         
   1  14   0          6.31         39.48        65.97 o                         
   2  14   0        141.32        256.81        71.40 o                         
   3  14   0        114.05        128.44        68.30 o                         
   4  14   0        130.34         77.30        70.16 o                         
   5  14   0         32.65         60.39        75.71 o                         
   6  14   0        273.71        293.79        69.53 o                         
   7  14   0         15.38         49.76        76.22 o                         
 -25   1   1       4715.61       5010.06       130.45 o                         
 -24   1   1       9016.31       9110.90       162.12 o                         
 -23   1   1        169.20        179.70        87.03 o                         
 -22   1   1         20.24         47.55        71.68 o                         
 -21   1   1       4714.46       4889.75        91.72 o                         
 -20   1   1       7354.08       7422.00        94.84 o                         
 -19   1   1       4139.48       4317.37        69.63 o                         
 -18   1   1       3827.56       3881.20        64.34 o                         
 -17   1   1       3115.42       3092.62        48.08 o                         
 -16   1   1        655.27        805.92        32.56 o                         
 -15   1   1      19448.91      19486.16       143.17 o                         
 -14   1   1      21588.53      21641.82       160.74 o                         
 -13   1   1        307.40        331.75        21.22 o                         
 -12   1   1       2668.28       2479.37        30.53 o                         
 -11   1   1      64009.54      65617.35       426.00 o                         
 -10   1   1      31704.33      30934.28       209.66 o                         
  -9   1   1        198.65        221.77        14.44 o                         
  -8   1   1      12581.26      12486.50        88.43 o                         
  -7   1   1     136394.73     143655.14       992.75 o                         
  -6   1   1      26708.28      27428.01       186.82 o                         
  -5   1   1       2388.29       2312.54        23.42 o                         
  -4   1   1      10209.59      10307.56        78.71 o                         
  -3   1   1      53050.71      56310.74       499.99 o                         
  -2   1   1       1159.26       1144.65        24.24 o                         
  -1   1   1       2842.16       2629.63        85.40 o                         
   1   1   1       7352.10       8075.92       178.36 o                         
   2   1   1       2266.08       2147.78        48.25 o                         
   3   1   1      51236.48      54241.07       470.76 o                         
   4   1   1      11135.92      11388.63        84.14 o                         
   5   1   1       3572.92       3496.73        29.97 o                         
   6   1   1      36693.92      37619.07       258.36 o                         
   7   1   1     111688.41     116836.62       855.65 o                         
   8   1   1      16568.18      16577.35       121.30 o                         
   9   1   1        209.89        282.93        16.58 o                         
  10   1   1      27536.20      27202.10       197.51 o                         
  11   1   1      80713.59      81943.85       565.90 o                         
  12   1   1       1805.04       1700.18        27.66 o                         
  13   1   1        357.58        381.10        22.19 o                         
  14   1   1      19212.72      19246.85       139.09 o                         
  15   1   1      17225.92      17430.30       133.42 o                         
  16   1   1        412.65        428.47        30.39 o                         
  17   1   1       3870.13       3858.33        54.99 o                         
  18   1   1       3722.22       3668.01        58.95 o                         
  19   1   1       3539.37       3592.81        60.64 o                         
  20   1   1       5449.72       5633.41        80.65 o                         
  21   1   1       5765.01       6075.31        94.80 o                         
  22   1   1         17.74        198.85        68.16 o                         
  23   1   1        211.63        155.11        70.40 o                         
  24   1   1       9078.57       9512.03       206.90 o                         
  25   1   1       4505.94       4661.06       169.11 o                         
 -25   2   1         74.92        226.48       100.43 o                         
 -24   2   1         46.21        -11.51        97.58 o                         
 -23   2   1        408.99        590.70        83.28 o                         
 -22   2   1        216.82        310.01        64.83 o                         
 -21   2   1         36.93        143.32        70.25 o                         
 -20   2   1       2644.05       2616.96        60.31 o                         
 -19   2   1        568.07        586.83        38.26 o                         
 -18   2   1        346.27        354.11        35.42 o                         
 -17   2   1       1675.42       1556.85        37.86 o                         
 -16   2   1       1224.09       1236.31        32.46 o                         
 -15   2   1       2501.41       2461.04        37.35 o                         
 -14   2   1       1458.33       1540.45        28.79 o                         
 -13   2   1         44.58         62.73        18.67 o                         
 -12   2   1       1104.39       1092.71        23.01 o                         
 -11   2   1       3790.95       3760.89        38.56 o                         
 -10   2   1       8333.95       8173.17        65.94 o                         
  -9   2   1       4002.79       4080.78        41.40 o                         
  -8   2   1       5929.64       6019.94        54.41 o                         
  -7   2   1       3555.22       3419.65        34.68 o                         
  -6   2   1      15515.91      15785.24       131.65 o                         
  -5   2   1        234.23        261.42        11.59 o                         
  -4   2   1        560.42        584.80        13.93 o                         
  -3   2   1       3889.01       4015.72        42.38 o                         
  -2   2   1       2413.47       2533.48        39.29 o                         
  -1   2   1       3624.59       3662.19        70.98 o                         
   0   2   1        143.17        132.40        19.99 o                         
   1   2   1       5914.95       5646.59        94.19 o                         
   2   2   1       2643.30       2558.11        41.88 o                         
   3   2   1       3136.01       3122.13        36.26 o                         
   4   2   1       1099.08       1081.39        15.27 o                         
   5   2   1        207.05        216.44        10.54 o                         
   6   2   1      12211.13      12257.45        92.57 o                         
   7   2   1       2415.76       2304.60        25.48 o                         
   8   2   1       3962.54       3890.29        37.70 o                         
   9   2   1       2162.62       2318.57        27.56 o                         
  10   2   1       5180.83       5157.10        45.60 o                         
  11   2   1       2448.79       2494.01        31.43 o                         
  12   2   1       1020.43       1018.21        27.10 o                         
  13   2   1         48.96         71.89        21.30 o                         
  14   2   1       2703.35       2644.34        37.47 o                         
  15   2   1       4429.12       4352.78        51.57 o                         
  16   2   1        762.61        754.90        32.39 o                         
  17   2   1       1465.26       1429.69        39.45 o                         
  18   2   1        504.35        508.50        38.87 o                         
  19   2   1       1039.77       1115.43        47.39 o                         
  20   2   1       1509.20       1536.07        54.93 o                         
  21   2   1         38.43         18.95        52.83 o                         
  22   2   1        183.43        343.87        66.74 o                         
  23   2   1        415.33        504.47        81.29 o                         
  24   2   1         57.94        306.44       108.51 o                         
 -24   3   1       6589.57       6381.51       154.76 o                         
 -23   3   1          8.25        259.38        88.12 o                         
 -22   3   1         80.15         97.16        72.96 o                         
 -21   3   1       4821.14       4852.31        99.86 o                         
 -20   3   1       2502.93       2530.40        70.98 o                         
 -19   3   1        325.15        347.96        46.29 o                         
 -18   3   1       4062.90       4056.03        70.58 o                         
 -17   3   1       2984.75       3036.48        57.33 o                         
 -16   3   1        183.53        337.74        35.06 o                         
 -15   3   1      19940.63      19837.67       153.10 o                         
 -14   3   1      11200.47      10876.82        89.31 o                         
 -13   3   1        130.49        141.90        23.44 o                         
 -12   3   1       3596.30       3526.03        41.05 o                         
 -11   3   1      57140.05      58676.09       395.16 o                         
 -10   3   1      23210.10      23154.23       168.78 o                         
  -9   3   1       3721.65       3747.57        38.84 o                         
  -8   3   1       3108.04       3106.78        34.19 o                         
  -7   3   1      58900.21      60398.40       433.55 o                         
  -6   3   1      16724.04      16898.75       123.97 o                         
  -5   3   1        793.56        816.80        14.64 o                         
  -4   3   1      17555.61      18415.31       144.91 o                         
  -3   3   1      44443.04      46236.61       421.52 o                         
  -2   3   1      31892.05      34437.54       343.18 o                         
  -1   3   1      44474.80      48324.75       614.95 o                         
   0   3   1       3343.45       3442.57        50.44 o                         
   1   3   1      55134.03      59766.09       650.77 o                         
   2   3   1      25382.54      26938.84       290.01 o                         
   3   3   1      62112.38      64650.12       535.61 o                         
   4   3   1      14595.88      15037.39       116.35 o                         
   5   3   1       1110.79       1112.24        16.09 o                         
   6   3   1      19969.33      20226.15       148.81 o                         
   7   3   1      61471.84      63846.58       428.42 o                         
   8   3   1       6219.17       6166.30        49.88 o                         
   9   3   1       1989.86       2060.12        24.73 o                         
  10   3   1      22240.23      22395.76       149.80 o                         
  11   3   1      51035.93      52753.17       342.20 o                         
  12   3   1       2806.13       2733.67        37.98 o                         
  13   3   1         66.08         56.31        23.76 o                         
  14   3   1      13142.74      12484.47        98.15 o                         
  15   3   1      21793.18      21320.47       162.11 o                         
  16   3   1        368.38        317.92        30.04 o                         
  17   3   1       2468.83       2415.43        46.24 o                         
  18   3   1       2930.36       2885.76        58.15 o                         
  19   3   1        392.78        508.12        42.14 o                         
  20   3   1       3116.24       3202.92        67.85 o                         
  21   3   1       5331.44       5538.95        97.14 o                         
  22   3   1        101.35        155.05        79.37 o                         
  23   3   1         11.93        204.72       107.27 o                         
  24   3   1       4902.45       5145.99       135.07 o                         
 -24   4   1        750.66       1030.15       130.65 o                         
 -23   4   1       2414.45       2705.99       105.11 o                         
 -22   4   1         48.34        138.82        73.82 o                         
 -21   4   1        199.06        164.13        66.45 o                         
 -20   4   1       1161.38       1314.83        69.32 o                         
 -19   4   1       5099.05       4973.70        83.37 o                         
 -18   4   1         96.91        217.22        52.80 o                         
 -17   4   1        698.25        702.65        43.70 o                         
 -16   4   1       5820.93       5700.21        70.24 o                         
 -15   4   1       3558.35       3433.12        50.47 o                         
 -14   4   1       2204.75       2168.03        37.85 o                         
 -13   4   1        216.24        212.03        24.99 o                         
 -12   4   1       4224.70       4092.62        44.46 o                         
 -11   4   1       1127.04       1128.01        25.50 o                         
 -10   4   1       3291.33       3304.28        36.12 o                         
  -9   4   1       6696.18       6742.92        56.89 o                         
  -8   4   1       9449.82       9492.68        80.29 o                         
  -7   4   1       2003.20       2071.93        25.32 o                         
  -6   4   1       5172.90       4963.16        44.47 o                         
  -5   4   1        205.41        190.34        12.68 o                         
  -4   4   1       2065.23       2284.80        23.94 o                         
  -3   4   1        744.14        640.85        13.54 o                         
  -2   4   1      40118.50      41514.37       390.64 o                         
  -1   4   1       1109.88       1063.72        22.59 o                         
   0   4   1       5500.31       5537.78        69.19 o                         
   1   4   1        582.72        622.58        16.65 o                         
   2   4   1      30589.75      30888.46       301.01 o                         
   3   4   1       1069.21       1008.30        17.56 o                         
   4   4   1       1162.16       1248.57        17.30 o                         
   5   4   1        399.42        420.45        13.55 o                         
   6   4   1       8729.86       8451.74        63.30 o                         
   7   4   1       1023.33       1038.99        18.13 o                         
   8   4   1       7392.67       7565.00        60.11 o                         
   9   4   1       3531.52       3616.62        36.80 o                         
  10   4   1       6580.22       6589.61        56.07 o                         
  11   4   1       1849.46       1852.26        28.04 o                         
  12   4   1       3808.19       3748.88        41.47 o                         
  13   4   1        240.61        234.17        25.18 o                         
  14   4   1       1108.49       1122.35        31.48 o                         
  15   4   1       2342.78       2271.80        41.43 o                         
  16   4   1       5394.14       5124.53        62.46 o                         
  17   4   1        375.57        391.74        40.13 o                         
  18   4   1         76.91         49.34        41.58 o                         
  19   4   1       3909.45       3797.62        71.96 o                         
  20   4   1       1938.80       1903.45        73.09 o                         
  21   4   1        396.32        398.35        70.30 o                         
  22   4   1         50.15        174.87        87.04 o                         
  23   4   1       1800.54       1913.99        96.21 o                         
  24   4   1        651.85        629.97       103.76 o                         
 -23   5   1        297.28        316.36       114.84 o                         
 -22   5   1        169.24        412.83        90.74 o                         
 -21   5   1       3423.53       3444.60        91.52 o                         
 -20   5   1       2966.92       2980.62        85.17 o                         
 -19   5   1       2284.63       2393.85        75.22 o                         
 -18   5   1        756.78        709.45        53.78 o                         
 -17   5   1       1095.11       1058.04        50.05 o                         
 -16   5   1        291.50        238.79        40.09 o                         
 -15   5   1      11844.08      11936.28       114.19 o                         
 -14   5   1       6072.98       6084.23        67.73 o                         
 -13   5   1        191.53        159.71        27.24 o                         
 -12   5   1       1562.25       1593.68        30.42 o                         
 -11   5   1      27938.71      28530.08       195.55 o                         
 -10   5   1      15383.01      15267.85       112.60 o                         
  -9   5   1        392.57        362.00        18.45 o                         
  -8   5   1       9871.40      10097.91        81.20 o                         
  -7   5   1      42133.29      44235.77       301.10 o                         
  -6   5   1      30331.17      31656.17       221.84 o                         
  -5   5   1       6581.25       6711.01        53.12 o                         
  -4   5   1       5600.02       5446.19        46.19 o                         
  -3   5   1      25570.60      25758.71       175.26 o                         
  -2   5   1       6522.53       6448.47        54.71 o                         
  -1   5   1      18497.74      18985.86       144.11 o                         
   0   5   1       1183.94       1211.67        18.43 o                         
   1   5   1      10501.05      10606.76        81.27 o                         
   2   5   1       3271.60       3276.45        29.04 o                         
   3   5   1      31926.88      32249.25       220.45 o                         
   4   5   1       3813.05       3640.25        33.09 o                         
   5   5   1       4600.29       4728.10        39.09 o                         
   6   5   1      33343.59      34691.74       220.58 o                         
   7   5   1      29287.92      30474.34       201.01 o                         
   8   5   1      12871.35      13342.71        96.90 o                         
   9   5   1        241.58        237.25        18.21 o                         
  10   5   1      15544.20      15294.18       114.54 o                         
  11   5   1      30377.95      31305.22       219.79 o                         
  12   5   1       2311.69       2284.97        34.95 o                         
  13   5   1        142.06        186.17        28.67 o                         
  14   5   1       6560.00       6384.45        67.88 o                         
  15   5   1       7459.80       7494.17        77.34 o                         
  16   5   1        200.60        208.78        38.69 o                         
  17   5   1       1487.65       1429.06        45.57 o                         
  18   5   1        761.83        687.47        46.68 o                         
  19   5   1       3070.62       3046.62        77.80 o                         
  20   5   1       3143.40       3039.34        89.88 o                         
  21   5   1       3170.85       3301.81       106.56 o                         
  22   5   1        293.55        350.72        91.49 o                         
  23   5   1        188.22        278.15        98.88 o                         
 -23   6   1        942.68       1939.92       122.16 o                         
 -22   6   1         57.38        111.86       102.37 o                         
 -21   6   1         30.03        152.89        91.01 o                         
 -20   6   1       4329.38       4198.92        97.00 o                         
 -19   6   1       5126.26       5184.63       100.39 o                         
 -18   6   1         22.83        -24.56        63.62 o                         
 -17   6   1        101.95        129.01        53.46 o                         
 -16   6   1       4559.15       4668.56        72.18 o                         
 -15   6   1       6745.88       6902.50        83.86 o                         
 -14   6   1        500.83        470.47        35.38 o                         
 -13   6   1        167.83        178.67        29.99 o                         
 -12   6   1       5679.90       5761.42        59.51 o                         
 -11   6   1        941.84        996.01        26.61 o                         
 -10   6   1       5422.41       5485.24        52.35 o                         
  -9   6   1        991.01        991.68        23.23 o                         
  -8   6   1       1329.48       1335.75        25.19 o                         
  -7   6   1         50.23         39.06        17.77 o                         
  -6   6   1      13998.46      14134.50       103.20 o                         
  -5   6   1      11390.74      11772.43        84.64 o                         
  -4   6   1       2217.35       2134.05        24.83 o                         
  -3   6   1       1655.14       1512.62        20.41 o                         
  -2   6   1      26022.33      26196.59       183.13 o                         
  -1   6   1      10955.29      11314.67        84.67 o                         
   0   6   1        531.94        549.82        15.17 o                         
   1   6   1       6366.01       6546.37        52.99 o                         
   2   6   1      35190.42      36205.09       240.68 o                         
   3   6   1        888.74        818.39        16.03 o                         
   4   6   1       1195.55       1167.10        18.90 o                         
   5   6   1       6102.63       6300.63        51.33 o                         
   6   6   1      16572.82      16881.98       113.77 o                         
   7   6   1         89.03         58.64        16.20 o                         
   8   6   1       1353.79       1378.31        23.44 o                         
   9   6   1       1437.12       1424.12        26.56 o                         
  10   6   1       4383.85       4474.14        46.74 o                         
  11   6   1        930.90        953.42        27.94 o                         
  12   6   1       8678.21       8815.10        82.14 o                         
  13   6   1         90.97        137.66        29.28 o                         
  14   6   1        636.47        664.79        34.39 o                         
  15   6   1       6301.32       6269.34        82.65 o                         
  16   6   1       4834.70       4910.21        72.97 o                         
  17   6   1        197.21        333.01        47.25 o                         
  18   6   1         33.06        -60.43        60.43 o                         
  19   6   1       5365.27       5334.85       115.08 o                         
  20   6   1       3065.39       3203.22       101.77 o                         
  21   6   1         19.56         63.35        96.38 o                         
  22   6   1        111.02        119.08       104.88 o                         
 -22   7   1        985.42        749.95       121.83 o                         
 -21   7   1       2020.41       1985.77       107.20 o                         
 -20   7   1       1173.44       1361.05        89.40 o                         
 -19   7   1        254.40        303.75        68.48 o                         
 -18   7   1        795.18        847.84        69.34 o                         
 -17   7   1       1176.89       1176.67        62.92 o                         
 -16   7   1        258.95        183.94        51.46 o                         
 -15   7   1       2176.29       2142.74        55.19 o                         
 -14   7   1       6280.83       6175.39        76.34 o                         
 -13   7   1        128.07        204.88        36.30 o                         
 -12   7   1       3965.16       3872.47        53.07 o                         
 -11   7   1      10668.28      10911.39       101.51 o                         
 -10   7   1      10417.23      10517.69        93.18 o                         
  -9   7   1        851.94        832.48        25.05 o                         
  -8   7   1       1652.86       1644.43        27.69 o                         
  -7   7   1      32182.75      33335.85       236.30 o                         
  -6   7   1       6078.95       5996.73        52.04 o                         
  -5   7   1         70.97         69.10        15.68 o                         
  -4   7   1        794.40        794.85        18.46 o                         
  -3   7   1      17820.48      17904.56       128.32 o                         
  -2   7   1        854.87        853.81        19.44 o                         
  -1   7   1       4159.41       4157.94        38.90 o                         
   0   7   1        342.83        294.97        15.36 o                         
   1   7   1       5442.42       5462.60        47.16 o                         
   2   7   1        825.24        818.50        20.06 o                         
   3   7   1      19174.45      19533.87       134.38 o                         
   4   7   1        942.64        924.12        18.66 o                         
   5   7   1        127.63        107.06        16.93 o                         
   6   7   1       5166.63       5032.39        46.48 o                         
   7   7   1      28039.78      28714.13       190.50 o                         
   8   7   1       2391.74       2346.80        30.78 o                         
   9   7   1       1713.64       1681.78        31.06 o                         
  10   7   1       7627.99       7572.30        70.78 o                         
  11   7   1      13609.68      13743.24       115.41 o                         
  12   7   1       1979.75       2039.61        42.46 o                         
  13   7   1         99.77        101.08        38.88 o                         
  14   7   1       4796.05       4756.67        75.76 o                         
  15   7   1       3881.23       3819.40        65.99 o                         
  16   7   1        139.79        181.27        50.31 o                         
  17   7   1       1029.75       1041.87        68.80 o                         
  18   7   1        681.23        745.86        81.01 o                         
  19   7   1        339.20        348.36        81.54 o                         
  20   7   1       1276.95       1409.77        88.81 o                         
  21   7   1       2716.77       2798.73       104.82 o                         
  22   7   1        306.76        652.97        99.68 o                         
 -21   8   1         82.73        396.21       160.72 o                         
 -20   8   1       5612.02       5809.87       161.86 o                         
 -19   8   1       3971.97       4134.82       117.79 o                         
 -18   8   1          8.08        119.08        88.37 o                         
 -17   8   1        108.97        158.93        69.81 o                         
 -16   8   1       6994.54       7202.51       119.22 o                         
 -15   8   1       3899.02       3923.71        76.89 o                         
 -14   8   1        123.19        153.81        47.23 o                         
 -13   8   1         14.61         27.56        36.30 o                         
 -12   8   1       9184.03       9395.02       101.00 o                         
 -11   8   1       2424.83       2465.53        45.13 o                         
 -10   8   1       3996.79       4181.40        54.49 o                         
  -9   8   1       2163.37       2239.80        37.78 o                         
  -8   8   1       2811.62       2885.22        41.42 o                         
  -7   8   1         67.93         73.04        24.26 o                         
  -6   8   1      17550.75      17737.12       135.47 o                         
  -5   8   1       4150.62       4047.15        40.82 o                         
  -4   8   1       1724.00       1614.92        27.52 o                         
  -3   8   1       3482.58       3470.51        38.21 o                         
  -2   8   1      27030.91      27211.15       190.18 o                         
  -1   8   1       6193.38       6050.80        53.16 o                         
   0   8   1        269.46        211.27        17.51 o                         
   1   8   1       6432.41       6409.27        55.41 o                         
   2   8   1      23851.04      24260.44       168.36 o                         
   3   8   1       3593.05       3538.42        40.05 o                         
   4   8   1       1295.05       1234.25        22.37 o                         
   5   8   1       5312.58       5209.73        48.21 o                         
   6   8   1      16247.40      16444.93       119.58 o                         
   7   8   1        135.05        130.48        23.29 o                         
   8   8   1       3225.79       3252.25        39.74 o                         
   9   8   1       1079.50       1051.74        30.72 o                         
  10   8   1       3031.43       3041.78        45.33 o                         
  11   8   1       1911.05       1872.21        43.59 o                         
  12   8   1       6005.20       6048.40        79.45 o                         
  13   8   1         12.52         92.09        37.87 o                         
  14   8   1        146.07         63.84        45.53 o                         
  15   8   1       4189.43       4147.84        81.54 o                         
  16   8   1       8203.34       8205.32       150.86 o                         
  17   8   1        151.91         62.38       100.58 o                         
  18   8   1         10.61         88.75        86.23 o                         
  19   8   1       3618.97       3700.84       114.27 o                         
  20   8   1       6562.68       6737.11       148.22 o                         
  21   8   1         42.59        201.43       103.33 o                         
 -19   9   1         10.17        -49.41       136.12 o                         
 -18   9   1        137.20        132.65        97.34 o                         
 -17   9   1        599.83        648.42        86.44 o                         
 -16   9   1         32.61        135.43        78.38 o                         
 -15   9   1       2213.14       2393.38        75.21 o                         
 -14   9   1       1516.95       1598.71        62.45 o                         
 -13   9   1        210.78        221.88        42.99 o                         
 -12   9   1        605.07        663.50        47.09 o                         
 -11   9   1       6240.88       6301.65        83.56 o                         
 -10   9   1       5307.54       5292.91        64.60 o                         
  -9   9   1        486.50        452.85        33.19 o                         
  -8   9   1        802.25        838.30        32.45 o                         
  -7   9   1       7051.47       7171.04        74.28 o                         
  -6   9   1       2187.39       2120.28        37.07 o                         
  -5   9   1        353.20        323.13        28.46 o                         
  -4   9   1       3689.55       3600.80        46.55 o                         
  -3   9   1       3212.46       3157.11        41.90 o                         
  -2   9   1       1899.83       1870.19        34.27 o                         
  -1   9   1       1264.15       1237.23        31.74 o                         
   0   9   1        471.90        477.58        27.39 o                         
   1   9   1       2032.16       2008.02        35.62 o                         
   2   9   1       2551.83       2518.69        39.91 o                         
   3   9   1       2668.65       2633.33        38.90 o                         
   4   9   1       2427.45       2287.93        38.46 o                         
   5   9   1        406.16        395.42        24.94 o                         
   6   9   1       2704.24       2627.54        40.08 o                         
   7   9   1       8427.70       8366.03        82.13 o                         
   8   9   1        464.61        459.65        29.25 o                         
   9   9   1        440.57        487.19        35.77 o                         
  10   9   1       3094.52       3058.80        49.80 o                         
  11   9   1       8114.79       8443.42        92.44 o                         
  12   9   1        689.93        690.24        43.18 o                         
  13   9   1        253.53        242.42        45.69 o                         
  14   9   1       1035.80       1194.30        81.01 o                         
  15   9   1       1891.88       1981.15        86.24 o                         
  16   9   1         64.12        134.62        71.30 o                         
  17   9   1        616.71        653.34        89.94 o                         
  18   9   1         93.46        212.30        85.31 o                         
  19   9   1          6.59        125.42       102.29 o                         
 -18  10   1        456.80        415.97       102.64 o                         
 -17  10   1        337.14        564.04       100.43 o                         
 -16  10   1       7922.54       8402.65       170.67 o                         
 -15  10   1       2984.21       3151.57       103.19 o                         
 -14  10   1         42.79        -22.90        71.99 o                         
 -13  10   1         24.40        124.95        68.15 o                         
 -12  10   1       3603.49       3740.77        74.81 o                         
 -11  10   1       2253.99       2171.67        56.40 o                         
 -10  10   1       2873.84       2845.35        52.49 o                         
  -9  10   1       2105.66       2091.11        52.51 o                         
  -8  10   1       4951.51       4904.08        66.62 o                         
  -7  10   1        174.17         35.75        41.35 o                         
  -6  10   1      11622.96      11756.13       126.71 o                         
  -5  10   1       3789.57       3883.56        61.15 o                         
  -4  10   1        891.35        834.73        33.28 o                         
  -3  10   1       3591.15       3523.75        56.35 o                         
  -2  10   1      23255.25      23824.25       223.97 o                         
  -1  10   1       4303.03       4252.57        64.20 o                         
   0  10   1        404.90        378.87        35.85 o                         
   1  10   1       5245.99       5133.30        69.53 o                         
   2  10   1      22464.13      23071.82       213.61 o                         
   3  10   1       5264.00       5168.05        69.47 o                         
   4  10   1       1237.18       1216.82        42.50 o                         
   5  10   1       2929.31       2994.65        53.81 o                         
   6  10   1       9280.34       9340.08       100.88 o                         
   7  10   1        349.98        398.45        34.75 o                         
   8  10   1       4225.87       4264.32        60.19 o                         
   9  10   1       2224.11       2277.78        45.54 o                         
  10  10   1       2797.02       2786.95        54.55 o                         
  11  10   1       2278.39       2281.93        69.52 o                         
  12  10   1       4661.07       4833.04       102.51 o                         
  13  10   1         25.85        -48.50        62.54 o                         
  14  10   1         43.07        171.49        73.36 o                         
  15  10   1       3066.75       3145.33        94.09 o                         
  16  10   1       7003.08       7081.50       133.62 o                         
  17  10   1        245.80        146.25        89.85 o                         
  18  10   1        227.09         84.12        95.33 o                         
 -16  11   1         82.94        431.50       111.37 o                         
 -15  11   1        316.12        352.03        96.20 o                         
 -14  11   1        283.89        357.43        88.36 o                         
 -13  11   1        195.13        289.72        80.90 o                         
 -12  11   1        295.79        204.36        76.78 o                         
 -11  11   1       1338.53       1255.69        74.04 o                         
 -10  11   1        603.31        454.54        62.53 o                         
  -9  11   1        463.76        428.46        53.53 o                         
  -8  11   1       1633.42       1578.98        56.87 o                         
  -7  11   1       1511.17       1382.39        54.80 o                         
  -6  11   1       2342.11       2297.73        58.18 o                         
  -5  11   1        412.63        378.24        33.89 o                         
  -4  11   1        500.94        510.46        45.90 o                         
  -3  11   1        957.08        946.90        54.00 o                         
  -2  11   1        519.52        580.67        50.64 o                         
  -1  11   1        673.36        668.04        51.89 o                         
   0  11   1        566.52        514.01        47.13 o                         
   1  11   1        484.39        488.53        53.79 o                         
   2  11   1        333.27        335.87        53.23 o                         
   3  11   1       1913.53       1862.79        61.73 o                         
   4  11   1        408.12        397.26        50.35 o                         
   5  11   1        444.38        417.83        50.25 o                         
   6  11   1       2470.51       2395.08        62.50 o                         
   7  11   1        853.84        857.02        46.52 o                         
   8  11   1       2841.14       2895.08        81.03 o                         
   9  11   1        235.09        148.89        46.78 o                         
  10  11   1       1166.86       1077.02        58.49 o                         
  11  11   1       1601.02       1611.84        65.52 o                         
  12  11   1        148.26        209.07        74.04 o                         
  13  11   1         97.10         -8.77        83.38 o                         
  14  11   1        538.29        362.01        82.48 o                         
  15  11   1        223.02        194.25        90.43 o                         
  16  11   1         41.43        302.93        98.74 o                         
 -14  12   1        233.55        529.44       102.40 o                         
 -13  12   1        103.25        153.66        94.73 o                         
 -12  12   1       4969.21       5064.81       128.31 o                         
 -11  12   1        800.08        544.16        84.66 o                         
 -10  12   1       2187.46       2157.58        89.43 o                         
  -9  12   1        292.06        256.25        71.05 o                         
  -8  12   1       1420.46       1524.13        73.12 o                         
  -7  12   1         23.16        -73.73        74.22 o                         
  -6  12   1       6626.54       6891.54       138.15 o                         
  -5  12   1       4416.81       4507.16       104.62 o                         
  -4  12   1        608.14        463.25        67.41 o                         
  -3  12   1       1799.09       1820.11        81.55 o                         
  -2  12   1      13177.51      13522.05       215.23 o                         
  -1  12   1       5979.00       6106.24       133.81 o                         
   0  12   1        269.62        181.65        61.55 o                         
   1  12   1       4468.18       4446.06       108.31 o                         
   2  12   1      12390.29      12539.23       197.27 o                         
   3  12   1       1226.92       1285.64        71.54 o                         
   4  12   1        609.76        704.26        66.14 o                         
   5  12   1       5238.72       5228.04       107.50 o                         
   6  12   1       7111.77       7417.91       132.28 o                         
   7  12   1         40.65        111.90        63.04 o                         
   8  12   1       2265.18       2261.22        78.99 o                         
   9  12   1        518.27        526.16        69.74 o                         
  10  12   1       1892.56       1930.96        86.13 o                         
  11  12   1        531.59        296.44        83.78 o                         
  12  12   1       5188.98       5291.71       131.37 o                         
  13  12   1        173.72        158.33       102.64 o                         
  14  12   1        310.63        289.56        95.12 o                         
 -11  13   1        170.22         58.21        93.54 o                         
 -10  13   1         33.59         16.36       108.09 o                         
  -9  13   1        511.48        407.54        87.79 o                         
  -8  13   1        133.38        217.14        87.92 o                         
  -7  13   1        295.00        192.15        88.76 o                         
  -6  13   1         37.22        162.60        79.98 o                         
  -5  13   1        650.27        616.04        78.63 o                         
  -4  13   1        102.00        163.24        72.21 o                         
  -3  13   1         47.32         48.23        70.36 o                         
  -2  13   1         75.35        146.05        68.61 o                         
  -1  13   1        239.44        182.03        67.49 o                         
   0  13   1          9.52        114.52        71.00 o                         
   1  13   1        159.82        157.47        65.76 o                         
   2  13   1        127.28        123.89        69.51 o                         
   3  13   1         41.83         74.30        67.87 o                         
   4  13   1         69.68         12.83        70.86 o                         
   5  13   1        673.42        469.02        78.46 o                         
   6  13   1         57.71         56.67        80.39 o                         
   7  13   1        332.50        252.44        74.49 o                         
   8  13   1        155.98        260.39        96.48 o                         
   9  13   1        314.29        360.62        87.15 o                         
  10  13   1         18.06         15.85        94.32 o                         
  11  13   1        149.08         99.43        93.47 o                         
  -7  14   1        237.29        111.56        96.73 o                         
  -6  14   1       4106.60       4142.18       115.72 o                         
  -5  14   1       1909.55       2149.38       101.63 o                         
  -4  14   1        140.05        270.11        83.59 o                         
  -3  14   1        901.35        936.67        95.65 o                         
  -2  14   1       8126.43       8374.27       149.76 o                         
  -1  14   1       1533.96       1568.10        87.81 o                         
   0  14   1         11.42        106.01        90.24 o                         
   1  14   1       1936.41       2153.28        95.24 o                         
   2  14   1       9662.47       9912.22       165.58 o                         
   3  14   1        938.79        908.09        88.88 o                         
   4  14   1         99.36        241.03        91.25 o                         
   5  14   1       1145.55       1194.70        92.80 o                         
   6  14   1       4805.20       4929.76       127.47 o                         
   7  14   1        121.12        -25.24       100.68 o                         
 -25   0   2       2399.57       3303.39       175.90 o                         
 -24   0   2         23.79        228.25       135.63 o                         
 -23   0   2         19.32        296.22       156.88 o                         
 -22   0   2      12721.52      13514.02       335.23 o                         
 -21   0   2      11901.61      11869.75       243.16 o                         
 -20   0   2        503.94        605.81        80.49 o                         
 -19   0   2       2998.80       2986.64        88.66 o                         
 -18   0   2      15454.49      15909.57       235.86 o                         
 -17   0   2      23806.45      24920.47       320.87 o                         
 -16   0   2        362.27        411.40        46.62 o                         
 -15   0   2       1819.05       1867.13        55.36 o                         
 -14   0   2      39500.78      39439.99       380.70 o                         
 -13   0   2      12796.21      12545.77       137.43 o                         
 -12   0   2       4888.01       4701.66        66.19 o                         
 -11   0   2        691.57        729.94        31.64 o                         
 -10   0   2      19612.24      19621.37       188.56 o                         
  -9   0   2       4066.02       3916.22        51.94 o                         
  -8   0   2      31511.14      31533.03       289.97 o                         
  -7   0   2      15647.59      15488.04       174.30 o                         
  -6   0   2       5613.96       5371.74        96.80 o                         
  -5   0   2       6186.42       5757.40       139.43 o                         
  -4   0   2     126920.17     131727.64      3250.97 o                         
  -3   0   2      89526.64      92148.09       833.17 o                         
  -2   0   2         16.87         35.67         3.70 o                         
  -1   0   2        252.94        282.78         6.35 o                         
   0   0   2      28638.88      30735.90       286.99 o                         
   1   0   2      21523.31      22845.52       199.34 o                         
   2   0   2        130.04        111.59         5.36 o                         
   3   0   2      82822.53      87434.73      3543.19 o                         
   4   0   2     158415.53     161760.70      2653.30 o                         
   5   0   2       3561.81       3558.49        60.38 o                         
   6   0   2       2796.44       2818.50        47.31 o                         
   7   0   2       7782.61       7648.29        80.92 o                         
   8   0   2      37158.03      35986.91       355.68 o                         
   9   0   2       7879.22       7382.36        83.13 o                         
  10   0   2      12433.82      12450.82       127.69 o                         
  11   0   2       1347.05       1328.67        35.99 o                         
  12   0   2       3457.60       3389.16        60.21 o                         
  13   0   2      10361.98      10381.48       116.09 o                         
  14   0   2      41081.84      41909.64       383.23 o                         
  15   0   2        948.19       1045.41        46.95 o                         
  16   0   2        198.82        190.09        51.09 o                         
  17   0   2      25320.12      26285.60       287.02 o                         
  18   0   2      21039.09      21882.63       269.55 o                         
  19   0   2       1512.75       1625.90        87.78 o                         
  20   0   2        356.95        577.90       100.88 o                         
  21   0   2       9594.67       9826.60       197.78 o                         
  22   0   2      15840.00      17090.81       308.05 o                         
  23   0   2         35.87        116.00       116.95 o                         
  24   0   2         11.90        207.64       180.84 o                         
 -24   1   2       1297.67        153.71       106.88 o                         
 -23   1   2        718.34        745.84        95.09 o                         
 -22   1   2         82.99        361.78        96.69 o                         
 -21   1   2         35.32         32.89        78.48 o                         
 -20   1   2        806.38        876.91        60.51 o                         
 -19   1   2        163.42        118.74        46.70 o                         
 -18   1   2         95.08         90.29        48.41 o                         
 -17   1   2         98.30        214.65        38.91 o                         
 -16   1   2        736.91        782.91        38.05 o                         
 -15   1   2        443.60        430.99        30.42 o                         
 -14   1   2        238.66        250.60        25.24 o                         
 -13   1   2        810.72        746.24        24.05 o                         
 -12   1   2        164.61        184.81        20.68 o                         
 -11   1   2        656.42        681.83        20.74 o                         
 -10   1   2       2501.11       2567.71        29.61 o                         
  -9   1   2       2075.21       1973.94        26.07 o                         
  -8   1   2       2582.01       2699.50        30.79 o                         
  -7   1   2       1045.74       1008.75        19.59 o                         
  -6   1   2        365.55        398.14        18.57 o                         
  -5   1   2        408.87        438.82        15.14 o                         
  -4   1   2        695.33        665.66        24.80 o                         
  -3   1   2       1538.57       1302.18        33.80 o                         
  -2   1   2       1716.50       1713.46        50.78 o                         
  -1   1   2       9219.72       9336.75       214.35 o                         
   0   1   2       1584.43       1565.10        50.41 o                         
   1   1   2       4627.04       4731.04       105.88 o                         
   2   1   2        891.18        919.98        33.38 o                         
   3   1   2        797.73        762.93        20.30 o                         
   4   1   2       1254.02       1123.40        27.67 o                         
   5   1   2        235.69        237.99        19.30 o                         
   6   1   2        184.93        227.27        14.58 o                         
   7   1   2       1492.65       1520.98        25.28 o                         
   8   1   2       3095.60       3233.66        34.51 o                         
   9   1   2       2864.79       2815.37        31.72 o                         
  10   1   2       1263.20       1312.75        24.33 o                         
  11   1   2        478.85        515.46        22.87 o                         
  12   1   2        103.37        120.07        23.04 o                         
  13   1   2        728.83        660.52        27.92 o                         
  14   1   2        153.18        225.56        26.92 o                         
  15   1   2        378.83        374.88        31.92 o                         
  16   1   2        482.11        576.69        36.21 o                         
  17   1   2        121.90        154.48        39.44 o                         
  18   1   2         49.37         64.18        46.52 o                         
  19   1   2        114.71        196.11        50.07 o                         
  20   1   2       1104.54        903.44        59.63 o                         
  21   1   2         32.77        219.22        68.09 o                         
  22   1   2        143.09        289.71        71.54 o                         
  23   1   2       1390.05       1493.36       104.97 o                         
  24   1   2         84.38        192.49       128.47 o                         
 -24   2   2         28.19         69.67       111.00 o                         
 -23   2   2         37.48        265.89       111.00 o                         
 -22   2   2       8914.01       9239.65       168.36 o                         
 -21   2   2       8872.60       9199.21       134.93 o                         
 -20   2   2        575.66        560.89        70.31 o                         
 -19   2   2       1522.06       1567.66        60.15 o                         
 -18   2   2      24636.35      24458.63       243.70 o                         
 -17   2   2      15383.09      15121.83       146.47 o                         
 -16   2   2       1697.19       1632.37        48.81 o                         
 -15   2   2       1864.49       1837.51        45.27 o                         
 -14   2   2      20527.47      20363.06       159.35 o                         
 -13   2   2      19018.39      18766.97       141.51 o                         
 -12   2   2       4981.91       4864.29        53.24 o                         
 -11   2   2         72.78        121.55        21.56 o                         
 -10   2   2      13055.98      13101.76       102.77 o                         
  -9   2   2       8366.96       8393.07        73.99 o                         
  -8   2   2      22652.29      22335.41       182.21 o                         
  -7   2   2      29607.81      30176.57       264.61 o                         
  -6   2   2       7357.10       7349.92        81.17 o                         
  -5   2   2       2335.49       1987.33        40.12 o                         
  -4   2   2      89424.35      91066.03      1223.27 o                         
  -3   2   2      10146.38       9685.34       174.96 o                         
  -2   2   2       2700.47       2374.62        67.43 o                         
  -1   2   2      61228.14      59649.73      1205.23 o                         
   0   2   2     196410.41     188579.80      3516.07 o                         
   1   2   2      41679.76      42594.56       705.16 o                         
   2   2   2       1724.47       1712.68        43.56 o                         
   3   2   2       5401.78       5385.50       105.65 o                         
   4   2   2      91516.68      92571.27      1428.18 o                         
   5   2   2       2199.04       1881.92        65.85 o                         
   6   2   2       7047.77       6934.97        79.04 o                         
   7   2   2      30894.95      31691.43       245.78 o                         
   8   2   2      14583.38      14237.13       108.28 o                         
   9   2   2       4318.85       4390.07        44.70 o                         
  10   2   2      19541.86      19276.83       142.06 o                         
  11   2   2         42.48         61.49        19.70 o                         
  12   2   2       4208.53       4136.56        43.70 o                         
  13   2   2      17800.19      17279.04       126.71 o                         
  14   2   2      19622.06      19233.65       150.06 o                         
  15   2   2       3743.01       3599.88        51.53 o                         
  16   2   2        845.02        845.09        38.93 o                         
  17   2   2      15754.34      15691.76       134.15 o                         
  18   2   2      20325.73      20720.60       186.80 o                         
  19   2   2       2843.66       3018.39        66.24 o                         
  20   2   2        334.38        427.66        58.25 o                         
  21   2   2       9437.38       9964.58       137.40 o                         
  22   2   2       8453.88       9054.31       149.82 o                         
  23   2   2         75.29        194.01       107.79 o                         
  24   2   2         55.24        207.12       133.34 o                         
 -24   3   2         37.61        271.36       133.98 o                         
 -23   3   2        200.72        289.50        92.66 o                         
 -22   3   2        497.60        623.42        87.44 o                         
 -21   3   2         72.54        104.44        79.54 o                         
 -20   3   2          9.68        162.59        70.62 o                         
 -19   3   2        672.18        707.61        60.86 o                         
 -18   3   2         19.23        180.54        53.69 o                         
 -17   3   2       2308.75       2255.30        58.98 o                         
 -16   3   2       2019.38       2100.06        49.56 o                         
 -15   3   2       1224.92       1234.51        41.25 o                         
 -14   3   2        398.73        382.88        31.10 o                         
 -13   3   2       3927.43       3836.62        49.47 o                         
 -12   3   2       3193.17       3086.87        43.26 o                         
 -11   3   2        422.75        407.96        22.39 o                         
 -10   3   2        996.28        991.93        24.13 o                         
  -9   3   2      12571.89      12715.78       103.73 o                         
  -8   3   2       1889.64       1885.48        29.42 o                         
  -7   3   2        269.48        265.89        18.55 o                         
  -6   3   2       1833.10       1828.08        34.36 o                         
  -5   3   2      15045.18      15153.63       191.36 o                         
  -4   3   2       2685.90       2587.77        66.92 o                         
  -3   3   2        683.11        662.45        42.63 o                         
  -2   3   2       2679.74       2702.11        89.96 o                         
  -1   3   2       6661.28       6437.99       172.32 o                         
   0   3   2       2722.62       2571.25        78.78 o                         
   1   3   2       7108.01       6235.85       211.34 o                         
   2   3   2       2542.81       2521.20        90.40 o                         
   3   3   2        340.46        356.66        36.10 o                         
   4   3   2       1656.34       1670.20        54.80 o                         
   5   3   2       8161.71       8067.21       122.04 o                         
   6   3   2        917.88        935.91        30.09 o                         
   7   3   2        540.46        514.72        22.02 o                         
   8   3   2       3771.50       3719.82        42.45 o                         
   9   3   2       7229.47       7310.77        62.95 o                         
  10   3   2       1734.05       1671.04        26.03 o                         
  11   3   2        394.93        403.68        20.31 o                         
  12   3   2       5458.78       5245.58        49.62 o                         
  13   3   2       2273.61       2196.58        34.76 o                         
  14   3   2        395.51        487.54        30.23 o                         
  15   3   2       2451.74       2462.82        43.38 o                         
  16   3   2       3320.75       3132.94        51.16 o                         
  17   3   2       2131.80       2062.12        50.68 o                         
  18   3   2         10.00        101.27        47.58 o                         
  19   3   2       1088.04       1290.22        54.72 o                         
  20   3   2          6.95        204.61        66.09 o                         
  21   3   2        142.14        287.19        77.00 o                         
  22   3   2        767.97       1271.15       106.26 o                         
  23   3   2        130.18        225.27       100.13 o                         
  24   3   2         20.66         84.20       126.24 o                         
 -24   4   2          6.23        447.33       141.83 o                         
 -23   4   2         67.58        269.56       132.02 o                         
 -22   4   2       5305.18       5359.33       130.83 o                         
 -21   4   2       8902.56       9103.74       144.47 o                         
 -20   4   2          9.42        272.06        76.87 o                         
 -19   4   2       1290.78       1210.06        70.56 o                         
 -18   4   2      15515.08      15666.87       167.04 o                         
 -17   4   2      10519.08      10527.23       115.54 o                         
 -16   4   2       1883.87       1735.84        50.04 o                         
 -15   4   2        423.97        418.64        40.68 o                         
 -14   4   2      27312.74      27806.87       227.55 o                         
 -13   4   2       8058.41       7858.64        73.93 o                         
 -12   4   2       1151.64       1147.97        30.09 o                         
 -11   4   2        313.43        401.75        23.64 o                         
 -10   4   2       9726.46       9611.38        85.03 o                         
  -9   4   2        805.29        839.79        24.15 o                         
  -8   4   2      16775.61      16979.08       140.23 o                         
  -7   4   2       2884.99       2634.69        38.65 o                         
  -6   4   2       7170.55       7198.29        83.44 o                         
  -5   4   2       2437.26       2297.05        41.54 o                         
  -4   4   2      78358.20      82268.39      1038.28 o                         
  -3   4   2      14066.07      14372.81       245.04 o                         
  -2   4   2       1137.31       1154.78        63.23 o                         
  -1   4   2      22926.39      24595.54       607.66 o                         
   0   4   2      58461.98      59117.19      1172.44 o                         
   1   4   2      27579.15      28408.44       525.65 o                         
   2   4   2       2150.22       1985.39        71.26 o                         
   3   4   2      10926.20      10734.48       189.94 o                         
   4   4   2      69391.43      71122.75       991.12 o                         
   5   4   2       3639.55       3284.82        59.77 o                         
   6   4   2       8213.33       8063.51        97.51 o                         
   7   4   2       3799.02       3620.43        47.32 o                         
   8   4   2      13065.95      12753.99       112.51 o                         
   9   4   2        410.71        445.61        20.88 o                         
  10   4   2      12150.18      12118.87        97.36 o                         
  11   4   2        287.00        316.61        23.34 o                         
  12   4   2       1438.61       1416.50        28.89 o                         
  13   4   2       9729.10       9492.02        77.88 o                         
  14   4   2      27320.39      27403.88       196.48 o                         
  15   4   2        828.50        766.11        34.22 o                         
  16   4   2        939.31        981.25        38.32 o                         
  17   4   2      10976.93      10732.71       112.45 o                         
  18   4   2      15219.60      15255.55       151.74 o                         
  19   4   2       1858.40       1967.02        66.61 o                         
  20   4   2          9.39        -42.82        79.27 o                         
  21   4   2       8443.44       8936.31       144.78 o                         
  22   4   2       5810.07       6384.56       151.60 o                         
  23   4   2         33.65        249.99       119.13 o                         
 -23   5   2       1267.23       1328.21       120.45 o                         
 -22   5   2       2055.98       2032.16       120.48 o                         
 -21   5   2       1115.64        999.16        89.95 o                         
 -20   5   2        392.83        398.65        76.31 o                         
 -19   5   2        751.12        840.73        72.86 o                         
 -18   5   2        746.23        704.94        66.13 o                         
 -17   5   2       1490.56       1500.21        63.43 o                         
 -16   5   2        917.31        707.75        50.36 o                         
 -15   5   2        218.65        133.12        42.09 o                         
 -14   5   2        540.79        562.74        38.97 o                         
 -13   5   2       8463.92       8434.54        82.16 o                         
 -12   5   2       8296.45       7987.49        71.88 o                         
 -11   5   2        272.60        300.29        23.82 o                         
 -10   5   2        271.39        280.13        24.17 o                         
  -9   5   2      10456.88      10510.13        92.67 o                         
  -8   5   2       8334.01       8508.28        75.18 o                         
  -7   5   2        185.43        163.44        20.35 o                         
  -6   5   2       2917.03       2931.82        48.09 o                         
  -5   5   2      21851.08      22460.06       241.04 o                         
  -4   5   2       3908.05       3887.03        60.25 o                         
  -3   5   2       5190.93       5418.90        86.74 o                         
  -2   5   2       1151.73       1216.43        42.50 o                         
  -1   5   2       7655.63       7476.40       123.33 o                         
   0   5   2       2054.29       2011.88        56.96 o                         
   1   5   2       7776.44       7658.82       114.12 o                         
   2   5   2        574.83        621.44        32.22 o                         
   3   5   2       8141.51       8487.85       125.12 o                         
   4   5   2       6825.67       6904.78       100.48 o                         
   5   5   2      18860.54      18951.72       215.47 o                         
   6   5   2       5834.13       5788.80        66.01 o                         
   7   5   2        371.38        363.45        20.89 o                         
   8   5   2       6720.99       6785.15        62.59 o                         
   9   5   2       7914.04       7612.58        69.54 o                         
  10   5   2        481.52        447.92        23.16 o                         
  11   5   2        178.12        217.53        23.73 o                         
  12   5   2       6123.68       5894.50        56.77 o                         
  13   5   2       8971.22       8797.22        81.89 o                         
  14   5   2       1067.38        997.29        36.96 o                         
  15   5   2        111.03        137.50        34.34 o                         
  16   5   2        811.79        816.97        47.87 o                         
  17   5   2       1474.88       1561.01        56.14 o                         
  18   5   2        527.08        564.86        55.85 o                         
  19   5   2       1400.09       1331.27        65.73 o                         
  20   5   2        414.97        513.03        89.60 o                         
  21   5   2        840.14        690.05       105.10 o                         
  22   5   2       1880.70       1859.00       115.11 o                         
  23   5   2       1404.57       1272.70       113.78 o                         
 -22   6   2       4837.53       5156.89       156.44 o                         
 -21   6   2       6258.26       6493.41       155.68 o                         
 -20   6   2        464.66        460.31        86.47 o                         
 -19   6   2        774.71        708.30        74.40 o                         
 -18   6   2       5822.57       5833.53       109.59 o                         
 -17   6   2      11296.00      11356.36       139.26 o                         
 -16   6   2        203.57        166.94        56.24 o                         
 -15   6   2        216.42        216.03        46.21 o                         
 -14   6   2      12700.73      12872.41       125.23 o                         
 -13   6   2       5815.03       5674.69        66.61 o                         
 -12   6   2        340.70        297.26        31.04 o                         
 -11   6   2        516.49        538.64        29.05 o                         
 -10   6   2      10052.05       9916.10        86.96 o                         
  -9   6   2        228.53        228.92        21.86 o                         
  -8   6   2       7503.10       7537.07        67.47 o                         
  -7   6   2       4810.36       4810.84        52.77 o                         
  -6   6   2        913.77        877.53        30.34 o                         
  -5   6   2       7704.62       7769.25        82.75 o                         
  -4   6   2      26787.72      27111.20       283.77 o                         
  -3   6   2       8202.79       7994.83        93.30 o                         
  -2   6   2         83.29         49.85        22.49 o                         
  -1   6   2       8084.73       7935.94       110.08 o                         
   0   6   2      39086.94      39746.25       461.16 o                         
   1   6   2       8582.78       8554.20       112.64 o                         
   2   6   2         81.61        125.26        24.94 o                         
   3   6   2       6824.83       6655.06        85.24 o                         
   4   6   2      36047.94      37301.69       357.12 o                         
   5   6   2       5770.95       5735.32        73.32 o                         
   6   6   2       1438.48       1304.69        30.11 o                         
   7   6   2       3637.59       3720.04        44.07 o                         
   8   6   2      10884.68      10831.71        92.22 o                         
   9   6   2        455.49        467.38        24.59 o                         
  10   6   2      13100.48      13065.86       104.57 o                         
  11   6   2        661.31        618.16        29.53 o                         
  12   6   2        315.81        332.85        32.03 o                         
  13   6   2       3430.01       3279.24        48.01 o                         
  14   6   2      12478.72      12497.29       117.68 o                         
  15   6   2        352.75        386.10        44.73 o                         
  16   6   2        338.99        305.55        51.31 o                         
  17   6   2      11490.15      11342.01       148.89 o                         
  18   6   2       5709.55       5768.91        98.86 o                         
  19   6   2        687.10        578.06        90.76 o                         
  20   6   2        592.82        516.62        93.53 o                         
  21   6   2       4377.59       4424.03       129.25 o                         
  22   6   2       5208.10       5084.04       136.48 o                         
 -22   7   2       1635.00       1580.11       133.01 o                         
 -21   7   2        153.00        473.88       154.94 o                         
 -20   7   2        451.93        292.76       108.42 o                         
 -19   7   2        666.62        479.03        81.80 o                         
 -18   7   2        671.06        600.34        77.91 o                         
 -17   7   2       4696.27       4745.56        96.85 o                         
 -16   7   2       2565.32       2473.32        73.79 o                         
 -15   7   2        335.37        331.65        51.57 o                         
 -14   7   2        450.27        441.37        49.70 o                         
 -13   7   2       7686.18       7863.16        88.36 o                         
 -12   7   2       5456.75       5584.57        67.30 o                         
 -11   7   2         39.16         88.08        37.96 o                         
 -10   7   2       1991.64       1874.98        37.33 o                         
  -9   7   2      21231.64      21666.33       187.05 o                         
  -8   7   2      12531.56      12474.72        99.18 o                         
  -7   7   2       3115.72       3299.90        42.82 o                         
  -6   7   2       2757.66       2682.23        40.04 o                         
  -5   7   2      13062.92      13069.04       126.90 o                         
  -4   7   2       3960.19       3843.75        56.86 o                         
  -3   7   2       2033.19       1978.32        39.28 o                         
  -2   7   2       1533.10       1521.24        38.24 o                         
  -1   7   2      15369.45      15278.09       165.60 o                         
   0   7   2        899.88        841.50        33.26 o                         
   1   7   2       9477.38       9471.15       106.52 o                         
   2   7   2       2452.68       2476.66        46.61 o                         
   3   7   2       2016.57       1934.76        39.12 o                         
   4   7   2       4149.56       4050.11        52.33 o                         
   5   7   2      12100.19      12107.17       118.46 o                         
   6   7   2       2816.36       2698.86        39.73 o                         
   7   7   2       2693.74       2724.30        39.44 o                         
   8   7   2      10505.18      10558.16        90.38 o                         
   9   7   2      25593.83      25830.37       201.02 o                         
  10   7   2       1853.77       1729.87        36.28 o                         
  11   7   2         76.34         27.90        32.34 o                         
  12   7   2       3945.99       3934.42        55.96 o                         
  13   7   2       8925.38       9005.66       100.22 o                         
  14   7   2        638.39        605.42        50.51 o                         
  15   7   2        170.96        185.97        50.62 o                         
  16   7   2       1922.39       1718.10        66.68 o                         
  17   7   2       5027.54       4887.30       115.73 o                         
  18   7   2        493.22        280.89        86.71 o                         
  19   7   2       1022.89        977.43        99.16 o                         
  20   7   2        645.11        680.52        99.65 o                         
  21   7   2        121.50        393.81       110.18 o                         
 -21   8   2       1967.24       1683.50       146.10 o                         
 -20   8   2        485.98        362.57       133.79 o                         
 -19   8   2        151.73        189.97       109.54 o                         
 -18   8   2       5901.43       5808.81       121.63 o                         
 -17   8   2       3370.80       3281.76        96.26 o                         
 -16   8   2        404.75        344.62        74.97 o                         
 -15   8   2        744.68        759.63        63.39 o                         
 -14   8   2       5769.67       5668.19        84.15 o                         
 -13   8   2       4948.49       5031.75        74.06 o                         
 -12   8   2       2933.27       2854.50        65.49 o                         
 -11   8   2       1464.79       1462.28        41.22 o                         
 -10   8   2       1505.11       1434.32        40.61 o                         
  -9   8   2        690.55        730.44        33.76 o                         
  -8   8   2       1940.90       1921.54        40.14 o                         
  -7   8   2       1618.07       1668.48        39.10 o                         
  -6   8   2        922.89        850.09        29.51 o                         
  -5   8   2       1043.72        992.22        29.22 o                         
  -4   8   2      11775.05      11610.64       118.05 o                         
  -3   8   2       6974.68       7085.78        78.41 o                         
  -2   8   2        131.38         88.48        33.01 o                         
  -1   8   2       8054.16       8093.97        98.06 o                         
   0   8   2      10115.65      10042.05       107.91 o                         
   1   8   2       7891.64       7932.64        86.87 o                         
   2   8   2        218.68        193.90        30.14 o                         
   3   8   2       3988.48       4065.94        61.25 o                         
   4   8   2      13708.88      13707.97       129.92 o                         
   5   8   2       1288.06       1286.06        30.76 o                         
   6   8   2       1375.51       1303.14        35.21 o                         
   7   8   2       1865.55       1898.51        39.08 o                         
   8   8   2       1231.61       1254.04        34.26 o                         
   9   8   2        476.20        452.51        33.62 o                         
  10   8   2       2151.38       1982.26        43.46 o                         
  11   8   2        731.76        739.79        41.87 o                         
  12   8   2       2056.11       2073.72        50.26 o                         
  13   8   2       6926.43       6867.05        83.34 o                         
  14   8   2       5966.09       5931.80        93.23 o                         
  15   8   2        705.58        694.57        66.58 o                         
  16   8   2        318.23        110.45        66.30 o                         
  17   8   2       2980.88       2619.19       132.65 o                         
  18   8   2       5222.63       5318.75       135.69 o                         
  19   8   2        278.99        416.42       106.59 o                         
  20   8   2        481.74        851.25       127.29 o                         
 -19   9   2       1986.42       1541.91       133.15 o                         
 -18   9   2        538.27        255.87       114.81 o                         
 -17   9   2       2494.52       2591.07       107.04 o                         
 -16   9   2       4744.28       4645.06       112.32 o                         
 -15   9   2        959.63       1009.57        74.62 o                         
 -14   9   2        345.44        457.32        66.21 o                         
 -13   9   2      12402.55      12330.17       140.21 o                         
 -12   9   2       6537.49       6539.43        83.42 o                         
 -11   9   2        296.00        347.03        42.35 o                         
 -10   9   2       1375.84       1344.52        51.48 o                         
  -9   9   2      15909.32      16314.49       145.15 o                         
  -8   9   2       2694.57       2665.77        48.27 o                         
  -7   9   2       1025.97        912.25        34.10 o                         
  -6   9   2       1978.29       1874.45        44.09 o                         
  -5   9   2      16400.48      16858.43       154.23 o                         
  -4   9   2       2745.96       2711.14        49.73 o                         
  -3   9   2       3431.94       3330.68        52.83 o                         
  -2   9   2        664.64        649.68        40.77 o                         
  -1   9   2       8767.58       8733.67       105.67 o                         
   0   9   2       2551.19       2597.48        48.81 o                         
   1   9   2      14954.35      15238.56       156.20 o                         
   2   9   2        393.40        332.07        32.70 o                         
   3   9   2       3103.16       3099.27        58.67 o                         
   4   9   2       1837.69       1727.95        47.79 o                         
   5   9   2      20221.96      20502.41       194.51 o                         
   6   9   2       1800.00       1726.98        38.40 o                         
   7   9   2        571.30        498.96        35.06 o                         
   8   9   2       3646.00       3522.82        55.30 o                         
   9   9   2      17038.00      17203.93       162.40 o                         
  10   9   2       1666.86       1665.52        45.42 o                         
  11   9   2        594.86        579.08        43.84 o                         
  12   9   2       7355.92       7423.09        99.13 o                         
  13   9   2      12062.76      12321.76       153.82 o                         
  14   9   2        633.28        672.05        62.11 o                         
  15   9   2       1642.17       1729.44        83.00 o                         
  16   9   2       3925.03       3999.14       118.06 o                         
  17   9   2       1864.40       2121.41       103.89 o                         
  18   9   2        379.45        360.51       101.41 o                         
  19   9   2        851.16        995.95       106.13 o                         
 -18  10   2       1573.51       1329.01       144.24 o                         
 -17  10   2       1432.91       1411.13       127.87 o                         
 -16  10   2        374.63        511.72        96.91 o                         
 -15  10   2        144.17        187.25        99.24 o                         
 -14  10   2       2662.82       2535.40        87.30 o                         
 -13  10   2        716.92        815.80        73.44 o                         
 -12  10   2         76.31        107.33        67.97 o                         
 -11  10   2        249.64        264.35        51.25 o                         
 -10  10   2        735.37        743.40        48.79 o                         
  -9  10   2         60.01        -24.03        47.15 o                         
  -8  10   2       1501.42       1386.56        47.70 o                         
  -7  10   2        389.88        369.37        53.63 o                         
  -6  10   2        127.38         71.91        44.40 o                         
  -5  10   2        140.48         57.03        44.54 o                         
  -4  10   2       2509.03       2426.82        54.34 o                         
  -3  10   2       1347.11       1277.46        44.95 o                         
  -2  10   2        128.58        115.51        32.67 o                         
  -1  10   2       3594.03       3544.30        53.64 o                         
   0  10   2       3720.41       3625.47        54.70 o                         
   1  10   2       3601.63       3635.86        54.14 o                         
   2  10   2        177.07        158.98        33.22 o                         
   3  10   2       1056.71        978.20        39.17 o                         
   4  10   2       3224.45       3304.88        61.59 o                         
   5  10   2         73.34        132.48        45.31 o                         
   6  10   2         77.09         38.73        41.53 o                         
   7  10   2        203.23        159.02        39.52 o                         
   8  10   2       1574.29       1508.03        49.48 o                         
   9  10   2        100.20         74.87        42.58 o                         
  10  10   2        611.56        473.36        47.15 o                         
  11  10   2        464.58        492.19        57.51 o                         
  12  10   2         95.19        123.09        66.51 o                         
  13  10   2        423.30        367.58        81.26 o                         
  14  10   2       2723.26       2805.94        98.99 o                         
  15  10   2        107.76        302.66        89.35 o                         
  16  10   2        325.49        359.60        99.55 o                         
  17  10   2       1313.66       1355.81       102.18 o                         
  18  10   2       2020.73       1905.53       118.03 o                         
 -16  11   2       2838.47       2871.75       145.71 o                         
 -15  11   2        328.05        281.03       130.86 o                         
 -14  11   2        385.14        150.30       104.13 o                         
 -13  11   2       7156.14       7533.17       161.83 o                         
 -12  11   2       5335.02       5732.42       131.02 o                         
 -11  11   2        114.76         89.27        77.78 o                         
 -10  11   2        991.63        996.08        68.43 o                         
  -9  11   2      14319.48      14789.06       183.31 o                         
  -8  11   2       5620.59       5515.08       101.33 o                         
  -7  11   2        233.32        174.95        59.17 o                         
  -6  11   2        640.15        603.68        52.52 o                         
  -5  11   2      13704.64      13902.44       149.76 o                         
  -4  11   2       2446.94       2468.27        59.88 o                         
  -3  11   2       1163.64       1035.02        45.14 o                         
  -2  11   2        158.23        123.51        37.49 o                         
  -1  11   2       6769.50       6768.06        97.25 o                         
   0  11   2        118.45         49.04        46.70 o                         
   1  11   2       7815.20       7729.25        99.68 o                         
   2  11   2        138.69        106.26        49.96 o                         
   3  11   2        931.42        870.82        43.61 o                         
   4  11   2       1850.63       1851.26        48.94 o                         
   5  11   2      14298.81      14605.95       150.02 o                         
   6  11   2       1200.64       1161.03        65.80 o                         
   7  11   2        131.92        116.87        59.01 o                         
   8  11   2       4928.58       4903.63        90.94 o                         
   9  11   2      13576.37      14221.04       203.63 o                         
  10  11   2        731.65        717.74        77.01 o                         
  11  11   2         65.24         13.21        90.46 o                         
  12  11   2       4744.60       4978.66       110.69 o                         
  13  11   2       7717.85       8280.75       162.02 o                         
  14  11   2        201.90        137.27       105.82 o                         
  15  11   2        164.19        246.98       106.09 o                         
  16  11   2       2437.68       2644.17       127.38 o                         
 -14  12   2        410.99        756.95       132.30 o                         
 -13  12   2        362.17        437.23       104.36 o                         
 -12  12   2        186.61        310.86        97.47 o                         
 -11  12   2         31.71         33.67       103.75 o                         
 -10  12   2        275.90        384.88       114.18 o                         
  -9  12   2        234.65        251.79       100.48 o                         
  -8  12   2        330.79        223.10        94.19 o                         
  -7  12   2        461.79        444.46        89.62 o                         
  -6  12   2        125.03        -40.35        82.55 o                         
  -5  12   2        366.89        420.21        72.38 o                         
  -4  12   2       2173.27       2059.16        80.08 o                         
  -3  12   2        124.05        117.32        66.39 o                         
  -2  12   2        501.79        482.56        65.76 o                         
  -1  12   2         18.87         35.23        63.52 o                         
   0  12   2       1177.86       1197.47        70.65 o                         
   1  12   2         24.14        140.84        63.67 o                         
   2  12   2        830.62        816.84        70.98 o                         
   3  12   2        194.92         27.66        70.47 o                         
   4  12   2       1193.93       1207.13        87.03 o                         
   5  12   2        469.98        271.39        82.91 o                         
   6  12   2         83.81        162.21        90.51 o                         
   7  12   2        660.35        669.20        75.15 o                         
   8  12   2        653.27        668.13        78.32 o                         
   9  12   2        136.56        124.33        83.52 o                         
  10  12   2        384.78        343.50        87.13 o                         
  11  12   2         60.09        186.82        87.95 o                         
  12  12   2        233.29        295.02       110.00 o                         
  13  12   2        222.20        211.78       110.25 o                         
 -11  13   2        214.50         89.90       119.15 o                         
 -10  13   2        670.43        775.45       107.39 o                         
  -9  13   2       7995.13       8117.24       165.89 o                         
  -8  13   2       4837.71       4824.44       130.86 o                         
  -7  13   2        408.64        142.68        89.12 o                         
  -6  13   2       1678.17       1589.46        92.84 o                         
  -5  13   2       7101.51       7270.49       142.22 o                         
  -4  13   2       1478.42       1479.95        86.32 o                         
  -3  13   2       1097.18       1143.43        84.47 o                         
  -2  13   2        149.74        222.29        79.06 o                         
  -1  13   2       3576.77       3717.74       104.04 o                         
   0  13   2          5.32        -11.84        79.69 o                         
   1  13   2       2876.98       2805.05        94.42 o                         
   2  13   2        299.60        267.17        80.43 o                         
   3  13   2        794.97        742.68        89.32 o                         
   4  13   2       1299.99       1369.97        94.14 o                         
   5  13   2       7591.85       7852.96       149.09 o                         
   6  13   2       1525.28       1609.62        90.73 o                         
   7  13   2        286.11        205.82       103.24 o                         
   8  13   2       3684.86       3736.09       120.46 o                         
   9  13   2       9269.45       9589.20       173.22 o                         
  10  13   2        878.78        990.14       105.92 o                         
  11  13   2         17.82        161.43       110.04 o                         
  -6  14   2        201.11        -69.18       122.12 o                         
  -5  14   2         17.68         22.64        99.77 o                         
  -4  14   2         74.91        165.21       104.52 o                         
  -3  14   2         30.63        140.06       100.24 o                         
  -2  14   2        273.39        210.66        99.01 o                         
  -1  14   2        500.84        296.87       103.52 o                         
   0  14   2         39.40         15.67       105.28 o                         
   1  14   2        265.76        262.83        93.09 o                         
   2  14   2        223.73        255.53        95.53 o                         
   3  14   2         24.54        165.79        98.94 o                         
   4  14   2         56.07       -118.52       118.52 o                         
   5  14   2         10.67        -44.95       113.22 o                         
   6  14   2        100.40        241.39       104.31 o                         
 -24   1   3       6525.96       6827.75       231.05 o                         
 -23   1   3        190.16        150.30       157.36 o                         
 -22   1   3        429.58        455.80       138.34 o                         
 -21   1   3       5220.25       5559.30       205.52 o                         
 -20   1   3       5916.62       6081.82       161.02 o                         
 -19   1   3       3498.90       3541.53        84.87 o                         
 -18   1   3       1201.15       1173.06        54.03 o                         
 -17   1   3       1196.37       1144.49        48.38 o                         
 -16   1   3        133.60        200.77        39.22 o                         
 -16   1   3       6000.44       5997.16       291.76 o                         
 -15   1   3      17725.37      17584.71       158.74 o                         
 -14   1   3      15662.60      15345.32       128.68 o                         
 -13   1   3        382.63        475.03        31.95 o                         
 -12   1   3       3687.33       3566.33        49.10 o                         
 -11   1   3      52592.30      53175.59       482.71 o                         
 -10   1   3      33446.28      33717.34       343.89 o                         
  -9   1   3       1228.43       1301.33        40.83 o                         
  -8   1   3       8832.76       8618.90       137.44 o                         
  -7   1   3      59976.80      57742.62       926.15 o                         
  -6   1   3      18159.75      17181.39       289.22 o                         
  -5   1   3       3966.50       3815.29        78.78 o                         
  -4   1   3      14114.87      14002.01       374.88 o                         
  -3   1   3     106352.59     106144.70      2718.08 o                         
  -2   1   3       4278.48       4002.61        31.60 o                         
  -1   1   3      24516.46      24525.96       189.60 o                         
   0   1   3        333.51        318.40         6.74 o                         
   1   1   3       6818.16       6802.66        52.67 o                         
   2   1   3       3009.28       3057.15       179.93 o                         
   3   1   3     100306.73     100257.23      2564.91 o                         
   4   1   3      26748.03      25288.95       710.34 o                         
   5   1   3       7381.54       6844.81       137.52 o                         
   6   1   3      18331.91      17328.75       262.29 o                         
   7   1   3      60384.28      59600.70       675.89 o                         
   8   1   3      14784.27      13959.88       168.65 o                         
   9   1   3       1247.26       1292.42        36.14 o                         
  10   1   3      39614.52      39464.89       336.13 o                         
  11   1   3      44556.38      44625.38       334.96 o                         
  12   1   3       5003.64       4947.91        60.56 o                         
  13   1   3        475.53        460.60        34.10 o                         
  14   1   3      15947.44      15650.84       129.43 o                         
  15   1   3      17699.11      17674.22       158.54 o                         
  16   1   3         82.22        175.56        40.57 o                         
  17   1   3       1671.14       1599.59        58.80 o                         
  18   1   3        902.21        784.79        58.51 o                         
  19   1   3       2425.61       2400.21        78.74 o                         
  20   1   3       4689.67       4814.65       111.77 o                         
  21   1   3       5244.80       5486.55       144.08 o                         
  22   1   3        213.49        317.64       186.09 o                         
  24   1   3       6007.26       6133.81       444.49 o                         
 -24   2   3        112.54        490.62       187.00 o                         
 -23   2   3       1251.62       1366.44       145.91 o                         
 -22   2   3        178.71        279.65       222.56 o                         
 -21   2   3        280.56        136.66       151.07 o                         
 -20   2   3        559.26        497.30       108.22 o                         
 -19   2   3        962.38       1241.72        90.02 o                         
 -18   2   3        131.23        218.97        60.51 o                         
 -17   2   3        584.38        538.85        60.37 o                         
 -16   2   3       1594.71       1621.23        54.46 o                         
 -15   2   3          8.82         -7.41        42.15 o                         
 -14   2   3        459.80        393.25        40.96 o                         
 -13   2   3       1004.04       1051.63        37.90 o                         
 -12   2   3       2771.01       2714.53        51.14 o                         
 -11   2   3        845.12        860.93        35.37 o                         
 -10   2   3        341.89        413.87        37.00 o                         
  -9   2   3        886.66        835.58        33.15 o                         
  -8   2   3       3227.95       3074.66        55.02 o                         
  -7   2   3         48.85        126.67        27.86 o                         
  -6   2   3        305.94        290.36        36.59 o                         
  -5   2   3       1180.79       1157.06        53.98 o                         
  -4   2   3       1283.24       1075.53        74.39 o                         
  -3   2   3       2527.49       2243.22        78.01 o                         
  -2   2   3      13879.71      13392.86       378.35 o                         
  -1   2   3        185.15        185.26         6.31 o                         
   0   2   3       1488.91       1447.65        16.11 o                         
   1   2   3        932.54        825.16        55.43 o                         
   2   2   3      17471.85      15552.98       454.99 o                         
   3   2   3       2410.70       2174.21        87.63 o                         
   4   2   3       2347.48       2274.01        68.92 o                         
   5   2   3        859.04        788.81        40.35 o                         
   6   2   3        493.72        411.42        38.43 o                         
   7   2   3         25.07        147.48        36.86 o                         
   8   2   3       2812.23       2659.03        60.89 o                         
   9   2   3        868.11        912.44        40.69 o                         
  10   2   3        403.18        359.68        35.68 o                         
  11   2   3        549.85        600.82        29.47 o                         
  12   2   3       2313.37       2351.35        41.49 o                         
  13   2   3        785.14        727.02        34.44 o                         
  14   2   3        728.33        750.27        36.21 o                         
  15   2   3          6.17         87.21        42.57 o                         
  16   2   3       1952.11       1800.77        53.28 o                         
  17   2   3        388.13        271.92        56.46 o                         
  18   2   3         87.86        107.12        69.32 o                         
  19   2   3        799.99        884.91        70.32 o                         
  20   2   3        438.72        578.18        83.01 o                         
  20   2   3        553.61        619.28       424.58 o                         
  21   2   3        214.20        387.51       125.29 o                         
  22   2   3        312.48        538.23       219.53 o                         
  23   2   3       1456.55       1577.21       290.01 o                         
  24   2   3         76.23        167.57       290.59 o                         
 -24   3   3       4839.88       7343.91       390.84 o                         
 -23   3   3        117.29        111.26       188.56 o                         
 -22   3   3         53.21        120.44       169.66 o                         
 -21   3   3       4847.69       5196.91       232.89 o                         
 -20   3   3       3397.46       3529.73       121.82 o                         
 -19   3   3       2098.66       2115.00        96.51 o                         
 -18   3   3       5430.86       5402.89       102.56 o                         
 -18   3   3       3250.69       3435.80       445.09 o                         
 -17   3   3       1663.55       1708.23        64.58 o                         
 -16   3   3       1009.88       1018.43        54.71 o                         
 -15   3   3      17127.46      17219.80       192.93 o                         
 -14   3   3      13226.96      13233.22       148.51 o                         
 -13   3   3        881.31       1024.71        41.74 o                         
 -12   3   3       2506.49       2591.24        53.76 o                         
 -11   3   3      38280.35      38093.16       352.24 o                         
 -10   3   3      23383.45      23316.97       262.41 o                         
  -9   3   3        177.51        213.96        32.25 o                         
  -8   3   3      26330.60      26892.82       434.77 o                         
  -7   3   3      80258.33      82164.30      1375.21 o                         
  -6   3   3      25832.71      25892.60       594.49 o                         
  -5   3   3       1052.89       1220.83        57.54 o                         
  -4   3   3       2972.82       3064.52        89.26 o                         
  -3   3   3      21518.84      18417.02       555.45 o                         
  -2   3   3       3098.43       2824.25       132.57 o                         
  -1   3   3      14787.41      13164.18       536.62 o                         
   0   3   3       2200.35       2089.67        19.81 o                         
   1   3   3      16427.82      15998.39       385.71 o                         
   2   3   3       3097.06       2828.21        90.41 o                         
   3   3   3      15098.44      13859.27       374.12 o                         
   4   3   3       5083.28       4670.24       131.58 o                         
   5   3   3       2046.51       1854.11        64.19 o                         
   6   3   3      32424.44      31530.76       720.72 o                         
   7   3   3      84414.80      84588.30      1861.97 o                         
   8   3   3      20017.94      20547.11       346.38 o                         
   9   3   3        130.72        225.92        47.06 o                         
  10   3   3      18854.50      18643.04       235.24 o                         
  11   3   3      42601.84      43066.95       460.11 o                         
  12   3   3       3022.67       3043.91        54.90 o                         
  13   3   3        682.95        711.73        35.82 o                         
  14   3   3       6859.39       6871.65        80.59 o                         
  15   3   3      19610.82      19255.90       175.93 o                         
  16   3   3       1121.33       1084.50        49.17 o                         
  17   3   3       2297.19       2100.03        65.33 o                         
  18   3   3       7473.22       6997.49        95.42 o                         
  19   3   3       1247.24       1357.02        69.42 o                         
  20   3   3       2040.98       2124.22       112.58 o                         
  21   3   3       7124.66       7280.51       227.92 o                         
  22   3   3         39.45        674.13       226.13 o                         
  23   3   3        140.19       -206.74       291.75 o                         
 -22   4   3       2712.59        303.28       179.32 o                         
 -21   4   3        104.85        182.94       174.48 o                         
 -20   4   3       1783.78       1812.83       127.71 o                         
 -19   4   3       3136.60       3100.71       101.47 o                         
 -18   4   3        111.29        153.89        66.65 o                         
 -17   4   3        450.44        417.15        74.24 o                         
 -16   4   3       2936.31       2901.15        81.88 o                         
 -15   4   3       2969.02       2851.10        67.42 o                         
 -14   4   3        123.42        113.21        43.13 o                         
 -13   4   3        506.33        484.20        42.48 o                         
 -12   4   3       3048.02       2945.49        56.12 o                         
 -11   4   3       1116.56       1116.39        40.16 o                         
 -10   4   3       1430.44       1334.38        45.65 o                         
  -9   4   3        199.62        241.84        40.45 o                         
  -8   4   3       1754.99       1861.71        72.79 o                         
  -7   4   3       2211.18       2182.55       100.50 o                         
  -6   4   3      16795.94      17310.17       421.73 o                         
  -5   4   3       5534.85       5578.35       142.55 o                         
  -4   4   3       2860.43       3060.03       109.90 o                         
  -3   4   3        613.63        542.52       101.32 o                         
  -2   4   3       5942.28       5301.72       174.45 o                         
  -1   4   3      20561.90      21206.95       983.19 o                         
   0   4   3       5745.88       5640.69       148.85 o                         
   1   4   3      13707.07      13532.44       341.24 o                         
   2   4   3       8222.64       7186.01       342.63 o                         
   3   4   3        836.19        804.23        74.60 o                         
   4   4   3       1426.67       1648.58        77.22 o                         
   5   4   3       2963.84       3270.34       222.52 o                         
   6   4   3      22343.54      21939.58       504.09 o                         
   7   4   3       1154.08       1348.51       117.45 o                         
   8   4   3       2384.70       2279.33        98.64 o                         
   9   4   3        165.33        251.61        49.63 o                         
  10   4   3       2252.73       2192.09        58.92 o                         
  11   4   3       1335.04       1352.63        42.64 o                         
  12   4   3       4696.78       4692.70        72.27 o                         
  13   4   3        253.42        311.90        37.01 o                         
  14   4   3        128.05        208.17        42.05 o                         
  15   4   3       3341.04       3202.01        60.13 o                         
  16   4   3       1992.68       1931.78        64.15 o                         
  17   4   3        224.28        228.25        77.94 o                         
  18   4   3        184.76         91.20        76.50 o                         
  19   4   3       2758.36       2592.62        90.71 o                         
  20   4   3       1766.22       2095.35       503.54 o                         
  20   4   3       1714.51       1668.77       117.26 o                         
  21   4   3         53.31         68.61       148.88 o                         
  21   4   3         24.73        336.15       438.89 o                         
  22   4   3        234.41        268.87       147.68 o                         
  23   4   3        313.94       1192.60       195.60 o                         
 -23   5   3        163.68       -100.73       230.21 o                         
 -22   5   3         15.63         32.48       181.46 o                         
 -21   5   3       3260.31       3131.33       188.69 o                         
 -20   5   3       2779.21       2920.52       145.60 o                         
 -20   5   3       2063.26       2292.40       410.84 o                         
 -19   5   3        702.82        789.74       101.74 o                         
 -18   5   3       1437.10       1594.13       102.35 o                         
 -17   5   3       1894.10       1865.76        75.08 o                         
 -16   5   3        114.76        182.98        74.98 o                         
 -15   5   3       6189.98       6192.46        96.67 o                         
 -14   5   3      14899.63      14838.08       149.91 o                         
 -13   5   3        556.33        582.51        45.72 o                         
 -12   5   3       2310.05       2365.17        54.92 o                         
 -11   5   3      28829.96      29270.25       303.47 o                         
 -10   5   3      15772.54      15933.07       227.27 o                         
  -9   5   3        939.40       1137.76        76.82 o                         
  -8   5   3        882.50        982.15       104.39 o                         
  -7   5   3      37934.01      36579.23       721.80 o                         
  -6   5   3      11392.63      11595.20       297.67 o                         
  -5   5   3       1335.17       1452.98        84.93 o                         
  -4   5   3        802.58        779.02        81.27 o                         
  -3   5   3      52552.14      53387.37      1688.25 o                         
  -2   5   3       1207.11       1309.84        91.27 o                         
  -1   5   3      10886.21       9948.95       339.38 o                         
   0   5   3       5031.09       4950.47       143.00 o                         
   1   5   3       5878.52       5470.27       205.51 o                         
   2   5   3        703.07        609.86        80.20 o                         
   3   5   3      56582.46      53258.00      1225.17 o                         
   4   5   3       1535.21       1429.45       115.02 o                         
   5   5   3       1040.38       1102.46       105.15 o                         
   6   5   3       7133.79       7624.29       211.09 o                         
   7   5   3      39058.53      38116.16       746.81 o                         
   8   5   3       1760.65       1582.75       107.73 o                         
   9   5   3       1224.83       1257.42        62.78 o                         
  10   5   3      14801.59      14849.16       196.44 o                         
  11   5   3      25401.09      25371.17       255.92 o                         
  12   5   3       2471.64       2415.50        51.69 o                         
  13   5   3        954.77        956.72        46.87 o                         
  14   5   3      14242.87      14073.57       146.49 o                         
  15   5   3       8120.74       7988.36       110.01 o                         
  16   5   3        146.73        177.38        59.77 o                         
  17   5   3       2359.23       2379.43        87.15 o                         
  18   5   3        808.20        817.01       101.41 o                         
  19   5   3        604.62        847.38       146.20 o                         
  20   5   3       2721.43       2938.04       135.15 o                         
  21   5   3       3029.79       2906.77       179.34 o                         
  22   5   3         21.19        191.78       191.37 o                         
 -22   6   3        827.97        662.54       194.36 o                         
 -21   6   3        127.14          5.20       166.66 o                         
 -21   6   3       1567.16       2034.85       453.28 o                         
 -21   6   3       1594.22       2232.64       472.05 o                         
 -20   6   3       4600.02       4609.12       187.58 o                         
 -20   6   3       4325.57       4704.49       421.02 o                         
 -19   6   3       3185.73       2967.36       173.02 o                         
 -19   6   3       2045.13       2292.49       336.65 o                         
 -18   6   3        200.76         68.03       113.19 o                         
 -17   6   3        111.17        428.79       115.50 o                         
 -16   6   3       7887.99       7914.15       122.19 o                         
 -15   6   3       5320.66       5569.52        96.91 o                         
 -14   6   3       1719.92       1763.44        66.09 o                         
 -13   6   3        491.47        630.52        48.22 o                         
 -12   6   3       8921.17       8946.38       122.96 o                         
 -11   6   3       1810.31       1929.21        58.00 o                         
 -10   6   3       5131.46       5042.67        92.79 o                         
  -9   6   3        705.94        615.74        54.62 o                         
  -8   6   3       2025.50       1916.16        75.22 o                         
  -7   6   3        522.29        384.90        53.93 o                         
  -6   6   3       6889.48       6793.84       169.97 o                         
  -5   6   3       4060.22       4157.04       147.57 o                         
  -4   6   3       1413.13       1450.05        69.11 o                         
  -3   6   3       4751.18       4732.58       143.27 o                         
  -2   6   3      24788.84      23586.83       722.52 o                         
  -1   6   3       3813.49       3326.46       177.92 o                         
   0   6   3         23.14        -53.78        93.15 o                         
   1   6   3       2485.27       2286.51       140.85 o                         
   2   6   3      21496.56      20409.26       441.08 o                         
   3   6   3       7679.11       7242.79       262.63 o                         
   4   6   3       2635.96       2453.88        94.10 o                         
   5   6   3       7217.24       6705.53       363.07 o                         
   6   6   3       5043.31       5085.62       147.46 o                         
   7   6   3       1034.92        922.10        60.94 o                         
   8   6   3       3401.11       3225.43        89.58 o                         
   9   6   3        406.27        438.04        48.64 o                         
  10   6   3       4133.85       3913.54        86.37 o                         
  11   6   3       1698.72       1562.72        63.24 o                         
  12   6   3       6838.22       6640.99       128.46 o                         
  13   6   3        363.70        273.15        56.74 o                         
  14   6   3       2148.81       2043.43        68.22 o                         
  15   6   3       5878.43       5766.46       101.09 o                         
  16   6   3       7829.99       7791.82       122.45 o                         
  17   6   3        210.03        243.88        85.41 o                         
  18   6   3        178.62        201.87        87.88 o                         
  19   6   3       3390.46       3498.91       144.31 o                         
  20   6   3       4509.16       4561.83       181.80 o                         
  21   6   3        104.19        274.15       150.52 o                         
  22   6   3        466.15        531.35       174.05 o                         
 -21   7   3       3864.08       4210.18       358.84 o                         
 -21   7   3       2027.87       2361.04       391.39 o                         
 -20   7   3       1465.52       1268.19       211.07 o                         
 -20   7   3       1595.64       1483.25       354.51 o                         
 -19   7   3       1112.54       1505.80       152.58 o                         
 -18   7   3          2.42        156.86       144.40 o                         
 -17   7   3        455.19        334.69       112.07 o                         
 -16   7   3         95.16        -69.66       109.81 o                         
 -15   7   3       6324.80       6783.83       129.38 o                         
 -14   7   3       3756.76       4007.61        86.42 o                         
 -13   7   3        244.45        333.85        70.46 o                         
 -12   7   3        809.34        857.76        67.51 o                         
 -11   7   3      12448.99      12265.22       151.25 o                         
 -10   7   3      14523.23      14505.25       206.30 o                         
  -9   7   3         84.19         87.49        49.78 o                         
  -8   7   3       3647.98       3530.73        87.91 o                         
  -7   7   3      11874.89      11942.86       197.78 o                         
  -6   7   3       9802.34       9941.05       172.71 o                         
  -5   7   3       1068.24       1252.76        76.37 o                         
  -4   7   3       3752.95       3763.02       105.89 o                         
  -3   7   3      11929.27      11788.87       228.25 o                         
  -2   7   3       3302.97       3088.58       123.79 o                         
  -1   7   3       4856.92       4673.26       151.13 o                         
   0   7   3        880.71        866.54        78.34 o                         
   1   7   3       2496.08       2407.79       115.71 o                         
   2   7   3       2490.27       2400.25       115.48 o                         
   3   7   3       9873.40       9670.27       216.16 o                         
   4   7   3       4141.55       4074.95       126.10 o                         
   5   7   3        593.69        515.86       112.81 o                         
   6   7   3      10133.88      10113.92       228.41 o                         
   7   7   3      11629.41      11684.79       227.91 o                         
   8   7   3       3199.87       3106.74        82.76 o                         
   9   7   3         86.05        102.64        69.34 o                         
  10   7   3      11170.94      11026.74       141.44 o                         
  11   7   3      13577.79      13489.62       183.30 o                         
  12   7   3       1422.69       1569.10        70.29 o                         
  13   7   3        468.66        507.00        57.84 o                         
  15   7   3      13149.78       7905.42       134.42 o                         
  16   7   3        171.18        252.29       128.08 o                         
  17   7   3        706.69        569.79        99.91 o                         
  18   7   3          1.76         21.62       108.78 o                         
  19   7   3       1347.48       1132.08       135.09 o                         
  20   7   3       1325.68       1035.53       158.86 o                         
  21   7   3       3056.05       2679.83       195.70 o                         
 -19   8   3       8002.16       4776.35       235.01 o                         
 -18   8   3        233.05        962.14       251.06 o                         
 -17   8   3        237.78        487.25       143.56 o                         
 -16   8   3       7398.19       7276.11       188.77 o                         
 -15   8   3       3982.43       4044.83       136.66 o                         
 -14   8   3         10.09        301.03        85.06 o                         
 -13   8   3        324.59        323.17        61.25 o                         
 -12   8   3       3968.59       3987.71        82.93 o                         
 -11   8   3       2340.45       2370.45       112.27 o                         
 -10   8   3       5615.40       5695.17       104.49 o                         
  -9   8   3        917.69        905.25        60.87 o                         
  -8   8   3       2280.71       2247.19        76.10 o                         
  -7   8   3       1360.48       1407.56        66.02 o                         
  -6   8   3      14823.08      15166.32       276.72 o                         
  -5   8   3       7816.86       7733.72       170.36 o                         
  -4   8   3       1217.15       1018.69        77.18 o                         
  -3   8   3       3597.02       3687.38       101.96 o                         
  -2   8   3      20135.10      19561.59       388.57 o                         
  -1   8   3       7750.40       7437.07       192.07 o                         
   0   8   3        744.69        991.52        92.36 o                         
   1   8   3       8030.01       8106.53       199.89 o                         
   2   8   3      23998.33      23734.11       423.56 o                         
   3   8   3       2717.66       2741.73       118.71 o                         
   4   8   3       1000.34        857.31        84.09 o                         
   5   8   3       4342.48       4460.90       159.81 o                         
   6   8   3      14189.73      14129.20       247.81 o                         
   7   8   3        763.95        882.80        74.63 o                         
   8   8   3       1787.67       1750.43        69.74 o                         
   9   8   3        712.52        682.15        48.96 o                         
  10   8   3       5164.46       5111.67        89.80 o                         
  11   8   3       1872.96       1947.60        70.83 o                         
  11   8   3       1650.87       1730.56       244.64 o                         
  12   8   3       5826.70       5923.58       100.09 o                         
  13   8   3        163.69        218.83        59.05 o                         
  14   8   3         17.70         88.93        75.99 o                         
  15   8   3       3316.09       3424.80       107.08 o                         
  16   8   3       8165.77       8347.64       170.85 o                         
  17   8   3        374.11        753.38       124.60 o                         
  18   8   3        138.69        572.85       121.10 o                         
  19   8   3       4389.93       4723.70       181.87 o                         
  20   8   3       3066.44       4922.11       189.96 o                         
 -19   9   3        470.37        630.05       312.90 o                         
 -17   9   3         44.85         -4.06        97.51 o                         
 -16   9   3        278.41        375.79       182.29 o                         
 -15   9   3       1434.10       1371.86       148.68 o                         
 -14   9   3       1056.51        880.60       117.72 o                         
 -13   9   3        306.82        302.34        85.34 o                         
 -12   9   3        329.50        274.83        65.14 o                         
 -11   9   3       2819.27       2782.84        82.49 o                         
 -10   9   3       3705.30       3651.27        81.93 o                         
  -9   9   3         78.50         49.26        59.74 o                         
  -8   9   3       3775.54       3757.66       103.25 o                         
  -7   9   3       8631.76       8827.39       167.55 o                         
  -6   9   3       4886.47       4933.93       118.82 o                         
  -5   9   3         33.80         62.75        66.48 o                         
  -4   9   3        609.63        689.13        91.63 o                         
  -3   9   3       2723.68       2859.02        96.70 o                         
  -2   9   3        399.09        357.34        60.94 o                         
  -1   9   3       3550.05       3409.30       125.97 o                         
   0   9   3        291.78        484.99       108.02 o                         
   1   9   3       2274.09       2109.49       109.91 o                         
   2   9   3        198.91        154.68        79.61 o                         
   3   9   3       3248.79       3259.60       106.94 o                         
   4   9   3        772.18        698.35        69.55 o                         
   5   9   3         64.02        -31.06        73.37 o                         
   6   9   3       4166.58       4076.16       109.04 o                         
   7   9   3       9325.68       9144.68       181.56 o                         
   8   9   3       4157.37       4126.36       108.52 o                         
   9   9   3         73.78         64.45        56.17 o                         
  10   9   3       3707.34       3601.69        76.40 o                         
  11   9   3       2612.47       2498.42        62.97 o                         
  12   9   3        281.61        245.13        59.34 o                         
  13   9   3        323.22        443.82        70.85 o                         
  14   9   3        533.84        542.35        85.47 o                         
  15   9   3       2370.01       2525.99       117.08 o                         
  16   9   3        369.31        144.87       137.56 o                         
  17   9   3         29.96         -8.62       147.05 o                         
  18   9   3         80.51        -34.88       147.41 o                         
  19   9   3        249.46        158.09       157.92 o                         
 -17  10   3        244.28       -418.73       418.73 o                         
 -16  10   3       4803.37       4618.47       351.46 o                         
 -15  10   3       4176.14       3484.17       241.28 o                         
 -14  10   3        197.92        346.92       122.00 o                         
 -13  10   3         67.48        141.44        94.94 o                         
 -12  10   3       5768.39       5785.65       131.81 o                         
 -11  10   3       2085.89       2129.92        91.73 o                         
 -10  10   3       1437.98       1416.87        67.83 o                         
  -9  10   3       3664.53       3771.52       106.65 o                         
  -8  10   3       4104.41       4144.72        96.87 o                         
  -7  10   3        236.48        124.63        69.57 o                         
  -6  10   3      13716.05      13679.89       246.42 o                         
  -5  10   3       3573.64       3602.52       101.05 o                         
  -4  10   3        943.54        947.09        78.46 o                         
  -3  10   3        742.37        768.64        84.13 o                         
  -2  10   3      20940.54      20910.50       338.68 o                         
  -1  10   3       4440.15       4412.28       130.31 o                         
   0  10   3         34.03        103.82        79.45 o                         
   1  10   3       3452.83       3465.91       105.46 o                         
   2  10   3      17496.04      17483.63       322.52 o                         
   3  10   3        525.85        561.15        89.37 o                         
   4  10   3        605.43        471.48        70.79 o                         
   5  10   3       3127.10       3001.06        97.35 o                         
   6  10   3      14054.64      13978.68       229.98 o                         
   7  10   3        136.40        204.91        68.26 o                         
   8  10   3       4499.29       4388.75        84.02 o                         
   9  10   3       2019.01       1915.84        77.06 o                         
  10  10   3       1494.09       1376.54        82.14 o                         
  11  10   3       1184.05       1162.43        69.67 o                         
  12  10   3       6535.51       6899.67       146.86 o                         
  13  10   3        123.08         62.11        94.66 o                         
  14  10   3        126.59        160.26       127.78 o                         
  15  10   3       3584.79       3829.32       154.35 o                         
  16  10   3       5078.04       5270.70       192.36 o                         
  17  10   3        370.40        276.75       117.71 o                         
 -15  11   3        320.36        601.82       214.57 o                         
 -14  11   3        529.46        227.79       154.72 o                         
 -13  11   3        192.55         86.02       175.91 o                         
 -12  11   3        610.85        708.56       110.00 o                         
 -11  11   3       2625.66       2723.49       128.38 o                         
 -10  11   3        106.22        211.88        96.70 o                         
  -9  11   3        522.18        625.33        99.11 o                         
  -8  11   3        465.55        347.15        94.79 o                         
  -7  11   3       1510.66       1593.48        93.72 o                         
  -6  11   3         80.36        269.18       106.07 o                         
  -5  11   3        717.32        550.40        86.03 o                         
  -4  11   3        272.91        209.94        97.04 o                         
  -3  11   3       2304.52       2324.34       103.89 o                         
  -2  11   3        141.16        146.83        80.68 o                         
  -1  11   3         28.96         39.72        80.41 o                         
   0  11   3         84.35         18.51        72.24 o                         
   1  11   3         41.13         37.38        91.28 o                         
   2  11   3         82.82        -32.93       107.62 o                         
   3  11   3       2187.07       1895.89        86.06 o                         
   4  11   3        521.92        504.90        89.67 o                         
   5  11   3        548.10        423.16        87.35 o                         
   6  11   3         50.86         33.46        82.08 o                         
   7  11   3       1894.37       1813.02        76.93 o                         
   8  11   3        296.47        240.75        82.42 o                         
   9  11   3        504.60        490.51        82.68 o                         
  10  11   3         98.04        258.90       129.98 o                         
  11  11   3       2505.72       2425.27       113.66 o                         
  12  11   3        640.55        808.44        97.66 o                         
  13  11   3        152.58        366.42       115.16 o                         
  14  11   3        754.24        874.49       143.50 o                         
  15  11   3        167.55         -9.31       166.62 o                         
 -13  12   3        239.80        624.41       252.43 o                         
 -12  12   3       4398.64       5106.05       211.13 o                         
 -11  12   3       1070.83       1434.17       148.47 o                         
 -10  12   3       2242.15       2013.11       175.41 o                         
  -9  12   3        203.45       -133.65       133.65 o                         
  -8  12   3        968.44       1143.03       139.22 o                         
  -7  12   3        180.00        175.07       130.40 o                         
  -6  12   3       6591.36       6834.23       165.89 o                         
  -5  12   3       1866.00       1615.77       100.04 o                         
  -4  12   3        681.27        582.87       110.27 o                         
  -3  12   3       1912.35       2030.42       106.60 o                         
  -2  12   3      16169.10      16959.94       302.49 o                         
  -1  12   3       1892.12       1977.51       131.68 o                         
   0  12   3         22.05        100.92       107.48 o                         
   1  12   3       1797.81       1890.95       120.40 o                         
   2  12   3      18690.43      18851.55       346.13 o                         
   3  12   3       2687.11       2741.82       119.86 o                         
   4  12   3       1365.28       1171.60       141.69 o                         
   5  12   3       1555.64       1722.68       146.89 o                         
   6  12   3       5426.34       5630.41       191.85 o                         
   7  12   3        361.88        301.10       116.34 o                         
   8  12   3       1093.07       1039.25       135.85 o                         
   9  12   3        194.30        214.57       109.80 o                         
  10  12   3       1774.43       1875.53       127.34 o                         
  11  12   3        992.22        998.24       127.39 o                         
  12  12   3       4563.25       4422.09       166.48 o                         
  13  12   3        113.25        344.80       152.09 o                         
 -10  13   3        110.81        435.18       220.19 o                         
  -9  13   3         29.74         42.22       154.87 o                         
  -8  13   3        500.70        286.05       139.15 o                         
  -7  13   3        107.33         72.43       150.89 o                         
  -6  13   3         85.10        333.75       207.68 o                         
  -5  13   3        713.01        811.55       147.28 o                         
  -4  13   3         69.39         66.72       118.69 o                         
  -3  13   3        233.99        107.05       103.17 o                         
  -2  13   3         26.83         82.45       120.95 o                         
  -1  13   3         58.27        212.65       108.73 o                         
   0  13   3        101.72         38.03        97.18 o                         
   1  13   3         33.33        117.98       141.63 o                         
   2  13   3         30.30         36.45       164.82 o                         
   3  13   3        147.57        172.19       145.99 o                         
   4  13   3        133.96        150.43       145.02 o                         
   5  13   3        355.09        351.15       101.69 o                         
   6  13   3        147.96        170.03       136.49 o                         
   7  13   3        105.53        186.21       125.37 o                         
   8  13   3        405.43        469.71       115.86 o                         
   9  13   3         52.85        449.99       129.40 o                         
  10  13   3        164.10         75.03       149.76 o                         
  -5  14   3       1525.34       1589.46       135.54 o                         
  -4  14   3        245.84        196.40       141.41 o                         
  -3  14   3       1562.35       1928.51       142.46 o                         
  -2  14   3       6212.68       6097.09       214.42 o                         
  -1  14   3       4309.22       4485.34       193.86 o                         
   0  14   3        521.09        443.34       116.45 o                         
   1  14   3       3150.16       3053.64       136.95 o                         
   2  14   3       5878.07       5782.82       176.93 o                         
   3  14   3       1484.16       1540.35       138.75 o                         
   4  14   3        142.89       -111.12       127.68 o                         
   5  14   3       1106.91       1143.67       129.41 o                         
 -24   0   4        123.49        638.20       334.54 o                         
 -23   0   4       3625.53       3134.93       259.50 o                         
 -22   0   4       7928.80       8470.48       251.84 o                         
 -21   0   4       4427.55       4647.70       184.28 o                         
 -20   0   4       2210.65       2228.69       107.11 o                         
 -19   0   4       5943.97       6507.57       132.50 o                         
 -18   0   4      23832.53      23761.83       285.16 o                         
 -17   0   4      18490.24      18249.58       247.37 o                         
 -16   0   4       4797.06       4853.33        97.47 o                         
 -15   0   4       8578.82       8810.00       143.35 o                         
 -14   0   4      13957.77      13495.58       172.01 o                         
 -13   0   4      15775.71      15896.56       202.06 o                         
 -12   0   4       1257.43       1139.65        50.62 o                         
 -11   0   4      15008.34      15559.96       223.15 o                         
 -10   0   4      13440.61      12995.20       237.11 o                         
  -9   0   4      12371.08      12533.61       206.56 o                         
  -8   0   4      43098.41      41900.77       878.21 o                         
  -7   0   4       5157.30       4965.59       237.51 o                         
  -6   0   4       3138.90       3361.72        39.52 o                         
  -5   0   4       8711.30       9337.24        91.85 o                         
  -4   0   4      33845.48      34249.71       313.44 o                         
  -3   0   4      40323.04      41474.21       390.57 o                         
  -2   0   4       1224.79       1132.02        16.56 o                         
  -1   0   4      17905.56      17801.91       165.40 o                         
   0   0   4      57320.82      59381.76       543.17 o                         
   1   0   4      13746.48      13251.87       125.54 o                         
   2   0   4         44.24         39.69         5.86 o                         
   3   0   4      33275.97      34705.32       305.50 o                         
   4   0   4      21445.13      20914.09       905.17 o                         
   5   0   4       4755.41       4598.45       177.28 o                         
   6   0   4       4392.65       4259.12       132.54 o                         
   7   0   4      31246.04      31072.32       532.49 o                         
   8   0   4      15580.14      14865.99       320.45 o                         
   9   0   4       6680.77       6802.42       136.35 o                         
  10   0   4      27263.16      27869.86       363.84 o                         
  11   0   4        862.57        936.04        45.57 o                         
  12   0   4       8510.20       8640.30       117.81 o                         
  13   0   4       9510.96       9662.72       142.01 o                         
  14   0   4      16260.74      16257.16       206.76 o                         
  15   0   4       8948.77       8738.78       156.71 o                         
  16   0   4      11843.35      12227.96       206.50 o                         
  17   0   4      21867.37      21610.32       291.03 o                         
  18   0   4      11853.57      11864.43       213.82 o                         
  19   0   4       2230.14       2069.46       116.68 o                         
  20   0   4       2637.47       2731.62       141.29 o                         
  21   0   4       7664.82       8062.21       358.49 o                         
  22   0   4       6920.89       7000.16       430.39 o                         
  23   0   4        197.76         84.71       211.99 o                         
 -24   1   4         38.50        330.47       256.62 o                         
 -23   1   4          5.97       -159.72       159.72 o                         
 -22   1   4         89.01         77.85       130.34 o                         
 -21   1   4         29.80          3.62        91.29 o                         
 -20   1   4        489.41        331.52        85.66 o                         
 -19   1   4        736.37        728.04        59.74 o                         
 -18   1   4        455.17        382.22        46.61 o                         
 -17   1   4       2185.97       2035.57        59.73 o                         
 -16   1   4        235.68        235.21        36.69 o                         
 -15   1   4        320.19        323.41        33.21 o                         
 -14   1   4       1623.36       1549.19        38.08 o                         
 -13   1   4        325.35        353.95        28.70 o                         
 -12   1   4        588.15        521.03        26.61 o                         
 -11   1   4        838.58        845.67        29.55 o                         
 -10   1   4       4096.19       4126.34        60.52 o                         
  -9   1   4        120.61        152.62        29.39 o                         
  -8   1   4        991.76        859.37        32.13 o                         
  -7   1   4       9584.38       9426.74       144.71 o                         
  -6   1   4       4050.55       3926.52        83.94 o                         
  -5   1   4       1059.13        968.44        74.21 o                         
  -4   1   4       2360.05       2264.73        70.13 o                         
  -3   1   4        752.99        740.46        58.10 o                         
  -2   1   4       1341.33       1326.17        70.45 o                         
  -1   1   4       5197.75       4852.31       154.22 o                         
   0   1   4       4444.21       4345.64       139.74 o                         
   1   1   4       1268.67       1351.25        73.01 o                         
   2   1   4       1045.51       1108.26        60.52 o                         
   3   1   4       2266.43       2224.72        74.71 o                         
   4   1   4       2000.30       1880.59        50.10 o                         
   5   1   4       2932.25       2972.45        60.14 o                         
   6   1   4       9430.46       9504.70       143.10 o                         
   7   1   4        817.00        799.57        36.89 o                         
   8   1   4        193.27        177.74        29.04 o                         
   9   1   4       3095.01       3103.71        52.84 o                         
  10   1   4        418.85        387.98        26.69 o                         
  11   1   4        718.16        733.75        29.23 o                         
  12   1   4        625.39        587.71        30.59 o                         
  13   1   4       1949.77       1882.80        44.45 o                         
  14   1   4        401.43        432.37        40.43 o                         
  15   1   4        166.77        154.58        46.42 o                         
  16   1   4       2433.34       2326.49        64.38 o                         
  17   1   4        416.74        313.67        55.80 o                         
  18   1   4        488.47        481.54        61.74 o                         
  19   1   4        668.82        618.83        73.96 o                         
  20   1   4         25.92         62.38       108.65 o                         
  21   1   4         51.67         14.05       135.20 o                         
  22   1   4          3.85         11.46       135.07 o                         
  23   1   4         77.27        197.63       147.00 o                         
 -24   2   4        114.11       -215.03       215.03 o                         
 -23   2   4       2011.36       1808.85       181.55 o                         
 -22   2   4       6852.42       7227.46       239.48 o                         
 -21   2   4      10745.75      11106.72       221.20 o                         
 -20   2   4        493.34        307.79        99.83 o                         
 -19   2   4       8051.58       8367.07       123.39 o                         
 -18   2   4      13253.14      13362.21       155.63 o                         
 -17   2   4       9793.19       9782.76       129.95 o                         
 -16   2   4        829.59        827.45        48.78 o                         
 -15   2   4      11435.85      11820.23       133.04 o                         
 -14   2   4      22295.23      22161.35       214.48 o                         
 -13   2   4       3793.89       3748.31        51.54 o                         
 -12   2   4        141.09        156.81        27.93 o                         
 -11   2   4       9591.12       9645.11       104.46 o                         
 -10   2   4      10846.14      10432.72       124.90 o                         
  -9   2   4       6810.07       6829.82        90.94 o                         
  -8   2   4      13151.81      12294.26       179.44 o                         
  -7   2   4       5045.46       4701.26        81.30 o                         
  -6   2   4       4182.32       4185.87        72.07 o                         
  -5   2   4      21697.00      21983.52       346.46 o                         
  -4   2   4      64247.40      65062.36      1233.38 o                         
  -3   2   4      21002.45      19573.28       585.62 o                         
  -2   2   4      11190.67      11389.61       316.46 o                         
  -1   2   4      12255.86      12477.26        98.71 o                         
   0   2   4      63523.51      63064.54      1255.06 o                         
   1   2   4      22010.12      20803.95       469.58 o                         
   2   2   4      10827.23       9727.05       202.13 o                         
   3   2   4      44938.94      41768.02       652.09 o                         
   4   2   4      43004.01      40542.25       786.36 o                         
   5   2   4       7416.27       6888.49       131.90 o                         
   6   2   4       5091.50       4783.33        87.72 o                         
   7   2   4       6768.84       6503.67        97.49 o                         
   8   2   4      12967.14      12893.31       155.66 o                         
   9   2   4       5404.43       5424.03        75.13 o                         
  10   2   4      13271.21      12944.19       133.05 o                         
  11   2   4        272.27        336.98        29.61 o                         
  12   2   4       2224.60       2193.24        38.94 o                         
  13   2   4      14795.74      14866.74       128.11 o                         
  14   2   4      22798.04      22713.14       181.12 o                         
  15   2   4        553.47        576.38        40.93 o                         
  16   2   4       5304.29       5406.21        86.36 o                         
  17   2   4      12021.89      12074.64       128.73 o                         
  18   2   4      15745.40      15968.20       162.82 o                         
  19   2   4        661.31        568.17        77.27 o                         
  20   2   4       5348.66       5393.01       132.91 o                         
  20   2   4        120.44        525.97       360.62 o                         
  21   2   4       8611.24       8981.71       192.78 o                         
  22   2   4       4046.02       4284.82       165.10 o                         
  23   2   4        202.51        384.36       176.33 o                         
 -23   3   4        665.80        375.48       153.67 o                         
 -22   3   4        224.09        252.57       124.64 o                         
 -21   3   4        431.57        381.17       119.44 o                         
 -20   3   4        786.80        685.34       103.27 o                         
 -19   3   4         52.87        -10.97        81.25 o                         
 -18   3   4        660.00        572.34        58.54 o                         
 -17   3   4         51.78        -23.39        58.84 o                         
 -16   3   4       1984.73       1875.71        67.87 o                         
 -15   3   4        300.57        398.48        52.33 o                         
 -14   3   4       2363.91       2387.91        52.92 o                         
 -13   3   4       3394.45       3337.73        51.58 o                         
 -12   3   4       5605.66       5438.80        63.24 o                         
 -11   3   4       1695.18       1675.38        39.58 o                         
 -10   3   4       1725.82       1650.39        40.20 o                         
  -9   3   4       4839.14       4688.49        72.10 o                         
  -8   3   4       5462.10       5487.92        88.43 o                         
  -7   3   4        648.47        741.72        33.21 o                         
  -6   3   4       2502.55       2563.16        63.07 o                         
  -5   3   4       6719.24       6249.22       128.00 o                         
  -4   3   4        932.06        953.70        52.62 o                         
  -3   3   4        109.02        228.14        55.90 o                         
  -2   3   4        500.09        546.52        58.94 o                         
  -1   3   4       4991.72       4693.42       120.63 o                         
   0   3   4       4197.19       4208.90       105.95 o                         
   1   3   4        720.84        660.23        78.74 o                         
   2   3   4        217.05        198.17        49.06 o                         
   3   3   4       1193.17       1174.86        49.12 o                         
   4   3   4       6567.89       6538.18       112.15 o                         
   5   3   4       5009.30       4749.86        92.73 o                         
   6   3   4        539.47        527.45        35.25 o                         
   7   3   4       2840.43       3001.76        59.32 o                         
   8   3   4       3128.67       3114.23        55.59 o                         
   9   3   4       2614.74       2440.36        48.05 o                         
  10   3   4       1234.35       1190.23        35.43 o                         
  11   3   4       2921.73       2899.79        50.80 o                         
  12   3   4       1861.04       1784.13        39.91 o                         
  13   3   4       4755.55       4602.88        60.56 o                         
  14   3   4        532.49        475.54        40.95 o                         
  15   3   4       1378.70       1348.47        50.84 o                         
  16   3   4         40.91         29.20        53.36 o                         
  17   3   4        898.53        947.03        57.10 o                         
  18   3   4         28.89        208.21        71.59 o                         
  19   3   4       1006.09        929.78        87.64 o                         
  20   3   4        703.33        829.12        94.57 o                         
  21   3   4        112.87        110.15       139.42 o                         
  22   3   4         82.22        106.03       195.08 o                         
  23   3   4       1052.68        550.18       254.83 o                         
 -23   4   4       1647.11       1794.70       164.54 o                         
 -22   4   4       4742.68       4913.89       196.81 o                         
 -21   4   4       6903.78       6745.83       190.84 o                         
 -20   4   4        715.26        726.77       109.92 o                         
 -19   4   4       6019.08       6235.74       119.15 o                         
 -18   4   4      11542.82      11682.08       174.68 o                         
 -17   4   4       7304.71       7455.08       120.25 o                         
 -16   4   4        654.17        634.54        69.59 o                         
 -15   4   4       7653.06       7956.55       117.33 o                         
 -14   4   4       9927.85       9913.50       108.08 o                         
 -13   4   4       8232.85       8200.06        89.88 o                         
 -12   4   4       1107.45       1125.32        39.25 o                         
 -11   4   4       5543.73       5784.92        68.23 o                         
 -10   4   4       7176.64       7150.99        87.26 o                         
  -9   4   4      12322.71      12346.48       158.17 o                         
  -8   4   4      15091.55      15059.79       201.68 o                         
  -7   4   4       9664.62      10075.70       150.96 o                         
  -6   4   4       1069.39       1029.48        38.52 o                         
  -5   4   4      20339.25      21171.12       435.56 o                         
  -4   4   4      11275.34      10605.19       203.62 o                         
  -3   4   4      20420.41      19928.76       416.90 o                         
  -2   4   4       7271.42       7137.68       208.78 o                         
  -1   4   4      40074.01      39333.26       827.74 o                         
   0   4   4      54351.04      54910.15      1256.58 o                         
   1   4   4      12962.96      12112.66       256.05 o                         
   2   4   4      10356.06      10274.74       227.25 o                         
   3   4   4       6532.81       6429.31       139.17 o                         
   4   4   4      36958.61      34659.68       608.89 o                         
   5   4   4       1009.27        979.40        51.21 o                         
   6   4   4       4926.88       5303.13        99.57 o                         
   7   4   4       7835.19       8122.14       137.36 o                         
   8   4   4      19798.12      20156.94       269.57 o                         
   9   4   4       5574.72       5482.83        78.47 o                         
  10   4   4      10556.77      10642.32       105.62 o                         
  11   4   4        650.48        628.24        34.83 o                         
  12   4   4       4157.54       4212.03        58.36 o                         
  13   4   4       6721.66       6683.93        78.63 o                         
  14   4   4      13283.47      13259.91       130.44 o                         
  15   4   4       1197.96       1135.46        52.51 o                         
  16   4   4       4246.77       4245.46        82.05 o                         
  17   4   4       8964.55       8837.33       120.43 o                         
  18   4   4      10981.33      10641.38       152.29 o                         
  19   4   4       1100.18       1011.68        82.50 o                         
  20   4   4       3436.29       3305.58       114.97 o                         
  21   4   4       4691.82       4835.85       185.37 o                         
  21   4   4       6529.54       6845.70       553.46 o                         
  22   4   4       3258.83       3421.90       163.45 o                         
 -22   5   4       1673.53        820.46       148.22 o                         
 -21   5   4         23.99        300.80       148.05 o                         
 -20   5   4        723.52        535.90       143.24 o                         
 -19   5   4        852.81        985.82       129.22 o                         
 -18   5   4        948.67        889.67        77.68 o                         
 -17   5   4       1684.94       1493.07        76.40 o                         
 -16   5   4       1934.06       1965.66        73.54 o                         
 -15   5   4        386.91        459.58        64.68 o                         
 -14   5   4        554.14        464.71        53.02 o                         
 -13   5   4       5515.55       5503.24        72.05 o                         
 -12   5   4       3765.73       3752.46        59.93 o                         
 -11   5   4       1763.77       1728.27        45.34 o                         
 -10   5   4       3479.70       3501.16        55.26 o                         
  -9   5   4      11408.33      11134.48       130.70 o                         
  -8   5   4       2310.14       2196.56        52.96 o                         
  -7   5   4         36.93         20.53        39.49 o                         
  -6   5   4       4550.64       4593.13       120.45 o                         
  -5   5   4      16640.87      16500.90       346.07 o                         
  -4   5   4       1354.63       1396.11        65.28 o                         
  -3   5   4       2379.22       2513.04        87.10 o                         
  -2   5   4       4433.08       4509.78       137.74 o                         
  -1   5   4       3517.17       3480.98       119.47 o                         
   0   5   4       1963.87       1967.59        65.12 o                         
   1   5   4       8766.26       8408.72       194.12 o                         
   2   5   4       2199.50       2150.89       136.53 o                         
   3   5   4        838.24        825.64        59.78 o                         
   4   5   4       8290.96       8130.42       147.56 o                         
   5   5   4       8882.64       8496.26       153.70 o                         
   6   5   4         52.76        110.80        49.21 o                         
   7   5   4       1292.42       1241.49        57.93 o                         
   8   5   4       9050.69       8964.71       125.25 o                         
   9   5   4       6894.33       6693.16       103.70 o                         
  10   5   4       3451.21       3404.32        57.94 o                         
  11   5   4       2364.69       2376.69        51.13 o                         
  12   5   4       6924.41       6840.96        86.81 o                         
  13   5   4       1090.13       1117.95        48.07 o                         
  14   5   4        454.00        414.96        46.58 o                         
  15   5   4       1372.52       1442.41        60.58 o                         
  16   5   4       1445.64       1671.78        75.45 o                         
  17   5   4       1793.90       1758.70        78.85 o                         
  18   5   4        457.97        481.96        79.14 o                         
  19   5   4        705.22        695.15        88.36 o                         
  20   5   4         39.83         41.83       124.04 o                         
  21   5   4        765.86        790.23       138.92 o                         
  22   5   4       1277.10       1196.14       181.34 o                         
 -22   6   4       2824.04       2844.18       145.27 o                         
 -21   6   4       2974.48       3274.18       162.71 o                         
 -20   6   4        206.69        279.03       149.85 o                         
 -19   6   4       2078.44       2177.21       118.51 o                         
 -18   6   4       8479.11       8702.21       162.81 o                         
 -17   6   4       7634.72       7633.17       151.41 o                         
 -16   6   4        811.53        700.18        71.80 o                         
 -15   6   4       3007.33       3006.36        83.33 o                         
 -14   6   4       6513.01       6425.05       116.72 o                         
 -13   6   4       2967.12       2947.30        63.93 o                         
 -12   6   4        253.63        235.23        45.04 o                         
 -11   6   4       1729.76       1774.64        50.72 o                         
 -10   6   4       3234.81       3070.95        64.80 o                         
  -9   6   4       4492.45       4385.20        75.70 o                         
  -8   6   4       9009.31       9065.23       138.31 o                         
  -7   6   4       1030.34        990.66        49.82 o                         
  -6   6   4       1643.79       1564.10        59.89 o                         
  -5   6   4      10283.01      10054.29       207.23 o                         
  -4   6   4      21574.32      22255.08       419.45 o                         
  -3   6   4      14867.79      15613.65       315.88 o                         
  -2   6   4       4454.81       4679.57       130.81 o                         
  -1   6   4      10880.35      11243.35       211.27 o                         
   0   6   4      21663.20      22010.30       415.11 o                         
   1   6   4       8943.10       8908.46       177.46 o                         
   2   6   4       7450.83       7691.57       204.90 o                         
   3   6   4      14007.30      13586.87       264.37 o                         
   4   6   4      17612.38      17495.90       286.42 o                         
   5   6   4       2724.28       2653.04        96.94 o                         
   6   6   4       2060.14       1937.13        69.29 o                         
   7   6   4       4507.16       4621.25       105.21 o                         
   8   6   4       8142.62       7999.19       106.07 o                         
   9   6   4       1638.01       1529.53        54.08 o                         
  10   6   4       3473.41       3370.36        58.78 o                         
  11   6   4        140.73        112.88        43.43 o                         
  12   6   4       1484.94       1453.66        53.57 o                         
  13   6   4       7385.40       7456.83       110.10 o                         
  14   6   4       4767.37       4720.85        90.95 o                         
  15   6   4       1564.59       1329.64        74.46 o                         
  16   6   4       4053.70       4086.45       102.24 o                         
  17   6   4       9040.86       9214.92       146.55 o                         
  18   6   4       3953.17       4047.30       111.66 o                         
  19   6   4        309.37        269.11       119.81 o                         
  20   6   4       1837.92       1885.97       149.60 o                         
  21   6   4       3300.90       3865.27       222.06 o                         
 -21   7   4        495.70        707.67       158.83 o                         
 -20   7   4        777.83        583.69       136.77 o                         
 -19   7   4        351.44        206.22       106.61 o                         
 -18   7   4        977.10       1116.73        98.19 o                         
 -17   7   4       3271.41       3420.88       108.05 o                         
 -16   7   4       1990.79       2025.48        96.23 o                         
 -15   7   4        361.53        441.31        73.83 o                         
 -14   7   4       3905.96       3981.79        84.01 o                         
 -13   7   4       7860.34       7961.15       120.64 o                         
 -12   7   4       3226.94       2994.80        78.01 o                         
 -11   7   4        929.11        882.28        53.43 o                         
 -10   7   4       4573.87       4412.47        89.75 o                         
  -9   7   4      12291.44      12027.08       157.68 o                         
  -8   7   4       7370.76       7270.87       116.80 o                         
  -7   7   4       3459.09       3412.84        73.37 o                         
  -6   7   4       5152.81       4937.23        79.61 o                         
  -5   7   4       7961.66       7905.46       152.00 o                         
  -4   7   4       6248.36       6335.06       131.87 o                         
  -3   7   4       3681.57       4014.32       100.79 o                         
  -2   7   4       3409.43       3401.25       105.53 o                         
  -1   7   4       3759.87       3736.98       111.48 o                         
   0   7   4       2187.97       2167.16        71.50 o                         
   1   7   4       6649.68       6471.93       135.29 o                         
   2   7   4       1896.94       2113.62        80.31 o                         
   3   7   4       4168.06       4209.01       118.89 o                         
   4   7   4       5888.52       5637.24       107.29 o                         
   5   7   4       8508.18       8410.33       141.52 o                         
   6   7   4       5731.82       5851.11        99.54 o                         
   7   7   4       5222.65       5269.75        92.27 o                         
   8   7   4      10650.16      10565.97       144.89 o                         
   9   7   4       8850.69       8706.36       111.81 o                         
  10   7   4       1092.68       1119.65        45.72 o                         
  11   7   4       1682.81       1643.78        52.72 o                         
  12   7   4       5780.80       5654.27        98.29 o                         
  13   7   4       7844.30       7896.79       130.76 o                         
  14   7   4        307.18        241.44        57.36 o                         
  15   7   4       1126.64       1145.93        70.06 o                         
  16   7   4       2470.89       2429.23        94.01 o                         
  17   7   4       1156.67       1401.61        93.44 o                         
  18   7   4        365.08        757.14       118.68 o                         
  19   7   4        806.81       1106.77       148.47 o                         
  20   7   4        258.86        140.69       182.38 o                         
 -20   8   4        452.90        289.37       166.34 o                         
 -19   8   4       1300.31       1246.42       155.65 o                         
 -18   8   4       3676.70       3659.36       148.31 o                         
 -17   8   4       2102.00       2192.30       133.92 o                         
 -16   8   4        321.20        423.01       106.05 o                         
 -15   8   4       1917.19       1939.43        96.13 o                         
 -14   8   4       7553.32       7393.86       124.10 o                         
 -13   8   4        955.63        892.72        60.31 o                         
 -12   8   4         32.80         26.60        75.44 o                         
 -11   8   4       2382.12       2365.17        66.83 o                         
 -10   8   4       2161.71       2098.18        67.67 o                         
  -9   8   4       1011.67        971.44        54.82 o                         
  -8   8   4       3822.74       3711.01        77.07 o                         
  -7   8   4        272.55        255.40        52.73 o                         
  -6   8   4       1481.74       1616.77        66.06 o                         
  -5   8   4       3512.24       3561.28        92.52 o                         
  -4   8   4       8672.93       8611.90       131.18 o                         
  -3   8   4        988.23        986.03        60.55 o                         
  -2   8   4       2859.44       2797.47        72.90 o                         
  -1   8   4       8417.56       8531.13       173.91 o                         
   0   8   4      14900.08      15006.03       207.86 o                         
   1   8   4       3686.41       3554.32        77.75 o                         
   2   8   4        503.67        482.95        51.64 o                         
   3   8   4       6071.31       6073.48       107.86 o                         
   4   8   4       5710.57       5478.74       118.58 o                         
   5   8   4       1354.78       1377.73        56.42 o                         
   6   8   4        236.28        239.03        53.96 o                         
   7   8   4       2103.53       2083.22        53.74 o                         
   8   8   4       1805.15       1785.98        53.05 o                         
   9   8   4       1134.79       1084.86        50.57 o                         
  10   8   4       4727.27       4740.32        83.34 o                         
  11   8   4         65.65         52.89        47.76 o                         
  12   8   4        881.96        977.91        57.44 o                         
  13   8   4       4259.94       4287.91        88.56 o                         
  14   8   4       3820.15       3687.95        93.81 o                         
  15   8   4        404.94        293.29        75.31 o                         
  16   8   4       1193.08       1082.28        91.92 o                         
  17   8   4       3854.71       3664.92       125.69 o                         
  18   8   4       2318.93       2280.72       130.04 o                         
  19   8   4        801.68        540.54       166.55 o                         
 -18   9   4       1602.24       1262.01       200.37 o                         
 -17   9   4       1798.77       1783.60       164.13 o                         
 -16   9   4       2275.20       2414.39       141.63 o                         
 -15   9   4         99.66         -9.72       123.77 o                         
 -14   9   4       2539.55       2562.61       104.63 o                         
 -13   9   4       7178.83       7270.83       138.08 o                         
 -12   9   4       5643.34       5734.25       107.38 o                         
 -11   9   4        973.95        846.92        65.00 o                         
 -10   9   4       5947.34       5908.17        92.35 o                         
  -9   9   4      11689.95      11672.52       150.58 o                         
  -8   9   4       4147.67       4216.12        85.73 o                         
  -7   9   4        515.87        501.13        70.80 o                         
  -6   9   4       7578.87       7836.38       159.55 o                         
  -5   9   4       9720.75       9772.33       175.61 o                         
  -4   9   4       1830.34       1889.72        64.63 o                         
  -3   9   4       1411.80       1452.82        61.35 o                         
  -2   9   4       3287.65       3335.85        85.20 o                         
  -1   9   4       6616.94       6517.70       110.21 o                         
   0   9   4       3362.04       3217.23        78.26 o                         
   1   9   4       6597.23       6462.07       118.08 o                         
   2   9   4       2185.11       2138.20        75.88 o                         
   3   9   4       2391.38       2119.87        91.74 o                         
   4   9   4       5039.16       5177.29        99.63 o                         
   5   9   4      15191.05      14898.06       252.78 o                         
   6   9   4        951.11        967.74        61.33 o                         
   7   9   4       2243.94       2239.76        69.32 o                         
   8   9   4       6811.93       6813.36        93.07 o                         
   9   9   4      10044.21      10169.70       119.99 o                         
  10   9   4       1133.74       1082.22        55.89 o                         
  11   9   4       2826.06       2813.95        80.16 o                         
  12   9   4       5041.12       5126.06       102.26 o                         
  13   9   4       5042.82       5165.21       107.51 o                         
  14   9   4         49.94        -67.32        85.71 o                         
  15   9   4       1189.80       1217.82       106.76 o                         
  16   9   4       2243.93       2492.18       132.73 o                         
  17   9   4       2547.50       2457.71       147.57 o                         
  18   9   4        456.76        358.50       149.74 o                         
 -17  10   4        729.33        631.32       196.21 o                         
 -16  10   4        728.06        784.12       177.65 o                         
 -15  10   4        987.01        925.82       139.47 o                         
 -14  10   4        593.15        124.70       140.25 o                         
 -13  10   4       1606.16       1532.81        94.36 o                         
 -12  10   4         25.95        196.00        89.55 o                         
 -11  10   4        151.64         66.31        71.90 o                         
 -10  10   4        212.86         87.45        59.36 o                         
  -9  10   4       1315.52       1344.20        70.32 o                         
  -8  10   4       1031.43       1043.55        68.62 o                         
  -7  10   4         25.95         63.75        63.03 o                         
  -6  10   4        116.57        163.07        61.94 o                         
  -5  10   4       2727.46       2944.37        78.02 o                         
  -4  10   4       1465.74       1476.13        69.91 o                         
  -3  10   4       2517.35       2522.60        76.96 o                         
  -2  10   4        663.53        528.15        69.01 o                         
  -1  10   4       2602.81       2505.64        76.81 o                         
   0  10   4       2953.12       2989.73        79.54 o                         
   1  10   4       1195.98       1190.08        65.25 o                         
   2  10   4       1298.57       1220.73        65.26 o                         
   3  10   4       1142.53        904.14        64.17 o                         
   4  10   4       3155.13       3085.72        90.90 o                         
   5  10   4        132.52         67.14        56.80 o                         
   6  10   4         49.32         35.33        50.21 o                         
   7  10   4        512.97        431.81        47.81 o                         
   8  10   4       1207.80       1185.03        60.82 o                         
   9  10   4        328.21        269.22        56.72 o                         
  10  10   4        223.72        202.27        65.13 o                         
  11  10   4         19.43         29.04        68.79 o                         
  12  10   4        848.99        805.39        78.14 o                         
  13  10   4        680.38        693.09        85.71 o                         
  14  10   4       1362.01       1490.46       124.51 o                         
  15  10   4       1352.43       1223.28       122.28 o                         
  16  10   4        378.62        340.02       156.33 o                         
 -15  11   4         78.32        190.63       140.65 o                         
 -14  11   4       3277.86       3321.70       171.46 o                         
 -13  11   4       5332.67       5508.08       168.75 o                         
 -12  11   4       4209.08       4285.88       172.99 o                         
 -11  11   4        489.73        525.23       102.03 o                         
 -10  11   4       5558.36       5911.64       145.29 o                         
  -9  11   4       4997.57       5048.34       120.57 o                         
  -8  11   4       4996.03       5176.26       129.94 o                         
  -7  11   4        445.34        567.41        83.74 o                         
  -6  11   4       4375.58       4722.93       116.04 o                         
  -5  11   4       6738.84       6993.64       160.02 o                         
  -4  11   4       2819.83       2808.67       100.89 o                         
  -3  11   4       1481.51       1533.55        80.46 o                         
  -2  11   4       1995.98       1989.99        90.39 o                         
  -1  11   4       3291.66       3296.96       103.92 o                         
   0  11   4       1673.31       1700.26        81.66 o                         
   1  11   4       3811.89       3902.85       101.68 o                         
   2  11   4       1359.60       1443.25        85.23 o                         
   3  11   4       2101.23       2013.85        79.81 o                         
   4  11   4       4194.56       4360.14       102.56 o                         
   5  11   4       7952.91       8033.49       145.24 o                         
   6  11   4        887.00        890.96        81.32 o                         
   7  11   4       2676.17       2611.25        83.10 o                         
   8  11   4       4249.38       4278.94        98.82 o                         
   9  11   4      10270.75      10506.66       177.58 o                         
  10  11   4        777.97        790.08        79.67 o                         
  11  11   4       2126.12       2079.30       111.87 o                         
  12  11   4       4435.64       4478.13       152.62 o                         
  13  11   4       6347.40       5934.88       171.33 o                         
  14  11   4         51.79        243.57       146.72 o                         
 -12  12   4        708.30        996.71       201.13 o                         
 -11  12   4        181.86        161.36       199.77 o                         
 -10  12   4        338.73        238.05       124.12 o                         
  -9  12   4        288.80        407.04       107.59 o                         
  -8  12   4         17.55        -87.43       117.42 o                         
  -7  12   4        137.63        603.48       130.54 o                         
  -6  12   4         12.57          0.56       113.57 o                         
  -5  12   4        196.65         48.63       103.48 o                         
  -4  12   4        284.82        356.95        92.73 o                         
  -3  12   4        361.53        356.91        81.47 o                         
  -2  12   4        391.68        421.00        74.74 o                         
  -1  12   4        546.08        502.82        83.78 o                         
   0  12   4        430.13        440.99       103.08 o                         
   1  12   4        221.35        232.93       101.35 o                         
   2  12   4        344.83        278.06        88.89 o                         
   3  12   4        482.75        466.98        90.77 o                         
   4  12   4        312.65        335.09       100.41 o                         
   5  12   4         13.54        276.81       106.20 o                         
   6  12   4         73.76        -84.15        92.76 o                         
   7  12   4         33.18        210.71       106.98 o                         
   8  12   4        562.55        461.49       102.46 o                         
   9  12   4        168.37        266.73       127.99 o                         
  10  12   4        309.27        353.24       117.53 o                         
  11  12   4        306.35        585.24       137.15 o                         
  12  12   4        349.27        384.68       151.61 o                         
  -9  13   4       9989.82       7677.09       235.39 o                         
  -8  13   4       2714.81       2579.66       159.99 o                         
  -7  13   4        688.13        449.95       148.92 o                         
  -6  13   4       2421.49       2308.56       141.08 o                         
  -5  13   4       4988.17       5545.53       166.54 o                         
  -4  13   4       1432.74       1161.71       115.72 o                         
  -3  13   4        850.37       1073.22       105.99 o                         
  -2  13   4       2070.32       2252.25       115.96 o                         
  -1  13   4       1553.39       1635.53       113.38 o                         
   0  13   4        801.95        790.02       114.07 o                         
   1  13   4       4038.76       3993.39       135.51 o                         
   2  13   4        430.01        361.20       100.29 o                         
   3  13   4        836.04        687.72       102.56 o                         
   4  13   4       2789.16       3022.05       115.98 o                         
   5  13   4       4657.89       4529.75       143.45 o                         
   6  13   4       1146.35        792.08       107.85 o                         
   7  13   4       1517.57       1129.10       106.64 o                         
   8  13   4       6177.28       6355.62       167.09 o                         
   9  13   4       4517.10       5047.87       189.85 o                         
  -2  14   4        114.01        251.94       133.14 o                         
  -1  14   4        194.25        214.85       124.35 o                         
   0  14   4        128.49         24.01       135.87 o                         
   1  14   4         24.50         81.03       137.88 o                         
   2  14   4        199.84        373.12       160.86 o                         
 -23   1   5        134.87        -20.26       124.38 o                         
 -22   1   5       3489.82       3670.35       123.56 o                         
 -21   1   5       3955.35       3947.53       113.29 o                         
 -20   1   5       2729.71       2694.26        84.77 o                         
 -19   1   5       1352.61       1363.96        61.46 o                         
 -18   1   5       4168.98       4137.41        69.41 o                         
 -17   1   5       1761.70       1849.78        51.89 o                         
 -16   1   5       2605.95       2650.76        55.91 o                         
 -15   1   5      14243.62      14061.79       132.86 o                         
 -14   1   5       9272.57       9370.48        92.20 o                         
 -13   1   5       1558.99       1545.64        33.27 o                         
 -12   1   5      16813.81      16961.34       123.76 o                         
 -11   1   5      28118.14      28172.72       194.88 o                         
 -10   1   5      22733.89      22917.56       158.01 o                         
  -9   1   5       4752.70       4790.03        45.20 o                         
  -8   1   5      25899.01      26556.96       195.57 o                         
  -7   1   5      48803.50      51132.52       425.67 o                         
  -6   1   5      15852.30      16014.16       160.20 o                         
  -5   1   5        806.12        754.53        23.00 o                         
  -4   1   5      23823.53      25527.13       394.04 o                         
  -3   1   5      28643.97      28106.71       436.51 o                         
  -2   1   5       5601.10       5759.91        91.52 o                         
  -1   1   5       8253.73       8184.41       119.57 o                         
   0   1   5       6886.26       6972.29       104.84 o                         
   1   1   5       8712.72       8431.20       114.22 o                         
   2   1   5      15083.03      15465.86       175.17 o                         
   3   1   5      47615.56      49483.95       545.14 o                         
   4   1   5       1616.38       1521.19        28.28 o                         
   5   1   5       7952.78       8160.82        79.91 o                         
   6   1   5      30804.36      31509.26       241.15 o                         
   7   1   5      50228.02      51050.49       344.99 o                         
   8   1   5       8379.08       8259.71        69.64 o                         
   9   1   5      11431.48      11645.81        95.70 o                         
  10   1   5      24188.58      24152.38       168.18 o                         
  11   1   5      28588.05      28807.10       205.02 o                         
  12   1   5       2294.67       2276.61        39.02 o                         
  13   1   5       4809.04       4867.36        60.82 o                         
  14   1   5      13633.66      13684.89       135.99 o                         
  15   1   5       5220.80       5044.57        87.74 o                         
  16   1   5        880.70        884.08        59.05 o                         
  17   1   5       2812.36       2841.82        71.02 o                         
  18   1   5       1150.01       1126.34        67.26 o                         
  19   1   5       2612.03       2579.47        95.02 o                         
  20   1   5       3080.68       2793.30       105.96 o                         
  21   1   5       6115.81       6280.86       157.36 o                         
  22   1   5         67.15         62.26       119.88 o                         
 -23   2   5        653.27        401.61       103.21 o                         
 -22   2   5          1.54         39.52       100.74 o                         
 -21   2   5        547.62        588.50        83.86 o                         
 -20   2   5        925.94        901.71        80.67 o                         
 -19   2   5        398.35        463.86        63.25 o                         
 -18   2   5        157.73        162.37        55.46 o                         
 -17   2   5        190.38        260.37        47.38 o                         
 -16   2   5       1102.92       1086.66        58.47 o                         
 -15   2   5        488.87        457.15        31.90 o                         
 -14   2   5        300.00        300.39        27.69 o                         
 -13   2   5       1160.68       1108.78        32.01 o                         
 -12   2   5       1682.24       1626.37        32.01 o                         
 -11   2   5       1242.24       1115.39        26.81 o                         
 -10   2   5        589.25        561.08        22.83 o                         
  -9   2   5         96.99        106.57        19.35 o                         
  -8   2   5        899.15        854.65        21.38 o                         
  -7   2   5       3867.83       3908.57        42.52 o                         
  -6   2   5        994.60        994.73        25.92 o                         
  -5   2   5       4530.71       4570.52        60.27 o                         
  -4   2   5       5636.55       5931.71        75.12 o                         
  -3   2   5       2484.23       2328.21        38.62 o                         
  -2   2   5         54.97        118.96        23.23 o                         
  -1   2   5      10839.28      11425.67       143.57 o                         
   0   2   5       6183.70       6449.45        83.11 o                         
   1   2   5         29.46         18.06        22.46 o                         
   2   2   5       1714.41       1582.99        40.85 o                         
   3   2   5       5466.14       5597.56        68.70 o                         
   4   2   5       2739.90       2819.89        37.86 o                         
   5   2   5        506.22        546.49        20.18 o                         
   6   2   5       7781.44       7846.44        65.61 o                         
   7   2   5       1535.11       1525.54        22.84 o                         
   8   2   5        190.73        213.69        18.34 o                         
   9   2   5        376.67        331.82        20.79 o                         
  10   2   5       1485.16       1381.15        29.64 o                         
  11   2   5       2921.07       2829.13        39.57 o                         
  12   2   5       2332.53       2319.31        41.55 o                         
  13   2   5        518.63        605.14        35.21 o                         
  14   2   5        976.75        944.74        42.56 o                         
  15   2   5        705.03        808.32        50.21 o                         
  16   2   5        321.41        387.36        47.13 o                         
  17   2   5        141.01        161.73        52.03 o                         
  18   2   5        428.01        524.06        68.70 o                         
  19   2   5        494.08        341.30        72.68 o                         
  20   2   5       1048.60       1149.36        94.06 o                         
  21   2   5          0.90        -72.41        99.56 o                         
  22   2   5        314.56        382.93       118.77 o                         
  23   2   5        130.69        228.84       127.64 o                         
 -23   3   5         21.58        348.93       115.89 o                         
 -22   3   5        948.28       1230.03       104.82 o                         
 -21   3   5       3286.44       3273.77       104.61 o                         
 -20   3   5       2602.55       2642.63        95.22 o                         
 -19   3   5        535.38        374.89        70.15 o                         
 -18   3   5       2842.48       2725.11        83.93 o                         
 -17   3   5         53.03         61.56        45.43 o                         
 -16   3   5       8217.11       8471.97       104.43 o                         
 -15   3   5      16363.05      16695.59       166.52 o                         
 -14   3   5       6303.99       6333.63        78.95 o                         
 -13   3   5       3298.01       3316.46        53.11 o                         
 -12   3   5       9971.04      10182.64        92.21 o                         
 -11   3   5      23825.20      24249.88       173.06 o                         
 -10   3   5      22798.94      23111.42       164.71 o                         
  -9   3   5       5522.41       5630.11        53.91 o                         
  -8   3   5      13564.25      13425.14       111.44 o                         
  -7   3   5      23391.36      23369.21       185.16 o                         
  -6   3   5      21621.33      22185.87       205.41 o                         
  -5   3   5       7191.69       7016.76        83.33 o                         
  -4   3   5      22741.88      23512.72       225.04 o                         
  -3   3   5      20414.16      20410.77       227.63 o                         
  -2   3   5      12377.17      12440.30       188.30 o                         
  -1   3   5       7285.46       6850.04        96.69 o                         
   0   3   5       5190.68       5082.17        64.03 o                         
   1   3   5      13350.90      13359.68       141.00 o                         
   2   3   5      15167.19      15541.78       173.88 o                         
   3   3   5      35815.21      36408.00       366.84 o                         
   4   3   5       8866.85       8530.38        82.58 o                         
   5   3   5      12148.03      12409.07       102.91 o                         
   6   3   5      16709.59      16437.21       124.66 o                         
   7   3   5      21059.85      20889.00       154.51 o                         
   8   3   5       9445.92       9493.13        77.65 o                         
   9   3   5      11332.03      11459.67        87.44 o                         
  10   3   5      22335.61      22274.31       159.11 o                         
  11   3   5      19656.45      19724.15       150.26 o                         
  12   3   5       3447.07       3356.29        52.69 o                         
  13   3   5       3208.99       3217.59        51.68 o                         
  14   3   5      11052.94      11053.01       106.36 o                         
  15   3   5      12823.47      13039.91       130.41 o                         
  16   3   5         26.85         10.65        50.28 o                         
  17   3   5       2946.20       2750.53        70.89 o                         
  18   3   5        268.74        256.34        65.26 o                         
  19   3   5       2292.75       2290.66        87.43 o                         
  20   3   5       3322.38       3436.70       109.58 o                         
  21   3   5       1873.63       1870.42       112.91 o                         
  22   3   5         42.97        125.90       146.87 o                         
 -22   4   5        439.13        565.61       110.56 o                         
 -21   4   5        776.98        705.24        97.24 o                         
 -20   4   5       2646.10       2577.96        99.57 o                         
 -19   4   5        988.41        932.98        90.76 o                         
 -18   4   5        124.21        133.70        80.03 o                         
 -17   4   5       1665.14       1625.20        67.76 o                         
 -16   4   5       4897.72       4944.28        79.46 o                         
 -15   4   5       2784.53       2854.93        72.22 o                         
 -14   4   5       1290.23       1319.38        44.73 o                         
 -13   4   5        262.86        246.15        36.50 o                         
 -12   4   5       1095.16       1113.24        36.11 o                         
 -11   4   5        183.95        127.05        24.65 o                         
 -10   4   5       1035.87       1012.67        25.03 o                         
  -9   4   5       5092.28       5155.32        51.28 o                         
  -8   4   5       3288.77       3260.34        37.88 o                         
  -7   4   5        223.39        254.08        19.91 o                         
  -6   4   5       2650.58       2463.57        33.98 o                         
  -5   4   5       2965.47       2832.38        41.06 o                         
  -4   4   5       2180.69       2091.41        35.72 o                         
  -3   4   5       2165.61       2147.38        39.76 o                         
  -2   4   5      11403.36      11269.43       134.12 o                         
  -1   4   5       5906.28       5854.30        86.29 o                         
   0   4   5       3801.10       3924.76        57.17 o                         
   1   4   5       7089.48       7074.22        87.02 o                         
   2   4   5       4346.30       4258.14        49.03 o                         
   3   4   5       4088.18       3986.71        48.80 o                         
   4   4   5       2667.16       2587.96        33.09 o                         
   5   4   5       3120.75       3018.20        35.95 o                         
   6   4   5        395.67        356.25        18.26 o                         
   7   4   5       3552.96       3588.98        39.68 o                         
   8   4   5       7382.91       7455.38        64.86 o                         
   9   4   5       1110.38       1034.84        27.10 o                         
  10   4   5        307.15        360.46        30.84 o                         
  11   4   5        632.66        578.09        32.85 o                         
  12   4   5        361.21        324.59        34.25 o                         
  13   4   5        699.74        576.16        38.79 o                         
  14   4   5       2183.10       2194.79        54.43 o                         
  15   4   5       6013.87       6228.82        88.78 o                         
  16   4   5       3349.14       3336.13        71.18 o                         
  17   4   5        174.91         83.41        68.80 o                         
  18   4   5        491.17        456.57        65.65 o                         
  19   4   5       1763.37       1688.06        85.87 o                         
  20   4   5       1470.83       1463.79        91.40 o                         
  21   4   5        237.99        270.87       121.56 o                         
  22   4   5          0.55         60.29       131.75 o                         
 -22   5   5       2338.43       2424.72       125.03 o                         
 -21   5   5       1513.42       1522.64       108.69 o                         
 -20   5   5       2511.42       2814.52       108.00 o                         
 -19   5   5        406.56        429.15        96.25 o                         
 -18   5   5       1841.04       1744.66        99.58 o                         
 -17   5   5        150.13         76.39        68.07 o                         
 -16   5   5       3915.75       3936.19        77.27 o                         
 -15   5   5       6155.59       6309.49        94.74 o                         
 -14   5   5       6385.76       6514.01       100.30 o                         
 -13   5   5       1209.72       1171.81        43.68 o                         
 -12   5   5      12393.19      12373.37       126.44 o                         
 -11   5   5      12478.60      12506.76       113.28 o                         
 -10   5   5      11458.50      11548.18       100.34 o                         
  -9   5   5       4422.93       4456.73        45.34 o                         
  -8   5   5      11815.84      12111.89        96.73 o                         
  -7   5   5      23620.86      23805.96       195.56 o                         
  -6   5   5       5822.26       5648.73        61.91 o                         
  -5   5   5        983.45        907.68        21.59 o                         
  -4   5   5       6740.86       6697.38        73.78 o                         
  -3   5   5      18520.57      18627.65       183.78 o                         
  -2   5   5       2591.61       2608.78        41.95 o                         
  -1   5   5       3250.87       3228.07        48.53 o                         
   0   5   5       2655.23       2599.56        48.65 o                         
   1   5   5       4975.44       4949.81        58.59 o                         
   2   5   5       9415.00       9299.67        87.83 o                         
   3   5   5      12852.71      12794.57       107.32 o                         
   4   5   5       1568.65       1425.05        26.10 o                         
   5   5   5       3062.36       3014.09        35.62 o                         
   6   5   5      18439.80      18561.15       134.75 o                         
   7   5   5      18775.82      18910.23       140.16 o                         
   8   5   5       8307.84       8207.87        78.15 o                         
   9   5   5       5695.69       5837.21        64.14 o                         
  10   5   5       7405.62       7377.74        72.55 o                         
  11   5   5      22845.24      22981.68       191.63 o                         
  12   5   5       1924.04       1903.34        46.77 o                         
  13   5   5       3246.78       3284.52        61.36 o                         
  14   5   5       3712.93       3764.98        74.30 o                         
  15   5   5       6922.52       7083.54        95.33 o                         
  16   5   5        170.03        110.17        58.68 o                         
  17   5   5       1244.76       1279.34        71.49 o                         
  18   5   5        476.75        517.04        71.60 o                         
  19   5   5       2069.76       2127.73        91.08 o                         
  20   5   5       1565.24       1630.66       108.05 o                         
  21   5   5       4395.59       4416.05       147.75 o                         
 -21   6   5       1047.15        947.87       109.57 o                         
 -20   6   5       2089.19       2301.52       108.23 o                         
 -19   6   5       4016.68       3849.45       113.64 o                         
 -18   6   5        161.60        377.59        87.53 o                         
 -17   6   5       2201.08       2019.60       102.68 o                         
 -16   6   5       2819.85       2767.71        79.78 o                         
 -15   6   5       1577.92       1540.23        58.99 o                         
 -14   6   5        495.81        431.50        50.32 o                         
 -13   6   5       5748.31       5814.79        82.19 o                         
 -12   6   5       6136.12       6346.70        93.74 o                         
 -11   6   5        487.80        448.51        32.28 o                         
 -10   6   5       1060.33        974.31        28.99 o                         
  -9   6   5       3346.29       3344.41        42.14 o                         
  -8   6   5       1947.16       1969.38        32.51 o                         
  -7   6   5       4020.10       3947.15        47.52 o                         
  -6   6   5       9213.06       9304.82        81.89 o                         
  -5   6   5       5167.82       5225.66        52.97 o                         
  -4   6   5        513.99        512.07        22.48 o                         
  -3   6   5       9281.10       9430.19        90.62 o                         
  -2   6   5      11746.54      11874.69       115.47 o                         
  -1   6   5       1906.08       1731.34        32.50 o                         
   0   6   5        953.88        858.10        28.39 o                         
   1   6   5       7585.10       7661.06        85.20 o                         
   2   6   5      18190.71      18451.14       147.21 o                         
   3   6   5        825.88        818.19        23.97 o                         
   4   6   5       3509.25       3507.40        41.55 o                         
   5   6   5       5210.54       5137.88        53.16 o                         
   6   6   5       7999.11       7821.54        70.00 o                         
   7   6   5        975.30        981.08        30.97 o                         
   8   6   5       3181.35       3224.77        43.74 o                         
   9   6   5        661.51        657.52        32.37 o                         
  10   6   5        669.85        676.88        34.75 o                         
  11   6   5       3060.99       3199.17        54.95 o                         
  12   6   5       8042.62       8076.69       102.32 o                         
  13   6   5        268.43        346.42        45.53 o                         
  14   6   5        870.31        857.39        54.19 o                         
  15   6   5       1622.87       1563.38        71.58 o                         
  16   6   5       4415.65       4504.40        99.74 o                         
  17   6   5        152.61        102.10        76.04 o                         
  18   6   5       1996.33       2036.46        92.93 o                         
  19   6   5       3261.26       3396.06       120.99 o                         
  20   6   5       1822.55       1828.64       126.27 o                         
 -20   7   5       1076.56        574.03       128.06 o                         
 -19   7   5        458.81        328.14        98.67 o                         
 -18   7   5        815.97        598.41        91.32 o                         
 -17   7   5        199.07        269.07        94.77 o                         
 -16   7   5        866.84        986.14        73.81 o                         
 -15   7   5       3479.34       3419.97        85.98 o                         
 -14   7   5       2455.58       2354.31        65.22 o                         
 -13   7   5        890.72        848.43        44.39 o                         
 -12   7   5       2199.07       2275.05        51.08 o                         
 -11   7   5       8131.06       8358.49       100.08 o                         
 -10   7   5       7460.89       7495.11        87.65 o                         
  -9   7   5       2123.27       2133.86        43.00 o                         
  -8   7   5       6702.66       6795.86        77.60 o                         
  -7   7   5      16708.33      16771.44       137.51 o                         
  -6   7   5       3947.16       3821.38        43.00 o                         
  -5   7   5        141.77        108.59        22.94 o                         
  -4   7   5       7118.90       7198.17        66.35 o                         
  -3   7   5       5963.10       5979.25        61.19 o                         
  -2   7   5        892.51        861.57        24.24 o                         
  -1   7   5       2162.99       2103.63        32.14 o                         
   0   7   5       1078.66       1081.22        23.53 o                         
   1   7   5       1709.71       1603.13        30.30 o                         
   2   7   5       3000.17       2894.91        37.19 o                         
   3   7   5      13760.69      13752.06       110.12 o                         
   4   7   5        211.11        165.33        24.53 o                         
   5   7   5       2047.14       1971.49        34.50 o                         
   6   7   5       9287.76       9174.47        84.76 o                         
   7   7   5      13274.04      13365.42       109.80 o                         
   8   7   5       3971.10       3993.07        53.12 o                         
   9   7   5       3709.74       3675.54        53.50 o                         
  10   7   5       8114.81       8240.47        96.69 o                         
  11   7   5       3994.59       4131.03        63.31 o                         
  12   7   5       1593.05       1560.73        53.41 o                         
  13   7   5       1425.75       1424.11        57.63 o                         
  14   7   5       3829.84       3773.37        81.04 o                         
  15   7   5       1504.96       1561.39        73.25 o                         
  16   7   5        180.40        211.21        70.77 o                         
  17   7   5        652.71        771.08        79.95 o                         
  18   7   5        309.06        641.55       102.85 o                         
  19   7   5        962.75        977.29       119.56 o                         
 -19   8   5       3054.06       2819.69       126.62 o                         
 -18   8   5        125.54        109.04       106.84 o                         
 -17   8   5       1897.41       1841.27       114.17 o                         
 -16   8   5       3986.24       4039.97       121.23 o                         
 -15   8   5       3340.07       3538.91        99.97 o                         
 -14   8   5        549.49        483.67        68.57 o                         
 -13   8   5       2921.03       2956.18        72.54 o                         
 -12   8   5       2707.91       2750.40        62.41 o                         
 -11   8   5       3898.74       3786.72        58.21 o                         
 -10   8   5       2386.67       2345.88        52.91 o                         
  -9   8   5       1738.42       1800.95        45.30 o                         
  -8   8   5        338.42        296.95        35.94 o                         
  -7   8   5       3727.77       3630.64        46.90 o                         
  -6   8   5       7178.12       7109.80        67.18 o                         
  -5   8   5       2341.48       2264.98        36.63 o                         
  -4   8   5       2323.68       2265.41        35.88 o                         
  -3   8   5       6514.79       6396.24        62.01 o                         
  -2   8   5      14925.25      15335.23       122.86 o                         
  -1   8   5       4775.47       4739.64        50.73 o                         
   0   8   5       2494.45       2515.05        38.68 o                         
   1   8   5       7942.95       8076.90        74.99 o                         
   2   8   5       9842.06       9824.07        97.68 o                         
   3   8   5       3387.39       3339.79        46.25 o                         
   4   8   5       1255.12       1198.78        34.05 o                         
   5   8   5       4324.21       4230.40        52.65 o                         
   6   8   5       7297.29       7380.53        76.14 o                         
   7   8   5        275.02        245.16        39.26 o                         
   8   8   5       2408.09       2328.04        50.73 o                         
   9   8   5       1187.34       1220.03        46.43 o                         
  10   8   5       4145.41       4159.07        64.93 o                         
  11   8   5       1898.84       1853.50        54.37 o                         
  12   8   5       5838.86       5884.09        91.62 o                         
  13   8   5        552.88        608.34        61.19 o                         
  14   8   5       1831.30       1775.27        70.84 o                         
  15   8   5       2990.41       2993.44        89.05 o                         
  16   8   5       3818.21       3701.71        99.53 o                         
  17   8   5        226.20         39.59       120.01 o                         
  18   8   5       1562.99       1819.25       123.40 o                         
 -18   9   5        456.85        581.31       109.57 o                         
 -17   9   5        205.20        622.45       180.12 o                         
 -16   9   5        307.14        841.66       144.63 o                         
 -15   9   5       2525.22       2727.83        97.38 o                         
 -14   9   5        295.96        268.04        75.78 o                         
 -13   9   5        452.90        243.89        67.59 o                         
 -12   9   5       2072.15       2155.92        68.28 o                         
 -11   9   5       3794.76       3620.68        70.55 o                         
 -10   9   5       1784.17       1665.28        55.85 o                         
  -9   9   5        573.97        528.48        40.67 o                         
  -8   9   5       1741.50       1780.64        44.47 o                         
  -7   9   5       4704.06       4638.97        59.33 o                         
  -6   9   5       1063.98       1091.03        37.30 o                         
  -5   9   5        478.63        485.47        31.84 o                         
  -4   9   5       2310.89       2264.83        42.46 o                         
  -3   9   5       3131.39       3019.24        46.69 o                         
  -2   9   5       1260.19       1170.90        34.15 o                         
  -1   9   5        148.28        153.04        29.70 o                         
   0   9   5        284.30        310.78        30.35 o                         
   1   9   5        642.36        664.01        34.60 o                         
   2   9   5       1954.14       1881.20        44.16 o                         
   3   9   5       3676.82       3749.46        62.97 o                         
   4   9   5        905.39        821.96        41.17 o                         
   5   9   5        568.04        539.02        36.62 o                         
   6   9   5       2590.62       2603.67        47.47 o                         
   7   9   5       2829.81       2792.55        50.60 o                         
   8   9   5       1081.61       1094.74        45.01 o                         
   9   9   5        943.34        792.13        47.47 o                         
  10   9   5       2846.45       2880.28        67.22 o                         
  11   9   5       3995.05       3983.87        81.71 o                         
  12   9   5        570.99        566.32        60.80 o                         
  13   9   5        192.28        130.80        71.12 o                         
  14   9   5       1649.35       1592.04        82.32 o                         
  15   9   5        617.78        637.67        94.69 o                         
  16   9   5        103.64        -31.24       107.27 o                         
  17   9   5        673.05        425.94       117.97 o                         
 -16  10   5       3516.17       3619.28       135.99 o                         
 -15  10   5       4617.42       4689.49       137.99 o                         
 -14  10   5        382.76        463.46        89.95 o                         
 -13  10   5        920.53        850.13        91.72 o                         
 -12  10   5       1402.48       1339.77        79.28 o                         
 -11  10   5       2803.75       2761.45        81.75 o                         
 -10  10   5       2116.40       2171.06        64.48 o                         
  -9  10   5       1426.78       1435.95        55.00 o                         
  -8  10   5       1254.56       1182.65        52.19 o                         
  -7  10   5       3580.59       3632.64        61.02 o                         
  -6  10   5       8890.73       9223.48        94.06 o                         
  -5  10   5       2821.23       2851.40        52.22 o                         
  -4  10   5        956.17        870.64        39.89 o                         
  -3  10   5       5737.94       5591.55        68.27 o                         
  -2  10   5      11265.86      11352.44       105.62 o                         
  -1  10   5       4057.75       3961.39        57.62 o                         
   0  10   5       2418.30       2373.00        48.51 o                         
   1  10   5       9188.80       9217.13        95.59 o                         
   2  10   5      10296.54      10316.93       107.98 o                         
   3  10   5       1889.83       1768.47        50.75 o                         
   4  10   5       1873.07       1871.33        46.31 o                         
   5  10   5       4496.30       4636.80        73.54 o                         
   6  10   5       6722.30       6935.42        87.03 o                         
   7  10   5        707.75        715.65        49.76 o                         
   8  10   5       1848.81       1815.65        59.70 o                         
   9  10   5       1053.40       1177.06        66.32 o                         
  10  10   5       3306.75       3233.60        82.36 o                         
  11  10   5       1698.10       1642.53        74.76 o                         
  12  10   5       1840.23       1889.68        85.57 o                         
  13  10   5        453.53        438.37        90.02 o                         
  14  10   5       2776.67       2845.12       120.83 o                         
  15  10   5       3690.88       3390.31       138.43 o                         
 -14  11   5        280.23        113.62       119.01 o                         
 -13  11   5         56.32         -4.78        98.00 o                         
 -12  11   5       1112.25        936.59        97.37 o                         
 -11  11   5        562.12        717.72        91.54 o                         
 -10  11   5        975.41        897.93        79.20 o                         
  -9  11   5        382.57        520.97        71.07 o                         
  -8  11   5        578.82        606.68        66.42 o                         
  -7  11   5       1258.29       1231.93        66.71 o                         
  -6  11   5       1072.61       1041.18        59.01 o                         
  -5  11   5        106.60         42.88        56.37 o                         
  -4  11   5        230.23        262.02        53.46 o                         
  -3  11   5        894.51        820.98        50.55 o                         
  -2  11   5        257.97        240.22        47.26 o                         
  -1  11   5        112.53        115.40        49.91 o                         
   0  11   5        195.74        191.46        50.74 o                         
   1  11   5        511.68        495.56        55.41 o                         
   2  11   5        447.20        429.41        54.34 o                         
   3  11   5        458.69        505.45        52.22 o                         
   4  11   5         59.37         17.27        58.85 o                         
   5  11   5        839.10        790.56        63.52 o                         
   6  11   5       1538.03       1614.02        68.49 o                         
   7  11   5        692.23        755.16        70.01 o                         
   8  11   5        671.69        674.33        70.04 o                         
   9  11   5        642.88        524.04        73.07 o                         
  10  11   5        374.88        353.46        81.24 o                         
  11  11   5       1093.50       1218.91       103.10 o                         
  12  11   5         75.40        323.88       130.49 o                         
  13  11   5        139.55        180.19       127.45 o                         
 -11  12   5       1199.86        844.97       113.72 o                         
 -10  12   5       1951.37       2009.62       122.75 o                         
  -9  12   5       1408.75       1405.05       106.73 o                         
  -8  12   5        806.26        755.33        96.22 o                         
  -7  12   5       2197.78       2306.47        91.68 o                         
  -6  12   5       5004.16       5037.46       108.58 o                         
  -5  12   5       1744.57       1863.32        78.88 o                         
  -4  12   5        826.58       1040.44        84.98 o                         
  -3  12   5       4151.68       4182.93        98.61 o                         
  -2  12   5       8502.29       8702.85       146.21 o                         
  -1  12   5       2230.41       2232.49        88.88 o                         
   0  12   5       1165.30       1117.10        81.30 o                         
   1  12   5       4383.01       4699.62       102.99 o                         
   2  12   5       7579.61       8055.44       134.00 o                         
   3  12   5       1263.89       1225.51        80.02 o                         
   4  12   5        869.43        895.95        80.05 o                         
   5  12   5       2971.34       3072.67        99.96 o                         
   6  12   5       4420.17       4469.02       114.51 o                         
   7  12   5        411.90        620.77        88.44 o                         
   8  12   5       1471.88       1462.93       107.81 o                         
   9  12   5        982.22       1126.40       110.03 o                         
  10  12   5       1333.30       1039.10       114.33 o                         
  -7  13   5        140.65        171.96       122.77 o                         
  -6  13   5        189.87        137.92       112.55 o                         
  -5  13   5         86.11        106.95       101.62 o                         
  -4  13   5        309.52        498.61       110.07 o                         
  -3  13   5         67.10         77.46        85.07 o                         
  -2  13   5        104.62         22.05        85.79 o                         
  -1  13   5         27.37        128.47        94.47 o                         
   0  13   5         46.53        -10.47        90.06 o                         
   1  13   5         52.22        351.44       102.87 o                         
   2  13   5         54.83        167.40        97.34 o                         
   3  13   5        173.70        140.61        92.31 o                         
   4  13   5        150.37        394.50        95.54 o                         
   5  13   5        123.26        295.47       100.51 o                         
   6  13   5        173.36        372.16       100.81 o                         
   7  13   5          6.07        611.59       118.45 o                         
 -23   0   6       1600.03       1566.16       149.73 o                         
 -22   0   6       7290.77       7119.48       214.44 o                         
 -21   0   6       5064.22       4940.49       178.24 o                         
 -20   0   6        787.19        714.22       116.86 o                         
 -19   0   6       7418.45       7568.98       161.85 o                         
 -18   0   6       7386.62       7588.25       158.15 o                         
 -17   0   6      19010.32      19417.52       239.29 o                         
 -16   0   6        738.83        656.23        59.43 o                         
 -15   0   6      11341.15      11678.46       176.68 o                         
 -14   0   6      13671.95      13351.88       168.34 o                         
 -13   0   6       5808.42       5843.17        89.07 o                         
 -12   0   6         51.64         79.34        29.73 o                         
 -11   0   6      10490.75      10322.64       110.98 o                         
 -10   0   6      11260.93      11302.86       121.76 o                         
  -9   0   6       2686.83       2669.07        41.78 o                         
  -8   0   6       7451.15       7634.38        82.77 o                         
  -7   0   6      13396.62      13845.49       146.41 o                         
  -6   0   6       6780.00       6944.51        79.41 o                         
  -5   0   6      13906.58      14413.90       140.49 o                         
  -4   0   6      53127.93      56683.75       559.09 o                         
  -3   0   6       5929.73       5731.55        68.53 o                         
  -2   0   6       9525.22       9842.40       114.21 o                         
  -1   0   6      39856.09      42326.96       452.31 o                         
   0   0   6      67333.60      71429.01       758.46 o                         
   1   0   6      16998.25      17526.17       169.32 o                         
   2   0   6       4907.19       4923.84        55.80 o                         
   3   0   6      33498.30      35744.39       326.12 o                         
   4   0   6      27940.89      28680.75       272.43 o                         
   5   0   6      11955.76      11971.89       123.47 o                         
   6   0   6      17638.40      18384.17       181.91 o                         
   7   0   6       4091.39       4174.41        55.16 o                         
   8   0   6       5391.56       5176.22        68.20 o                         
   9   0   6       6338.88       6409.40        82.77 o                         
  10   0   6       8449.33       8082.03       100.79 o                         
  11   0   6         98.40        146.55        39.57 o                         
  12   0   6       3190.95       3166.30        71.77 o                         
  13   0   6       9511.30       9290.36       137.22 o                         
  14   0   6      22625.57      23153.10       318.46 o                         
  15   0   6       1296.14       1415.05        63.63 o                         
  16   0   6       9467.74       9358.66       154.96 o                         
  17   0   6       9149.20       9088.93       186.38 o                         
  18   0   6      13309.00      13632.65       291.10 o                         
  19   0   6       1036.76       1088.66       116.51 o                         
  20   0   6       2524.19       2306.73       159.13 o                         
  21   0   6       6346.52       6077.76       207.11 o                         
  22   0   6       2876.29       2885.54       194.67 o                         
 -23   1   6        230.61        168.29        96.61 o                         
 -22   1   6        159.08        261.92        91.87 o                         
 -21   1   6        352.84        240.18        83.67 o                         
 -20   1   6        260.26        283.33        68.15 o                         
 -19   1   6        114.18        111.61        62.26 o                         
 -18   1   6        527.72        420.90        57.11 o                         
 -17   1   6         86.67         46.92        38.09 o                         
 -16   1   6        472.48        458.86        33.74 o                         
 -15   1   6       1426.57       1356.21        38.10 o                         
 -14   1   6        264.64        164.67        25.72 o                         
 -13   1   6       4854.81       4754.59        60.08 o                         
 -12   1   6        719.83        688.81        27.03 o                         
 -11   1   6        862.44        895.69        23.86 o                         
 -10   1   6       1917.27       1862.24        26.09 o                         
  -9   1   6       1380.72       1398.76        22.92 o                         
  -8   1   6       1470.24       1459.04        23.23 o                         
  -7   1   6        782.93        763.94        16.59 o                         
  -6   1   6        765.15        805.18        14.54 o                         
  -5   1   6        241.81        293.63        11.72 o                         
  -4   1   6       2101.62       1925.38        21.96 o                         
  -3   1   6       2141.09       2084.73        24.34 o                         
  -2   1   6       2407.39       2381.07        26.02 o                         
  -1   1   6         82.76         53.69        10.52 o                         
   0   1   6        149.52        136.53         9.94 o                         
   1   1   6       4346.61       4296.74        39.35 o                         
   2   1   6       3450.79       3467.21        32.77 o                         
   3   1   6       1525.91       1469.75        21.31 o                         
   4   1   6        358.66        390.99        15.54 o                         
   5   1   6        416.91        427.11        16.54 o                         
   6   1   6       1024.32        969.57        20.75 o                         
   7   1   6        762.35        766.74        17.70 o                         
   8   1   6        771.19        800.94        19.79 o                         
   9   1   6       1841.74       1810.18        27.45 o                         
  10   1   6        966.87        949.97        26.16 o                         
  11   1   6        367.28        341.37        26.19 o                         
  12   1   6       2840.28       2836.58        45.73 o                         
  13   1   6        486.20        478.35        33.37 o                         
  14   1   6       1153.98       1129.92        43.51 o                         
  15   1   6        859.31        824.10        41.23 o                         
  16   1   6         47.49         87.09        51.71 o                         
  17   1   6        530.91        435.94        57.09 o                         
  18   1   6        227.66        234.96        66.64 o                         
  19   1   6        204.64        124.21        65.65 o                         
  20   1   6        236.03        166.71        87.72 o                         
  21   1   6        203.87         64.97        91.41 o                         
  22   1   6        220.30        280.99       108.30 o                         
 -23   2   6       2660.41       2802.43       120.02 o                         
 -22   2   6       4732.27       4646.10       128.46 o                         
 -21   2   6       8058.77       8370.52       164.46 o                         
 -20   2   6        868.80        870.98        69.96 o                         
 -19   2   6       5723.49       5837.93       113.68 o                         
 -18   2   6       9343.51       9256.92       137.37 o                         
 -17   2   6       9593.22       9727.07       119.04 o                         
 -16   2   6        386.91        291.17        37.93 o                         
 -15   2   6       9578.40       9882.68       119.35 o                         
 -14   2   6      12425.81      12598.24       122.33 o                         
 -13   2   6      10933.81      11094.39       115.27 o                         
 -12   2   6       3942.78       3887.01        54.36 o                         
 -11   2   6       6811.83       6784.60        70.70 o                         
 -10   2   6       8256.96       8070.07        69.98 o                         
  -9   2   6       5563.93       5524.15        50.57 o                         
  -8   2   6      10486.92      10633.01        81.04 o                         
  -7   2   6      12386.13      12665.16       100.99 o                         
  -6   2   6       3304.00       3250.14        36.35 o                         
  -5   2   6      17241.96      17488.06       130.88 o                         
  -4   2   6      33040.42      33425.99       238.07 o                         
  -3   2   6      17311.57      17583.03       130.52 o                         
  -2   2   6      10279.34      10451.16        90.50 o                         
  -1   2   6      24793.18      25363.06       191.09 o                         
   0   2   6      31754.13      32548.72       232.02 o                         
   1   2   6      19273.14      19356.60       144.64 o                         
   2   2   6       8605.12       8752.24        71.17 o                         
   3   2   6      18449.85      18658.86       141.82 o                         
   4   2   6      30995.44      31459.29       244.16 o                         
   5   2   6       2456.11       2445.28        30.32 o                         
   6   2   6       6180.55       6360.07        57.18 o                         
   7   2   6       6393.09       6491.73        57.76 o                         
   8   2   6      10276.85      10080.00        80.55 o                         
   9   2   6       4582.37       4558.68        43.15 o                         
  10   2   6      13688.08      13736.66       110.50 o                         
  11   2   6       3153.53       3089.77        44.79 o                         
  12   2   6       6666.49       6790.41        74.56 o                         
  13   2   6       7232.08       7372.70        80.33 o                         
  14   2   6      19071.23      19074.68       193.41 o                         
  15   2   6        415.99        401.65        41.36 o                         
  16   2   6       5088.75       5126.57        80.52 o                         
  17   2   6       7823.35       7780.92       123.89 o                         
  18   2   6      11159.22      11469.21       193.52 o                         
  19   2   6       1011.03        904.22        78.42 o                         
  20   2   6       4032.75       4218.52       115.39 o                         
  21   2   6       5481.89       5219.72       131.38 o                         
  22   2   6       5352.48       5282.48       144.84 o                         
 -22   3   6        140.94        361.38       125.89 o                         
 -21   3   6         90.54        166.14        83.55 o                         
 -20   3   6        398.25        382.88        72.97 o                         
 -19   3   6        157.69         77.15        74.42 o                         
 -18   3   6        409.31        378.40        63.09 o                         
 -17   3   6        499.01        474.29        51.65 o                         
 -16   3   6       1386.50       1439.33        52.79 o                         
 -15   3   6         54.84         65.27        38.27 o                         
 -14   3   6       1204.55       1253.40        38.10 o                         
 -13   3   6        492.18        542.98        29.67 o                         
 -12   3   6       2395.88       2434.21        40.90 o                         
 -11   3   6        853.86        828.01        28.56 o                         
 -10   3   6       3545.10       3461.54        36.50 o                         
  -9   3   6       1990.98       1947.01        26.30 o                         
  -8   3   6       1318.09       1247.17        22.66 o                         
  -7   3   6       1845.99       1864.26        28.37 o                         
  -6   3   6       2289.62       2244.21        29.54 o                         
  -5   3   6       2381.29       2438.17        29.88 o                         
  -4   3   6       2717.56       2726.66        29.78 o                         
  -3   3   6       2511.02       2446.39        30.67 o                         
  -2   3   6       1538.58       1564.47        26.32 o                         
  -1   3   6        651.30        619.10        19.58 o                         
   0   3   6        324.51        313.23        12.02 o                         
   1   3   6       2526.86       2500.42        28.36 o                         
   2   3   6       1700.90       1647.23        24.61 o                         
   3   3   6       2260.63       2236.05        27.69 o                         
   4   3   6       1571.95       1583.68        23.20 o                         
   5   3   6       3200.64       3110.16        36.23 o                         
   6   3   6       1399.20       1345.90        23.38 o                         
   7   3   6        807.28        745.95        20.87 o                         
   8   3   6       1096.83       1135.99        23.25 o                         
   9   3   6       5765.00       5541.50        55.80 o                         
  10   3   6       1567.20       1495.31        31.74 o                         
  11   3   6       1190.69       1213.00        31.87 o                         
  12   3   6        250.96        208.41        31.35 o                         
  13   3   6       1843.63       1863.70        47.01 o                         
  14   3   6         51.03         47.40        38.73 o                         
  15   3   6        691.20        699.59        44.24 o                         
  16   3   6        430.29        398.13        52.07 o                         
  17   3   6        726.31        785.62        57.06 o                         
  18   3   6        282.88        217.82        67.35 o                         
  19   3   6        380.80        274.41        79.41 o                         
  20   3   6        124.34        160.10        98.00 o                         
  21   3   6         76.73         11.76       113.46 o                         
 -22   4   6       5878.49       5679.97       146.43 o                         
 -21   4   6       4531.53       4402.83       125.51 o                         
 -20   4   6        652.67        706.85        84.60 o                         
 -19   4   6       2726.97       2669.33        89.65 o                         
 -18   4   6      10319.01      10526.40       163.87 o                         
 -17   4   6       6697.22       6724.88       117.69 o                         
 -16   4   6        595.34        599.06        50.30 o                         
 -15   4   6       3841.53       3806.73        63.70 o                         
 -14   4   6      10437.36      10568.21       117.61 o                         
 -13   4   6       5595.41       5680.37        79.95 o                         
 -12   4   6       1109.91       1070.94        30.50 o                         
 -11   4   6       2600.52       2574.68        39.37 o                         
 -10   4   6       2295.27       2288.55        34.07 o                         
  -9   4   6       6915.07       6912.81        62.36 o                         
  -8   4   6       6567.75       6639.09        60.75 o                         
  -7   4   6       6642.16       6832.20        64.63 o                         
  -6   4   6       2496.04       2471.08        32.49 o                         
  -5   4   6      11807.53      12174.87        97.98 o                         
  -4   4   6      41226.76      42452.37       316.24 o                         
  -3   4   6       8958.70       8876.50        76.31 o                         
  -2   4   6       8662.03       8870.99        79.16 o                         
  -1   4   6      10920.75      10706.35        93.10 o                         
   0   4   6      16088.52      15665.94       124.23 o                         
   1   4   6      17398.68      17754.54       132.84 o                         
   2   4   6       4817.53       4749.99        45.96 o                         
   3   4   6      27365.73      28049.95       203.72 o                         
   4   4   6      23650.87      24181.80       170.69 o                         
   5   4   6       5003.09       4888.28        46.65 o                         
   6   4   6       8799.16       8755.60        74.36 o                         
   7   4   6       3540.81       3587.11        39.69 o                         
   8   4   6      10641.73      10586.67        95.58 o                         
   9   4   6       1348.11       1263.70        29.41 o                         
  10   4   6       5113.72       5068.48        55.13 o                         
  11   4   6       1307.45       1299.31        34.35 o                         
  12   4   6       3657.17       3649.80        57.08 o                         
  13   4   6       9757.58       9689.56       118.65 o                         
  14   4   6       7720.64       7623.03        90.36 o                         
  15   4   6        687.19        665.73        46.25 o                         
  16   4   6       3408.64       3427.89        73.26 o                         
  17   4   6       8640.00       8670.78       133.70 o                         
  18   4   6       5437.93       5283.75       108.22 o                         
  19   4   6       1129.61       1164.32       102.30 o                         
  20   4   6       2325.49       2347.80       109.02 o                         
  21   4   6       5482.53       5306.83       142.48 o                         
 -21   5   6        428.83        360.32        88.17 o                         
 -20   5   6       1105.89       1196.70        89.46 o                         
 -19   5   6        106.41        -37.11        88.25 o                         
 -18   5   6        668.46        650.48        70.01 o                         
 -17   5   6        705.74        555.34        66.81 o                         
 -16   5   6       2126.14       2058.86        75.24 o                         
 -15   5   6       1234.53       1200.98        50.35 o                         
 -14   5   6       2630.39       2625.58        55.71 o                         
 -13   5   6       2459.82       2419.88        51.09 o                         
 -12   5   6       7871.02       7842.59        86.26 o                         
 -11   5   6        552.67        518.66        26.43 o                         
 -10   5   6       4945.49       4916.98        58.06 o                         
  -9   5   6       7128.27       7022.06        72.40 o                         
  -8   5   6       4061.13       3987.26        45.04 o                         
  -7   5   6        366.07        368.68        21.51 o                         
  -6   5   6       4033.36       4103.22        41.97 o                         
  -5   5   6       7603.57       7365.71        63.87 o                         
  -4   5   6         23.33         28.50        16.92 o                         
  -3   5   6       2288.35       2324.72        29.78 o                         
  -2   5   6        717.41        722.01        17.64 o                         
  -1   5   6       3357.37       3235.45        34.58 o                         
   0   5   6       1898.00       1854.44        26.54 o                         
   1   5   6       1399.32       1334.26        23.26 o                         
   2   5   6       2010.92       1923.91        27.60 o                         
   3   5   6         14.23         33.11        14.87 o                         
   4   5   6       3782.60       3726.79        35.96 o                         
   5   5   6       8110.19       8048.67        66.02 o                         
   6   5   6        720.07        690.04        22.89 o                         
   7   5   6       2153.83       2098.78        32.64 o                         
   8   5   6       4447.01       4346.26        53.69 o                         
   9   5   6       9175.95       8830.31        85.30 o                         
  10   5   6        454.81        413.24        29.41 o                         
  11   5   6       4244.48       4315.65        60.44 o                         
  12   5   6       2513.07       2476.36        54.10 o                         
  13   5   6       4892.35       4833.83        71.79 o                         
  14   5   6        615.33        591.78        46.35 o                         
  15   5   6       1148.68       1205.23        59.61 o                         
  16   5   6        450.01        411.32        64.89 o                         
  17   5   6       1221.99       1229.10        71.32 o                         
  18   5   6         71.15        172.37        79.09 o                         
  19   5   6       1085.04       1109.07        92.43 o                         
  20   5   6        403.32        381.00        95.23 o                         
 -20   6   6        904.87        935.56        90.92 o                         
 -19   6   6       3310.01       3405.60       104.16 o                         
 -18   6   6       4916.35       4816.13       110.76 o                         
 -17   6   6       5320.76       5295.06       116.84 o                         
 -16   6   6        605.45        624.43        66.98 o                         
 -15   6   6       3833.18       3716.19        86.37 o                         
 -14   6   6       7291.10       7205.79        97.06 o                         
 -13   6   6       2340.68       2279.10        55.17 o                         
 -12   6   6         55.08         95.46        33.43 o                         
 -11   6   6       1885.56       1907.02        41.27 o                         
 -10   6   6       3577.06       3611.12        55.24 o                         
  -9   6   6       1894.10       1872.48        37.11 o                         
  -8   6   6       6547.71       6460.07        68.66 o                         
  -7   6   6       4359.85       4274.26        49.78 o                         
  -6   6   6        854.45        820.24        25.26 o                         
  -5   6   6       5424.34       5481.55        58.13 o                         
  -4   6   6      12683.75      12784.65       105.47 o                         
  -3   6   6       3387.10       3386.54        38.09 o                         
  -2   6   6       5635.57       5745.31        53.33 o                         
  -1   6   6      15479.53      15621.76       117.65 o                         
   0   6   6      24753.43      25049.83       184.65 o                         
   1   6   6       8617.76       8635.02        75.08 o                         
   2   6   6       1794.59       1745.50        26.58 o                         
   3   6   6       7372.47       7430.11        62.67 o                         
   4   6   6       8373.91       8310.36        65.77 o                         
   5   6   6       1651.84       1683.00        27.67 o                         
   6   6   6       2963.70       2878.31        38.27 o                         
   7   6   6       4452.89       4363.16        49.80 o                         
   8   6   6       3022.53       2912.39        43.07 o                         
   9   6   6       2457.22       2509.17        44.40 o                         
  10   6   6       2524.97       2547.30        52.10 o                         
  11   6   6         28.14         43.29        36.44 o                         
  12   6   6       1706.56       1766.47        47.94 o                         
  13   6   6       5561.19       5584.55        83.19 o                         
  14   6   6       7002.02       7110.62       114.00 o                         
  15   6   6       1216.28       1202.71        61.95 o                         
  16   6   6       2649.69       2610.15        82.94 o                         
  17   6   6       5390.53       5501.76       116.42 o                         
  18   6   6       5505.11       5798.85       129.32 o                         
  19   6   6       1603.37       1764.25       102.48 o                         
 -19   7   6        651.76        737.45        88.01 o                         
 -18   7   6       1142.60       1119.12        84.84 o                         
 -17   7   6       2551.27       2585.94        93.26 o                         
 -16   7   6       3334.30       3511.96       100.80 o                         
 -15   7   6        136.49        118.26        70.22 o                         
 -14   7   6       1924.91       1975.75        65.00 o                         
 -13   7   6       7373.96       7266.51       101.73 o                         
 -12   7   6       3028.41       3225.45        66.81 o                         
 -11   7   6        348.95        353.49        35.32 o                         
 -10   7   6       3915.50       4038.80        63.37 o                         
  -9   7   6       5793.58       5936.78        74.98 o                         
  -8   7   6       6078.69       6097.81        68.39 o                         
  -7   7   6       1382.59       1381.64        33.13 o                         
  -6   7   6       5665.86       5702.26        66.86 o                         
  -5   7   6       5467.39       5514.81        58.96 o                         
  -4   7   6       3152.80       3037.46        40.14 o                         
  -3   7   6        197.91        195.76        21.41 o                         
  -2   7   6       4748.22       4774.39        52.18 o                         
  -1   7   6       4689.14       4585.47        50.80 o                         
   0   7   6       2371.27       2344.54        35.73 o                         
   1   7   6       9311.95       9407.58        82.54 o                         
   2   7   6        204.49        185.44        22.72 o                         
   3   7   6       2124.14       2080.13        35.02 o                         
   4   7   6       2968.20       2940.58        38.32 o                         
   5   7   6      10974.33      10798.73        93.21 o                         
   6   7   6       2344.84       2283.16        39.66 o                         
   7   7   6       3148.75       3138.74        49.33 o                         
   8   7   6       3634.32       3693.75        60.75 o                         
   9   7   6       7853.56       7829.11        88.35 o                         
  10   7   6        697.86        599.16        37.67 o                         
  11   7   6       1506.15       1551.85        48.19 o                         
  12   7   6       5596.92       5599.66        85.69 o                         
  13   7   6       3859.64       3879.66        78.96 o                         
  14   7   6        231.83        227.01        60.19 o                         
  15   7   6       2304.49       2406.75        79.68 o                         
  16   7   6       2568.94       2627.50        89.48 o                         
  17   7   6       1654.58       1613.96        94.95 o                         
  18   7   6        402.31        376.82        96.24 o                         
 -18   8   6       1502.48       1572.79        99.36 o                         
 -17   8   6       3179.11       3105.29       105.13 o                         
 -16   8   6        183.37        153.69        82.46 o                         
 -15   8   6       2368.25       2259.96        86.76 o                         
 -14   8   6       2477.69       2421.40        93.82 o                         
 -13   8   6       2867.69       2903.40        79.76 o                         
 -12   8   6        617.80        603.83        47.03 o                         
 -11   8   6        484.98        486.57        37.84 o                         
 -10   8   6        912.48        957.21        35.54 o                         
  -9   8   6        824.15        838.90        36.31 o                         
  -8   8   6         32.92         48.45        34.90 o                         
  -7   8   6       2017.41       2011.32        39.75 o                         
  -6   8   6        326.22        273.91        28.48 o                         
  -5   8   6       8149.64       8476.27        91.34 o                         
  -4   8   6       7594.69       7708.15        76.45 o                         
  -3   8   6       4310.94       4364.44        50.89 o                         
  -2   8   6       1194.96       1191.13        30.29 o                         
  -1   8   6       4175.21       4134.16        47.46 o                         
   0   8   6       7979.06       8084.39        75.09 o                         
   1   8   6       2010.83       2035.23        34.80 o                         
   2   8   6       2358.00       2382.93        41.67 o                         
   3   8   6       4088.71       4012.74        53.36 o                         
   4   8   6      13498.82      13930.37       123.32 o                         
   5   8   6        306.12        251.23        28.15 o                         
   6   8   6       1155.84       1194.27        34.24 o                         
   7   8   6         22.74         13.46        34.81 o                         
   8   8   6       1629.67       1546.79        43.84 o                         
   9   8   6        500.64        451.15        37.50 o                         
  10   8   6        930.88        942.07        44.18 o                         
  11   8   6        880.35        747.63        50.50 o                         
  12   8   6       1429.40       1511.78        59.49 o                         
  13   8   6       1520.25       1553.85        67.73 o                         
  14   8   6       4763.66       4802.30       113.49 o                         
  15   8   6        195.80        129.88        76.19 o                         
  16   8   6       1845.38       2107.97       102.41 o                         
  17   8   6       1183.49       1212.40       106.16 o                         
 -17   9   6       1716.31       1712.17       106.55 o                         
 -16   9   6       1396.13       1468.00        98.68 o                         
 -15   9   6         42.67        201.14        80.46 o                         
 -14   9   6       2727.90       2825.93        94.83 o                         
 -13   9   6       5031.81       5132.77       118.44 o                         
 -12   9   6       4471.26       4341.53        97.04 o                         
 -11   9   6        355.93        307.29        49.35 o                         
 -10   9   6       4362.67       4240.73        68.79 o                         
  -9   9   6       8489.98       8675.64       116.32 o                         
  -8   9   6       5610.83       5858.24        87.24 o                         
  -7   9   6        327.14        301.63        34.74 o                         
  -6   9   6       3311.48       3344.77        50.94 o                         
  -5   9   6       8513.06       8665.25        88.23 o                         
  -4   9   6       4912.22       4744.97        60.25 o                         
  -3   9   6       3038.38       2968.21        44.75 o                         
  -2   9   6       1789.54       1866.10        40.16 o                         
  -1   9   6       3037.54       3098.16        46.63 o                         
   0   9   6       1668.68       1666.45        39.17 o                         
   1   9   6       2694.45       2704.61        44.74 o                         
   2   9   6       2891.26       2845.86        47.77 o                         
   3   9   6       3726.74       3754.85        52.27 o                         
   4   9   6       6439.53       6503.37        74.63 o                         
   5   9   6       6653.97       6688.78        72.98 o                         
   6   9   6        609.57        543.75        36.40 o                         
   7   9   6       2987.30       3069.29        56.88 o                         
   8   9   6       7115.19       7322.77        98.93 o                         
   9   9   6       8666.47       8723.84       119.12 o                         
  10   9   6        714.96        748.98        54.42 o                         
  11   9   6       2263.42       2251.48        77.62 o                         
  12   9   6       3865.49       4176.82        91.55 o                         
  13   9   6       5485.67       5611.29       114.67 o                         
  14   9   6         66.18         72.86        89.76 o                         
  15   9   6        801.17        892.12        88.72 o                         
  16   9   6        975.55       1103.51       104.80 o                         
 -15  10   6        573.11        446.14        98.59 o                         
 -14  10   6       1210.02       1097.05        85.50 o                         
 -13  10   6        206.35        249.33        77.75 o                         
 -12  10   6        165.00        313.20        81.73 o                         
 -11  10   6        269.21        197.20        70.33 o                         
 -10  10   6        729.09        792.40        68.00 o                         
  -9  10   6        469.49        567.31        65.95 o                         
  -8  10   6        883.59        864.73        51.53 o                         
  -7  10   6        375.45        341.95        42.54 o                         
  -6  10   6        759.02        739.99        45.02 o                         
  -5  10   6        699.87        765.92        43.62 o                         
  -4  10   6       3104.44       3117.93        55.41 o                         
  -3  10   6        143.26         85.97        34.15 o                         
  -2  10   6       1439.66       1484.76        40.92 o                         
  -1  10   6       1320.99       1256.76        37.98 o                         
   0  10   6       1505.77       1590.89        39.99 o                         
   1  10   6       2042.28       2084.05        44.72 o                         
   2  10   6         72.41        170.33        38.63 o                         
   3  10   6       2005.41       2126.13        47.94 o                         
   4  10   6       1340.36       1320.27        45.42 o                         
   5  10   6       1424.35       1404.26        49.31 o                         
   6  10   6        479.51        453.80        44.15 o                         
   7  10   6        484.35        529.34        51.96 o                         
   8  10   6        720.53        716.54        53.04 o                         
   9  10   6        490.16        425.56        62.22 o                         
  10  10   6        498.40        435.35        63.14 o                         
  11  10   6        277.66        144.41        74.05 o                         
  12  10   6        103.85         61.21        83.68 o                         
  13  10   6       1009.45        794.13        98.95 o                         
  14  10   6        668.94        822.75       102.00 o                         
 -13  11   6       5028.88       4931.16       132.23 o                         
 -12  11   6       3072.35       3071.19       107.30 o                         
 -11  11   6       1402.33       1290.31        91.92 o                         
 -10  11   6       2408.84       2719.55       105.75 o                         
  -9  11   6       8448.24       8569.96       151.43 o                         
  -8  11   6       2480.60       2487.01        86.46 o                         
  -7  11   6        751.27        740.87        64.35 o                         
  -6  11   6       3220.60       3338.90        76.60 o                         
  -5  11   6       4214.60       4248.74        82.67 o                         
  -4  11   6       1586.37       1613.41        58.22 o                         
  -3  11   6       1058.66       1134.64        52.91 o                         
  -2  11   6       3057.02       3191.32        73.65 o                         
  -1  11   6       3124.03       3077.40        69.45 o                         
   0  11   6       1639.44       1583.10        57.79 o                         
   1  11   6       6142.17       6250.94        98.94 o                         
   2  11   6        693.63        749.42        51.75 o                         
   3  11   6       1263.40       1236.78        56.19 o                         
   4  11   6       2312.21       2273.97        66.52 o                         
   5  11   6       6453.05       6463.84       108.62 o                         
   6  11   6       1507.41       1660.91        70.77 o                         
   7  11   6       1275.45       1358.69        74.21 o                         
   8  11   6       6395.85       6444.80       122.67 o                         
   9  11   6       4530.64       4386.11       114.18 o                         
  10  11   6       2502.23       2341.69       109.56 o                         
  11  11   6       1916.99       2152.24       101.44 o                         
  12  11   6       3809.15       3710.39       127.03 o                         
 -10  12   6         75.34        -93.60        96.87 o                         
  -9  12   6          3.98        219.35        88.71 o                         
  -8  12   6        197.58        181.79        88.86 o                         
  -7  12   6         91.21        282.27        80.89 o                         
  -6  12   6        109.99         78.02        70.67 o                         
  -5  12   6         71.52        222.88        76.54 o                         
  -4  12   6        301.61        265.73        67.01 o                         
  -3  12   6         48.79        138.30        67.10 o                         
  -2  12   6        301.16         -4.14        69.65 o                         
  -1  12   6       1452.96       1333.99        77.55 o                         
   0  12   6        885.22        691.49        70.38 o                         
   1  12   6        497.11        452.34        67.44 o                         
   2  12   6         94.11         96.35        62.10 o                         
   3  12   6        230.16        181.64        62.35 o                         
   4  12   6         59.84         37.35        70.64 o                         
   5  12   6        183.58        137.08        81.65 o                         
   6  12   6         55.64        150.55        93.97 o                         
   7  12   6        117.12        166.66        95.66 o                         
   8  12   6          7.06        -25.46       100.50 o                         
   9  12   6         78.25        142.53       102.88 o                         
  -5  13   6       4356.47       4413.77       138.23 o                         
  -4  13   6        935.46       1152.61        93.04 o                         
  -3  13   6        489.68        611.91        86.90 o                         
  -2  13   6       1120.44       1171.44        90.94 o                         
  -1  13   6       2352.90       2407.02        99.70 o                         
   0  13   6       1170.04       1255.79        90.54 o                         
   1  13   6       1804.99       2026.86        96.71 o                         
   2  13   6        753.53        557.37        86.45 o                         
   3  13   6        764.83        778.38        93.37 o                         
   4  13   6       2420.09       2117.24       105.19 o                         
 -22   1   7       1604.08       1323.84        91.45 o                         
 -21   1   7       2173.90       2268.52        96.75 o                         
 -20   1   7       3895.64       3751.10       108.70 o                         
 -19   1   7       1828.67       1899.28        75.67 o                         
 -18   1   7       2531.31       2577.93        72.39 o                         
 -17   1   7        711.61        706.88        45.96 o                         
 -16   1   7       4574.44       4437.04        64.58 o                         
 -15   1   7       5745.41       5628.64        67.69 o                         
 -14   1   7      14023.72      13946.02       146.19 o                         
 -13   1   7        876.95        806.66        32.37 o                         
 -12   1   7      12291.16      12202.16       117.50 o                         
 -11   1   7      17895.38      17577.99       152.19 o                         
 -10   1   7      18204.44      18004.67       156.37 o                         
  -9   1   7       1320.54       1340.71        23.51 o                         
  -8   1   7      23264.68      23108.78       166.80 o                         
  -7   1   7      17258.19      17204.30       127.25 o                         
  -6   1   7      24273.20      24297.02       172.78 o                         
  -5   1   7       4890.50       4738.15        41.92 o                         
  -4   1   7       9189.98       9266.71        71.96 o                         
  -3   1   7      19848.45      19774.87       144.40 o                         
  -2   1   7       5928.95       5885.98        50.68 o                         
  -1   1   7       7173.47       7060.70        58.50 o                         
   0   1   7       5113.14       4990.54        44.22 o                         
   1   1   7       7379.42       7148.48        56.77 o                         
   2   1   7      11121.30      11159.62        85.68 o                         
   3   1   7      18261.68      18250.39       134.35 o                         
   4   1   7       6620.68       6465.35        55.22 o                         
   5   1   7      12380.48      12464.57        93.83 o                         
   6   1   7      12902.45      12591.52        95.55 o                         
   7   1   7      39839.95      39302.14       266.63 o                         
   8   1   7       2628.55       2542.98        33.37 o                         
   9   1   7       9134.88       9257.71        86.26 o                         
  10   1   7      13781.17      13619.89       117.85 o                         
  11   1   7      24188.82      24070.16       206.23 o                         
  12   1   7       1701.45       1615.79        37.78 o                         
  13   1   7       7062.05       6948.68        78.77 o                         
  14   1   7       4134.07       4080.53        59.15 o                         
  15   1   7       9095.75       9019.82       105.03 o                         
  16   1   7        380.12        317.94        47.26 o                         
  17   1   7       1895.25       1821.94        62.42 o                         
  18   1   7        944.58        903.70        61.95 o                         
  19   1   7       3032.37       3011.43        92.58 o                         
  20   1   7       2115.04       2087.00        86.93 o                         
  21   1   7       2888.62       2895.95       107.12 o                         
 -22   2   7         75.78        404.28        98.04 o                         
 -21   2   7        249.09        300.40        81.09 o                         
 -20   2   7       1087.26       1228.37        80.85 o                         
 -19   2   7         84.42        108.31        62.80 o                         
 -18   2   7        269.38        176.97        53.47 o                         
 -17   2   7        310.51        311.86        48.27 o                         
 -16   2   7       1099.39       1016.50        44.50 o                         
 -15   2   7        423.11        398.60        31.82 o                         
 -14   2   7        198.32        175.91        32.40 o                         
 -13   2   7        191.39        200.95        28.37 o                         
 -12   2   7         12.06         19.83        23.92 o                         
 -11   2   7       1540.42       1495.95        29.19 o                         
 -10   2   7        104.21         82.55        16.67 o                         
  -9   2   7       1291.31       1257.80        23.29 o                         
  -8   2   7         49.74         79.01        13.36 o                         
  -7   2   7        484.39        475.04        16.43 o                         
  -6   2   7        738.12        718.65        16.93 o                         
  -5   2   7        798.96        800.09        15.70 o                         
  -4   2   7       1176.02       1196.99        17.77 o                         
  -3   2   7        810.66        812.69        14.86 o                         
  -2   2   7       2164.04       2097.33        23.53 o                         
  -1   2   7        189.62        190.30        10.26 o                         
   0   2   7        236.59        236.72        11.00 o                         
   1   2   7       1078.47       1035.16        16.53 o                         
   2   2   7        955.12        879.39        17.40 o                         
   3   2   7       1687.60       1637.24        22.41 o                         
   4   2   7        548.47        530.00        14.32 o                         
   5   2   7        702.93        687.96        16.88 o                         
   6   2   7        956.66        945.71        20.03 o                         
   7   2   7         24.79         22.72        15.61 o                         
   8   2   7       1927.80       1854.54        30.69 o                         
   9   2   7         76.67        107.33        20.79 o                         
  10   2   7       1294.66       1238.93        31.31 o                         
  11   2   7         12.00          1.66        21.09 o                         
  12   2   7        384.29        341.47        25.93 o                         
  13   2   7        303.31        269.93        32.24 o                         
  14   2   7        213.37        205.70        31.79 o                         
  15   2   7       1078.04       1040.59        48.41 o                         
  16   2   7        558.10        477.07        46.85 o                         
  17   2   7        456.69        489.09        53.76 o                         
  18   2   7         98.63        173.38        65.63 o                         
  19   2   7        598.52        480.69        74.51 o                         
  20   2   7        496.93        385.25        85.07 o                         
  21   2   7         43.79        -32.96        96.16 o                         
 -21   3   7       4120.97       3987.83       115.05 o                         
 -20   3   7        895.45        775.39        74.32 o                         
 -19   3   7        305.46        292.77        62.60 o                         
 -18   3   7       4338.37       4331.83        96.39 o                         
 -17   3   7        307.14        325.64        53.21 o                         
 -16   3   7       2968.82       2842.98        65.05 o                         
 -15   3   7       8552.41       8508.09        91.23 o                         
 -14   3   7       2840.82       2858.55        51.10 o                         
 -13   3   7       2113.52       2068.68        40.13 o                         
 -12   3   7       4809.04       4685.04        59.33 o                         
 -11   3   7      26080.86      25743.05       215.34 o                         
 -10   3   7      12739.22      12397.96       109.97 o                         
  -9   3   7       2059.37       1958.61        29.20 o                         
  -8   3   7      15687.31      15645.48       136.32 o                         
  -7   3   7      19463.00      19683.22       147.78 o                         
  -6   3   7       9185.84       9014.22        74.50 o                         
  -5   3   7       2532.70       2504.96        27.69 o                         
  -4   3   7      11400.14      11380.90        90.83 o                         
  -3   3   7      11503.64      11711.80        96.58 o                         
  -2   3   7       5996.14       5953.92        55.84 o                         
  -1   3   7      12674.33      12678.36        99.63 o                         
   0   3   7       6302.86       6321.96        53.34 o                         
   1   3   7       5118.96       5084.93        47.16 o                         
   2   3   7       5722.18       5671.56        52.70 o                         
   3   3   7      22907.78      22683.53       170.51 o                         
   4   3   7       5060.30       4913.38        46.25 o                         
   5   3   7       4566.03       4543.61        44.00 o                         
   6   3   7      11219.49      11206.04        87.99 o                         
   7   3   7      30941.06      30530.72       239.96 o                         
   8   3   7       3690.16       3601.59        45.66 o                         
   9   3   7       6364.66       6393.09        68.16 o                         
  10   3   7      18310.49      18286.92       166.89 o                         
  11   3   7       9619.21       9459.57        98.39 o                         
  12   3   7       3559.73       3476.85        60.81 o                         
  13   3   7       1589.78       1671.13        39.77 o                         
  14   3   7       7024.84       7042.78        82.00 o                         
  15   3   7       5918.15       5873.66        94.39 o                         
  16   3   7        175.52        256.59        45.22 o                         
  17   3   7       4024.08       3968.08        96.64 o                         
  18   3   7        493.39        403.49        64.12 o                         
  19   3   7        828.45        751.29        80.60 o                         
  20   3   7       2796.33       2735.31        97.65 o                         
 -21   4   7        396.44        314.63        78.33 o                         
 -20   4   7        517.09        518.93        70.92 o                         
 -19   4   7       2789.47       2741.46        91.52 o                         
 -18   4   7        148.32        206.09        67.10 o                         
 -17   4   7        832.83        697.08        58.71 o                         
 -16   4   7       1325.55       1232.26        53.48 o                         
 -15   4   7        637.65        607.96        38.31 o                         
 -14   4   7        265.48        233.68        32.35 o                         
 -13   4   7       2207.95       2195.22        42.73 o                         
 -12   4   7       2370.36       2247.33        44.55 o                         
 -11   4   7         57.25        106.85        20.82 o                         
 -10   4   7       1204.67       1200.44        27.46 o                         
  -9   4   7       1788.73       1801.24        31.91 o                         
  -8   4   7        351.43        349.08        19.42 o                         
  -7   4   7       2691.13       2611.53        35.11 o                         
  -6   4   7       6159.35       6198.66        58.23 o                         
  -5   4   7       1950.61       1813.51        23.57 o                         
  -4   4   7       1486.06       1452.87        23.47 o                         
  -3   4   7       4878.81       4724.10        50.68 o                         
  -2   4   7       7298.06       7031.60        69.59 o                         
  -1   4   7       2520.02       2458.44        31.86 o                         
   0   4   7       1704.98       1661.23        21.99 o                         
   1   4   7       5631.18       5416.92        48.63 o                         
   2   4   7       8867.35       8493.98        73.00 o                         
   3   4   7        842.98        856.53        20.55 o                         
   4   4   7       2200.10       2127.96        28.00 o                         
   5   4   7       3749.17       3837.47        40.36 o                         
   6   4   7       2736.75       2587.13        33.44 o                         
   7   4   7        398.37        319.49        20.71 o                         
   8   4   7       1811.29       1788.16        32.26 o                         
   9   4   7       1469.54       1439.71        34.16 o                         
  10   4   7         57.20         56.09        25.75 o                         
  11   4   7       1431.10       1381.60        42.93 o                         
  12   4   7       3022.92       2983.24        54.99 o                         
  13   4   7        374.99        435.68        37.69 o                         
  14   4   7        446.99        465.76        43.70 o                         
  15   4   7        777.91        783.92        64.45 o                         
  16   4   7       1675.46       1751.74        71.88 o                         
  17   4   7        115.38        112.00        67.33 o                         
  18   4   7       1403.12       1491.54        81.86 o                         
  19   4   7        724.02        908.18        82.26 o                         
  20   4   7        784.29        958.82        90.17 o                         
 -20   5   7       1694.42       1697.20        84.19 o                         
 -19   5   7        672.88        605.85        79.71 o                         
 -18   5   7       1378.05       1261.68        72.82 o                         
 -17   5   7        195.25        234.69        54.24 o                         
 -16   5   7       1873.74       1824.34        66.02 o                         
 -15   5   7       3968.33       3956.48        80.14 o                         
 -14   5   7       8700.87       8491.13       116.43 o                         
 -13   5   7       1552.32       1529.11        38.78 o                         
 -12   5   7       4139.85       4234.34        58.96 o                         
 -11   5   7      16706.90      16765.82       162.37 o                         
 -10   5   7       5453.39       5345.41        64.46 o                         
  -9   5   7       1634.12       1622.13        33.31 o                         
  -8   5   7       9373.73       9304.76        91.72 o                         
  -7   5   7      12892.68      12752.17       117.93 o                         
  -6   5   7       9740.16       9302.48        87.88 o                         
  -5   5   7       2051.86       2014.43        28.46 o                         
  -4   5   7       4552.20       4592.39        53.00 o                         
  -3   5   7      12053.04      11716.83       100.31 o                         
  -2   5   7       2916.79       2878.64        35.77 o                         
  -1   5   7       3664.48       3633.31        41.09 o                         
   0   5   7       3356.20       3342.90        36.20 o                         
   1   5   7       4895.12       4861.46        45.82 o                         
   2   5   7       6722.83       6506.14        57.17 o                         
   3   5   7       9024.70       8948.84        79.09 o                         
   4   5   7       3278.34       3166.13        37.15 o                         
   5   5   7       4931.75       4763.51        51.87 o                         
   6   5   7       8452.73       8250.11        78.60 o                         
   7   5   7      14923.98      14723.89       127.35 o                         
   8   5   7       3250.85       3223.57        47.97 o                         
   9   5   7       3080.13       3135.86        56.23 o                         
  10   5   7      11500.44      11584.69       115.75 o                         
  11   5   7       8326.67       8461.06       105.02 o                         
  12   5   7       3119.90       3144.97        60.62 o                         
  13   5   7       4731.68       4849.81        85.82 o                         
  14   5   7       3588.89       3567.86        79.47 o                         
  15   5   7       3465.89       3477.11       101.50 o                         
  16   5   7         97.04         28.27        59.88 o                         
  17   5   7       1536.31       1690.23        76.77 o                         
  18   5   7        416.61        327.17        69.47 o                         
  19   5   7       1366.55       1292.54        83.13 o                         
 -19   6   7       1921.96       1898.76        86.60 o                         
 -18   6   7         52.61        -60.12        73.26 o                         
 -17   6   7       1871.13       1743.29        72.77 o                         
 -16   6   7       1355.12       1450.92        67.99 o                         
 -15   6   7       4259.04       4297.85        87.38 o                         
 -14   6   7       1189.24       1177.47        47.40 o                         
 -13   6   7       1450.97       1441.37        47.28 o                         
 -12   6   7        464.85        478.28        31.38 o                         
 -11   6   7       2785.70       2787.53        52.15 o                         
 -10   6   7       1111.42       1069.05        33.53 o                         
  -9   6   7       1376.30       1324.34        39.00 o                         
  -8   6   7        927.74        864.75        29.19 o                         
  -7   6   7       3687.48       3598.11        47.55 o                         
  -6   6   7       1772.02       1735.90        29.13 o                         
  -5   6   7       6641.84       6544.99        66.37 o                         
  -4   6   7       3110.14       3154.32        38.39 o                         
  -3   6   7       5256.65       5102.71        51.74 o                         
  -2   6   7       8528.51       8510.16        75.75 o                         
  -1   6   7       7441.33       7415.83        66.83 o                         
   0   6   7       3943.22       3984.11        41.93 o                         
   1   6   7       4240.11       4182.14        45.94 o                         
   2   6   7       8093.04       7904.42        71.73 o                         
   3   6   7       2904.76       2898.93        36.29 o                         
   4   6   7       3365.20       3359.14        42.85 o                         
   5   6   7       1170.07       1069.21        27.78 o                         
   6   6   7       6580.46       6365.71        68.59 o                         
   7   6   7        532.38        528.69        26.15 o                         
   8   6   7       1163.16       1095.94        35.19 o                         
   9   6   7        643.44        671.38        33.00 o                         
  10   6   7       3394.21       3415.62        61.55 o                         
  11   6   7        611.03        598.18        37.67 o                         
  12   6   7       2718.28       2713.19        62.37 o                         
  13   6   7        804.38        717.08        57.43 o                         
  14   6   7       2137.62       2254.93        79.43 o                         
  15   6   7       1396.07       1307.97        72.09 o                         
  16   6   7       3544.02       3626.53        93.79 o                         
  17   6   7         69.11        193.44        74.99 o                         
  18   6   7        967.12        883.51        77.28 o                         
 -18   7   7        546.64        572.20        76.66 o                         
 -17   7   7        215.24        352.82        66.69 o                         
 -16   7   7        869.15        899.95        64.93 o                         
 -15   7   7       2535.23       2530.78        76.79 o                         
 -14   7   7       1762.34       1724.89        61.60 o                         
 -13   7   7        776.65        772.42        48.26 o                         
 -12   7   7       2961.23       2778.07        69.88 o                         
 -11   7   7       8398.05       8076.20       103.47 o                         
 -10   7   7       3252.97       3216.80        51.29 o                         
  -9   7   7       1739.89       1752.92        39.10 o                         
  -8   7   7       5858.70       5742.11        70.55 o                         
  -7   7   7       8410.39       8538.92        93.89 o                         
  -6   7   7       1829.66       1896.64        36.01 o                         
  -5   7   7       2415.02       2428.89        39.99 o                         
  -4   7   7       1378.50       1351.57        28.24 o                         
  -3   7   7       6861.69       6727.95        66.24 o                         
  -2   7   7        643.26        629.03        21.40 o                         
  -1   7   7        460.86        431.72        19.65 o                         
   0   7   7        468.44        412.51        20.19 o                         
   1   7   7        418.83        359.04        21.12 o                         
   2   7   7       3571.65       3514.21        44.95 o                         
   3   7   7       2566.92       2546.90        39.50 o                         
   4   7   7       4729.69       4683.76        57.81 o                         
   5   7   7        935.88        975.39        29.61 o                         
   6   7   7       4803.14       4874.08        60.33 o                         
   7   7   7      10071.68       9941.88       102.46 o                         
   8   7   7       3373.09       3438.57        53.39 o                         
   9   7   7       1757.80       1765.93        45.64 o                         
  10   7   7       5755.20       5726.53        86.36 o                         
  11   7   7       5854.52       5662.89        94.45 o                         
  12   7   7       1404.66       1479.28        55.77 o                         
  13   7   7        929.96        948.60        60.60 o                         
  14   7   7       1752.51       1704.91        73.34 o                         
  15   7   7       1745.79       1562.50        75.74 o                         
  16   7   7        158.43        136.26        70.52 o                         
  17   7   7        487.13        442.04        83.19 o                         
 -17   8   7       2142.72       2171.39        92.88 o                         
 -16   8   7       3162.87       3256.83        94.56 o                         
 -15   8   7       2511.12       2470.62        81.90 o                         
 -14   8   7         24.67        -48.95        55.43 o                         
 -13   8   7       1880.21       1642.15        59.54 o                         
 -12   8   7       2964.80       2867.17        66.43 o                         
 -11   8   7       1812.74       1705.40        57.75 o                         
 -10   8   7       2676.05       2630.95        58.57 o                         
  -9   8   7       1864.16       1869.12        45.33 o                         
  -8   8   7       1093.89       1020.06        35.08 o                         
  -7   8   7       2388.58       2370.05        45.73 o                         
  -6   8   7       9240.93       9471.35       101.01 o                         
  -5   8   7       2952.50       3040.17        44.90 o                         
  -4   8   7       1682.18       1638.70        34.07 o                         
  -3   8   7       4103.60       4101.09        55.71 o                         
  -2   8   7       9230.46       8995.83       100.24 o                         
  -1   8   7       2895.68       2906.85        49.14 o                         
   0   8   7       1461.66       1413.21        37.42 o                         
   1   8   7       6203.00       5978.66        68.03 o                         
   2   8   7       7948.33       8115.71        84.38 o                         
   3   8   7       3174.07       3094.39        46.40 o                         
   4   8   7       2033.97       2058.09        38.67 o                         
   5   8   7       4763.34       4966.20        59.90 o                         
   6   8   7       4687.83       4731.00        61.03 o                         
   7   8   7        656.46        633.99        30.29 o                         
   8   8   7       1893.87       1872.52        41.59 o                         
   9   8   7       1455.57       1496.56        44.62 o                         
  10   8   7       1919.11       1910.24        59.58 o                         
  11   8   7       1682.05       1693.55        59.27 o                         
  12   8   7       3247.07       3037.38        79.20 o                         
  13   8   7         12.91         43.42        67.26 o                         
  14   8   7       1302.68       1305.13        73.99 o                         
  15   8   7       2605.67       2731.34        88.75 o                         
  16   8   7       4129.53       3971.93       102.99 o                         
 -16   9   7       1028.20       1133.46        94.15 o                         
 -15   9   7        997.90        918.24        74.50 o                         
 -14   9   7        398.03        305.45        63.46 o                         
 -13   9   7        321.86        350.68        58.78 o                         
 -12   9   7        925.60        901.87        59.38 o                         
 -11   9   7       2972.01       2847.82        77.96 o                         
 -10   9   7       3260.00       3164.47        69.30 o                         
  -9   9   7        296.62        197.58        41.58 o                         
  -8   9   7       2362.91       2328.49        51.50 o                         
  -7   9   7       2643.54       2595.18        52.32 o                         
  -6   9   7       2391.08       2285.29        44.88 o                         
  -5   9   7        891.82        860.81        33.25 o                         
  -4   9   7        351.17        313.26        27.91 o                         
  -3   9   7       2429.74       2432.57        42.13 o                         
  -2   9   7        626.84        571.13        28.50 o                         
  -1   9   7        245.07        156.12        25.16 o                         
   0   9   7        145.03        176.76        24.81 o                         
   1   9   7       1239.34       1159.19        32.31 o                         
   2   9   7       1727.36       1751.61        37.38 o                         
   3   9   7        632.47        689.78        31.17 o                         
   4   9   7       1622.02       1614.04        41.56 o                         
   5   9   7       1199.62       1233.52        38.31 o                         
   6   9   7       1885.60       1912.79        44.82 o                         
   7   9   7       4162.30       4175.03        67.39 o                         
   8   9   7        449.63        426.20        46.90 o                         
   9   9   7       1760.92       1752.10        63.20 o                         
  10   9   7       2215.07       2186.00        70.88 o                         
  11   9   7       1661.43       1580.02        67.27 o                         
  12   9   7        339.25        304.07        61.20 o                         
  13   9   7        221.15        287.48        72.74 o                         
  14   9   7        914.42        782.36        75.82 o                         
  15   9   7       1432.29       1313.39        84.44 o                         
 -14  10   7        150.51        137.14        73.13 o                         
 -13  10   7       2093.44       1938.15        80.15 o                         
 -12  10   7       3038.65       3040.81        90.70 o                         
 -11  10   7        795.33        642.05        63.81 o                         
 -10  10   7       1491.81       1648.92        71.81 o                         
  -9  10   7       2952.91       2973.77        79.84 o                         
  -8  10   7       1430.36       1403.46        62.11 o                         
  -7  10   7       1419.61       1362.81        54.21 o                         
  -6  10   7       5992.07       6089.79        88.96 o                         
  -5  10   7        881.87        921.02        40.26 o                         
  -4  10   7       1252.38       1282.12        42.12 o                         
  -3  10   7       4159.67       4187.63        67.13 o                         
  -2  10   7       9707.11       9910.59       116.76 o                         
  -1  10   7       2315.40       2225.34        50.26 o                         
   0  10   7       1153.95       1183.90        40.28 o                         
   1  10   7       5112.57       5224.48        75.80 o                         
   2  10   7       7753.84       7773.98        98.69 o                         
   3  10   7       2448.83       2459.35        52.12 o                         
   4  10   7        588.00        560.23        36.46 o                         
   5  10   7       3080.36       3148.19        63.82 o                         
   6  10   7       2739.50       2719.04        73.92 o                         
   7  10   7       1712.66       1815.46        69.78 o                         
   8  10   7       3908.97       3894.97        98.62 o                         
   9  10   7        796.03        855.16        64.38 o                         
  10  10   7        987.40       1004.97        72.27 o                         
  11  10   7       1604.40       1828.99        82.98 o                         
  12  10   7       3532.05       3540.00       105.84 o                         
  13  10   7        287.78        349.78        79.64 o                         
 -11  11   7        925.51        900.33        82.11 o                         
 -10  11   7        142.84        261.76        66.75 o                         
  -9  11   7       1197.33       1087.03        69.19 o                         
  -8  11   7       1014.25        956.94        66.24 o                         
  -7  11   7        396.81        396.22        59.24 o                         
  -6  11   7        721.12        529.73        56.43 o                         
  -5  11   7         35.96        -12.51        47.98 o                         
  -4  11   7        432.99        414.93        45.36 o                         
  -3  11   7        418.85        412.20        43.20 o                         
  -2  11   7        394.39        442.86        46.82 o                         
  -1  11   7        218.90        193.94        48.17 o                         
   0  11   7        205.80        168.81        44.04 o                         
   1  11   7        320.88        275.75        43.42 o                         
   2  11   7        299.17        261.74        47.29 o                         
   3  11   7        699.31        753.80        53.02 o                         
   4  11   7         31.86        131.83        66.01 o                         
   5  11   7        358.51        428.84        61.68 o                         
   6  11   7        588.91        628.46        65.60 o                         
   7  11   7        884.39        786.43        72.75 o                         
   8  11   7        701.94        795.80        77.26 o                         
   9  11   7        256.50        171.21        75.55 o                         
  10  11   7        770.71        725.86        81.43 o                         
  -7  12   7       1715.47       1778.13        85.39 o                         
  -6  12   7       3354.08       3348.31        95.92 o                         
  -5  12   7       3437.47       3620.53        97.10 o                         
  -4  12   7        756.45        784.81        64.29 o                         
  -3  12   7       2562.34       2555.37        80.76 o                         
  -2  12   7       5766.17       5964.58       131.04 o                         
  -1  12   7       2289.16       2356.50        82.74 o                         
   0  12   7       1138.81       1170.92        63.16 o                         
   1  12   7       3446.81       3497.29        96.49 o                         
   2  12   7       4563.71       4454.22       110.45 o                         
   3  12   7       1166.55       1035.22        75.12 o                         
   4  12   7       2135.10       2026.73        92.77 o                         
   5  12   7       2054.95       2069.76        96.41 o                         
   6  12   7       3439.36       3477.83       112.68 o                         
 -21   0   8       9641.74      10051.97       266.27 o                         
 -20   0   8        938.13       1089.95       140.51 o                         
 -19   0   8       4576.43       4436.49       173.40 o                         
 -18   0   8       7659.90       7825.26       239.82 o                         
 -17   0   8       7304.98       7142.43       173.07 o                         
 -16   0   8        659.15        593.49        82.49 o                         
 -15   0   8       4094.01       4011.70        98.55 o                         
 -14   0   8      12148.61      12239.76       176.33 o                         
 -13   0   8       4201.40       4242.94        93.71 o                         
 -12   0   8       1427.09       1417.04        52.62 o                         
 -11   0   8       5268.65       5086.55        89.59 o                         
 -10   0   8       6226.84       6150.44        90.17 o                         
  -9   0   8       6298.86       6184.31        82.96 o                         
  -8   0   8      19115.66      19360.75       211.74 o                         
  -7   0   8       4050.79       3805.53        55.63 o                         
  -6   0   8       5557.35       5643.97        69.44 o                         
  -5   0   8       9216.08       9066.38       106.97 o                         
  -4   0   8      18180.09      18665.18       194.77 o                         
  -3   0   8      14424.09      14849.30       163.02 o                         
  -2   0   8       4316.28       4506.04        63.91 o                         
  -1   0   8      19364.74      19856.91       233.28 o                         
   0   0   8      37611.40      38628.91       438.35 o                         
   1   0   8       8638.21       8942.03        98.30 o                         
   2   0   8       7170.79       7517.87        85.47 o                         
   3   0   8      10093.16      10251.51       112.28 o                         
   4   0   8      16771.71      16510.86       166.11 o                         
   5   0   8      11164.86      11523.90       141.60 o                         
   6   0   8       2542.36       2459.08        47.25 o                         
   7   0   8       9646.91      10038.51       132.44 o                         
   8   0   8       7688.41       7673.06       104.38 o                         
   9   0   8       4165.42       4223.87        78.05 o                         
  10   0   8      10390.60      10484.84       170.94 o                         
  11   0   8       1259.20       1304.33        80.69 o                         
  12   0   8       3080.09       3109.10        86.43 o                         
  13   0   8       7963.12       8051.42       127.68 o                         
  14   0   8       8183.66       8228.46       195.23 o                         
  15   0   8       1322.26       1315.27        98.45 o                         
  16   0   8       3630.13       3496.99       131.63 o                         
  17   0   8       7777.77       7913.57       242.35 o                         
  18   0   8       9162.41       9607.08       285.51 o                         
  19   0   8        548.76        677.98       154.55 o                         
  20   0   8       4846.96       4580.83       212.64 o                         
 -21   1   8        145.57         56.13       111.98 o                         
 -20   1   8        110.76        147.12        94.88 o                         
 -19   1   8        105.52         81.53        95.98 o                         
 -18   1   8         95.89        159.32        71.55 o                         
 -17   1   8        340.99        330.35        67.37 o                         
 -16   1   8        581.50        556.60        58.55 o                         
 -15   1   8        485.33        449.71        48.75 o                         
 -14   1   8        185.69        213.22        36.47 o                         
 -13   1   8        284.33        210.06        38.21 o                         
 -12   1   8        766.87        813.85        35.82 o                         
 -11   1   8        455.10        440.22        36.30 o                         
 -10   1   8       2167.21       2146.53        36.70 o                         
  -9   1   8        939.24        949.21        29.47 o                         
  -8   1   8        282.01        276.19        23.44 o                         
  -7   1   8        302.32        249.90        19.00 o                         
  -6   1   8        515.02        498.13        20.57 o                         
  -5   1   8        154.76        141.93        16.99 o                         
  -4   1   8         65.38         49.45        15.19 o                         
  -3   1   8        309.18        350.09        16.52 o                         
  -2   1   8       1062.70       1083.67        21.96 o                         
  -1   1   8        276.85        262.29        16.93 o                         
   0   1   8        384.13        391.89        18.63 o                         
   1   1   8       1346.00       1296.56        22.31 o                         
   2   1   8        154.24        144.57        15.57 o                         
   3   1   8         80.61         92.07        18.30 o                         
   4   1   8         90.78         74.45        17.42 o                         
   5   1   8        583.18        590.43        23.85 o                         
   6   1   8        401.75        386.30        26.53 o                         
   7   1   8        329.58        341.63        27.19 o                         
   8   1   8        538.03        546.22        31.95 o                         
   9   1   8       4232.27       4241.81        63.09 o                         
  10   1   8        566.08        600.86        36.56 o                         
  11   1   8        517.37        482.87        36.96 o                         
  12   1   8        571.31        561.70        39.14 o                         
  13   1   8        147.96        154.63        41.72 o                         
  14   1   8        299.96        262.18        57.52 o                         
  15   1   8        643.80        490.20        57.73 o                         
  16   1   8        661.13        689.56        70.42 o                         
  17   1   8        117.00        135.41        85.86 o                         
  18   1   8        177.29        244.65       101.15 o                         
  19   1   8         65.40        200.88       118.97 o                         
  20   1   8        216.50        177.15       112.56 o                         
 -21   2   8       3075.03       3194.22       121.44 o                         
 -20   2   8        744.55       1019.19        99.03 o                         
 -19   2   8       4773.47       4809.15       116.48 o                         
 -18   2   8       8751.32       8945.57       161.97 o                         
 -17   2   8      10581.58      11120.92       176.90 o                         
 -16   2   8        882.19        780.33        58.66 o                         
 -15   2   8       4898.47       4830.95        76.98 o                         
 -14   2   8       5920.99       5989.89        75.50 o                         
 -13   2   8      11624.28      11754.72       118.68 o                         
 -12   2   8       2140.74       2150.02        43.13 o                         
 -11   2   8       3846.27       3860.16        65.61 o                         
 -10   2   8       3812.61       3738.20        51.06 o                         
  -9   2   8       5772.44       5848.37        64.51 o                         
  -8   2   8       5421.90       5428.43        61.87 o                         
  -7   2   8       7714.55       7767.82        75.86 o                         
  -6   2   8       1903.58       1886.06        30.12 o                         
  -5   2   8       8323.13       8525.68        76.44 o                         
  -4   2   8      24897.73      25316.86       196.13 o                         
  -3   2   8      11094.79      11015.11        91.10 o                         
  -2   2   8       6373.44       6345.45        57.18 o                         
  -1   2   8      14808.66      14914.19       121.14 o                         
   0   2   8      27086.74      27632.25       218.22 o                         
   1   2   8      12252.84      12250.89        98.64 o                         
   2   2   8       5753.43       5708.28        57.66 o                         
   3   2   8      16955.57      17114.52       141.91 o                         
   4   2   8      16190.16      16389.13       139.58 o                         
   5   2   8       2715.86       2662.60        36.01 o                         
   6   2   8       7144.39       7141.17        73.77 o                         
   7   2   8       2696.91       2851.40        47.85 o                         
   8   2   8      10476.47      10611.70       116.37 o                         
   9   2   8       1900.39       1998.29        46.49 o                         
  10   2   8       5037.81       5127.89        74.73 o                         
  11   2   8       1611.86       1656.78        48.85 o                         
  12   2   8       6592.41       6776.45        97.11 o                         
  13   2   8       7292.21       7345.11       102.39 o                         
  14   2   8       9385.57       9764.65       157.56 o                         
  15   2   8       1730.56       1873.46        84.86 o                         
  16   2   8       5277.71       5293.69       121.43 o                         
  17   2   8       7131.13       7316.39       149.22 o                         
  18   2   8       9517.11       9905.64       192.22 o                         
  19   2   8        717.63        297.00       119.39 o                         
 -19   3   8       1748.00         98.86        83.21 o                         
 -18   3   8        502.18        495.45        80.93 o                         
 -17   3   8        191.72        122.27        73.11 o                         
 -16   3   8       1203.24       1197.29        67.82 o                         
 -15   3   8        111.13         79.56        52.69 o                         
 -14   3   8       1089.10       1099.95        47.14 o                         
 -13   3   8       2265.99       2306.37        49.49 o                         
 -12   3   8       1024.16       1089.83        39.45 o                         
 -11   3   8        742.04        695.79        35.05 o                         
 -10   3   8        913.16        886.53        39.04 o                         
  -9   3   8       1959.45       1902.34        38.86 o                         
  -8   3   8       1532.38       1533.36        33.79 o                         
  -7   3   8        228.43        197.73        22.60 o                         
  -6   3   8       1530.94       1406.15        28.50 o                         
  -5   3   8       1950.50       1914.54        30.49 o                         
  -4   3   8        261.14        258.22        18.90 o                         
  -3   3   8       1055.08        980.25        25.81 o                         
  -2   3   8        683.00        672.66        22.37 o                         
  -1   3   8       1152.02       1114.82        28.63 o                         
   0   3   8        942.69        966.64        22.26 o                         
   1   3   8       1120.33       1075.81        25.44 o                         
   2   3   8       1150.94       1134.36        28.38 o                         
   3   3   8        187.27        177.64        23.80 o                         
   4   3   8       1226.74       1222.36        32.91 o                         
   5   3   8       2749.42       2709.78        42.79 o                         
   6   3   8        378.09        366.40        26.68 o                         
   7   3   8       1089.32       1112.09        35.07 o                         
   8   3   8       1001.82       1024.70        36.34 o                         
   9   3   8       1530.23       1558.30        44.96 o                         
  10   3   8        477.56        422.93        35.65 o                         
  11   3   8        520.15        509.10        46.23 o                         
  12   3   8       1928.49       1916.37        61.45 o                         
  13   3   8       1885.99       1962.66        71.79 o                         
  14   3   8         56.95         91.50        76.49 o                         
  15   3   8        806.29        819.81        74.17 o                         
  16   3   8        172.50        110.57        86.38 o                         
  17   3   8        774.04        752.84        86.74 o                         
  18   3   8        239.62        215.21        93.20 o                         
  19   3   8        131.04        432.96       145.51 o                         
 -20   4   8        637.98        569.97        96.02 o                         
 -19   4   8       3665.98       3716.21       111.99 o                         
 -18   4   8       6378.54       6216.39       132.57 o                         
 -17   4   8       5993.74       6064.17       120.07 o                         
 -16   4   8        765.79        809.79        71.43 o                         
 -15   4   8       4418.62       4384.24        89.24 o                         
 -14   4   8       4383.62       4377.83        80.99 o                         
 -13   4   8       3878.41       3768.05        72.28 o                         
 -12   4   8         13.00         15.69        35.97 o                         
 -11   4   8       5190.53       5261.57        74.00 o                         
 -10   4   8       3405.08       3326.87        64.82 o                         
  -9   4   8       2420.67       2463.95        46.90 o                         
  -8   4   8       6311.85       6230.42        75.90 o                         
  -7   4   8       4438.57       4599.58        57.77 o                         
  -6   4   8       3168.22       3225.83        47.89 o                         
  -5   4   8       4941.38       5082.23        61.07 o                         
  -4   4   8      15978.28      16204.30       151.17 o                         
  -3   4   8       6420.80       6329.48        72.30 o                         
  -2   4   8       2922.83       2965.76        48.10 o                         
  -1   4   8      16837.11      17242.68       164.40 o                         
   0   4   8      30151.19      30720.43       275.66 o                         
   1   4   8       5634.58       5531.64        63.60 o                         
   2   4   8       3242.57       3256.70        44.11 o                         
   3   4   8       8408.32       8573.90        91.14 o                         
   4   4   8       9497.42       9615.94       101.04 o                         
   5   4   8       3375.53       3272.35        48.03 o                         
   6   4   8       2489.74       2609.10        47.18 o                         
   7   4   8       3247.99       3228.36        50.26 o                         
   8   4   8       4712.05       4639.01        64.87 o                         
   9   4   8       1695.75       1740.25        43.10 o                         
  10   4   8       8418.93       8344.19       102.31 o                         
  11   4   8         18.42         70.25        49.18 o                         
  12   4   8       2077.61       2054.52        64.76 o                         
  13   4   8       2794.48       2876.43        84.73 o                         
  14   4   8       8808.05       9073.87       159.15 o                         
  15   4   8       1240.02       1244.25        81.94 o                         
  16   4   8       3092.05       3219.29       108.02 o                         
  17   4   8       5127.22       5442.53       152.90 o                         
  18   4   8       7376.84       7627.49       162.85 o                         
  19   4   8        781.02        876.24       121.58 o                         
 -19   5   8        422.28        389.46        98.62 o                         
 -18   5   8        922.10       1048.05        86.09 o                         
 -17   5   8       1318.94       1375.67        83.11 o                         
 -16   5   8       1840.53       1958.89        80.54 o                         
 -15   5   8          6.45         31.62        60.12 o                         
 -14   5   8       1909.22       1846.79        62.71 o                         
 -13   5   8       3231.82       3323.44        75.78 o                         
 -12   5   8       3265.97       3031.74        62.85 o                         
 -11   5   8        785.30        734.26        39.26 o                         
 -10   5   8       2076.30       2070.99        52.77 o                         
  -9   5   8       2886.36       2959.82        58.94 o                         
  -8   5   8       4388.74       4437.61        59.84 o                         
  -7   5   8       2008.18       1912.22        36.71 o                         
  -6   5   8       3310.88       3385.92        48.78 o                         
  -5   5   8       3165.79       3169.80        45.32 o                         
  -4   5   8       3544.03       3359.48        54.03 o                         
  -3   5   8       1401.53       1397.13        38.61 o                         
  -2   5   8       1155.07       1085.91        35.01 o                         
  -1   5   8        281.83        310.92        32.07 o                         
   0   5   8        191.17        192.92        21.92 o                         
   1   5   8       1976.33       1919.07        33.75 o                         
   2   5   8        913.78        912.70        31.47 o                         
   3   5   8       2034.20       2031.40        39.08 o                         
   4   5   8       1908.28       1934.26        40.32 o                         
   5   5   8       6333.38       6479.91        78.39 o                         
   6   5   8       2607.95       2452.33        48.78 o                         
   7   5   8       2787.65       2885.27        55.00 o                         
   8   5   8       1704.20       1773.65        40.03 o                         
   9   5   8       4177.90       4108.71        66.63 o                         
  10   5   8       1554.09       1450.37        51.50 o                         
  11   5   8       1811.87       1794.57        70.20 o                         
  12   5   8       2160.98       2104.84        80.10 o                         
  13   5   8       3534.39       3592.86        96.37 o                         
  14   5   8          5.28        133.08        75.87 o                         
  15   5   8        942.46       1110.86        86.75 o                         
  16   5   8        790.13        901.07        92.03 o                         
  17   5   8       1662.73       1925.48       100.69 o                         
  18   5   8        602.45        450.39        95.18 o                         
 -18   6   8       3011.18       3143.18       103.91 o                         
 -17   6   8       3196.43       3406.90       102.93 o                         
 -16   6   8        806.96        607.22        79.00 o                         
 -15   6   8       1846.55       1831.52        82.02 o                         
 -14   6   8       4252.72       4407.23        96.98 o                         
 -13   6   8       1453.61       1445.58        62.28 o                         
 -12   6   8        231.24        177.97        45.40 o                         
 -11   6   8       3065.01       3022.54        63.64 o                         
 -10   6   8       1846.00       1802.22        47.00 o                         
  -9   6   8       2438.73       2315.69        52.59 o                         
  -8   6   8       1734.85       1782.30        46.29 o                         
  -7   6   8       4298.17       4283.18        63.79 o                         
  -6   6   8       1492.75       1453.49        33.78 o                         
  -5   6   8       6341.50       6430.58        77.54 o                         
  -4   6   8      10290.45      10342.59       113.10 o                         
  -3   6   8       5439.56       5411.38        67.81 o                         
  -2   6   8        592.65        531.47        25.20 o                         
  -1   6   8       7752.42       7976.56        92.82 o                         
   0   6   8      15471.55      15886.90       147.59 o                         
   1   6   8       1145.12       1114.89        29.70 o                         
   2   6   8       2703.79       2758.02        45.16 o                         
   3   6   8       8336.97       8386.94        93.35 o                         
   4   6   8      10444.83      10852.82       128.65 o                         
   5   6   8       2984.38       2936.08        59.57 o                         
   6   6   8       3956.76       3914.90        58.77 o                         
   7   6   8       1132.61       1196.31        43.12 o                         
   8   6   8       2811.38       2832.51        62.40 o                         
   9   6   8        991.11       1004.43        46.61 o                         
  10   6   8       4580.72       4529.69        80.64 o                         
  11   6   8        260.45        219.37        64.19 o                         
  12   6   8        809.67        744.51        69.42 o                         
  13   6   8       2880.54       2827.44        92.86 o                         
  14   6   8       3646.80       3641.57        99.02 o                         
  15   6   8       1505.06       1439.18        88.54 o                         
  16   6   8       1596.86       1587.20        96.85 o                         
  17   6   8       2036.55       1823.56       115.05 o                         
 -17   7   8        701.81        791.16        92.05 o                         
 -16   7   8       1691.59       1863.80        92.32 o                         
 -15   7   8        161.60        179.52        76.03 o                         
 -14   7   8       1811.12       1686.61        80.71 o                         
 -13   7   8       2943.52       3045.94        86.28 o                         
 -12   7   8       3401.33       3548.89        78.85 o                         
 -11   7   8        172.44        136.28        47.41 o                         
 -10   7   8       4063.12       4051.45        74.84 o                         
  -9   7   8       7538.37       7633.34       105.68 o                         
  -8   7   8       3872.54       3953.69        65.00 o                         
  -7   7   8        827.93        829.92        37.50 o                         
  -6   7   8       2247.31       2258.85        43.23 o                         
  -5   7   8       3954.85       4070.05        67.19 o                         
  -4   7   8       1465.59       1420.40        36.41 o                         
  -3   7   8       2370.24       2352.54        39.78 o                         
  -2   7   8       2440.67       2411.00        42.63 o                         
  -1   7   8       3402.96       3355.63        48.12 o                         
   0   7   8       2136.89       2151.34        42.90 o                         
   1   7   8       4738.80       4652.72        69.16 o                         
   2   7   8       1944.17       2002.68        41.27 o                         
   3   7   8       1312.35       1297.71        34.23 o                         
   4   7   8       2457.60       2527.56        49.69 o                         
   5   7   8       4497.93       4695.87        67.12 o                         
   6   7   8       1626.13       1664.47        48.13 o                         
   7   7   8       1978.43       2000.59        55.11 o                         
   8   7   8       5016.35       5019.40        83.56 o                         
   9   7   8       8118.42       8260.58       135.38 o                         
  10   7   8        345.24        297.09        60.72 o                         
  11   7   8       1701.73       1713.10        84.66 o                         
  12   7   8       1739.94       1765.30        78.44 o                         
  13   7   8       3642.07       3676.12        97.10 o                         
  14   7   8        248.22         68.88        85.16 o                         
  15   7   8       1437.29       1611.10        92.33 o                         
  16   7   8        578.17        329.46        90.24 o                         
 -16   8   8         35.26        319.99        98.81 o                         
 -15   8   8        914.78        987.04        84.44 o                         
 -14   8   8       1165.57       1231.31        76.04 o                         
 -13   8   8       2640.83       2764.11        89.76 o                         
 -12   8   8        739.25        542.35        69.51 o                         
 -11   8   8         85.80        -34.65        53.65 o                         
 -10   8   8       1049.68       1035.86        51.71 o                         
  -9   8   8        681.77        601.11        46.30 o                         
  -8   8   8        926.68        923.17        45.46 o                         
  -7   8   8       1045.59       1122.46        43.81 o                         
  -6   8   8        353.36        417.49        39.79 o                         
  -5   8   8       1109.73       1171.24        42.93 o                         
  -4   8   8       3246.58       3240.60        58.81 o                         
  -3   8   8       5110.39       5067.92        70.84 o                         
  -2   8   8       3022.87       3093.39        49.56 o                         
  -1   8   8       4121.47       4128.09        57.67 o                         
   0   8   8       5835.44       5688.82        68.82 o                         
   1   8   8       5986.97       6151.03        74.34 o                         
   2   8   8       4018.13       4112.42        59.47 o                         
   3   8   8       3161.05       3261.70        62.97 o                         
   4   8   8       2231.28       2114.13        50.83 o                         
   5   8   8        582.27        476.09        43.40 o                         
   6   8   8        689.28        736.34        47.80 o                         
   7   8   8        551.33        594.18        50.85 o                         
   8   8   8       1364.11       1372.64        62.26 o                         
   9   8   8        673.05        765.09        68.20 o                         
  10   8   8        146.07        132.11        74.81 o                         
  11   8   8        877.36        874.82        76.81 o                         
  12   8   8       1380.78       1206.59        78.71 o                         
  13   8   8       1746.01       1763.04        90.77 o                         
  14   8   8       1137.37       1012.44        87.17 o                         
 -14   9   8       1435.78       1550.22        96.14 o                         
 -13   9   8       3689.61       3742.61       108.49 o                         
 -12   9   8       3567.25       3666.60        96.93 o                         
 -11   9   8        924.54        814.52        67.60 o                         
 -10   9   8       2967.56       2980.30        76.14 o                         
  -9   9   8       3768.01       3632.75        77.70 o                         
  -8   9   8       3920.33       4075.31        77.77 o                         
  -7   9   8        344.50        289.64        49.36 o                         
  -6   9   8       3906.63       3869.15        81.04 o                         
  -5   9   8       4177.24       4267.83        85.20 o                         
  -4   9   8       2504.33       2514.24        68.45 o                         
  -3   9   8       1189.24       1234.63        48.05 o                         
  -2   9   8       2097.44       2083.15        52.06 o                         
  -1   9   8       3678.67       3750.97        67.66 o                         
   0   9   8       1906.25       1904.87        49.35 o                         
   1   9   8       3900.54       4007.53        67.92 o                         
   2   9   8       1397.50       1424.77        48.48 o                         
   3   9   8       2303.37       2401.38        61.35 o                         
   4   9   8       2355.94       2567.84        72.87 o                         
   5   9   8       7821.27       8027.55       129.93 o                         
   6   9   8        684.18        830.33        57.79 o                         
   7   9   8       1975.10       2045.32        71.53 o                         
   8   9   8       3088.37       3266.49        90.92 o                         
   9   9   8       5741.15       5861.42       115.71 o                         
  10   9   8       1552.92       1609.78        80.02 o                         
  11   9   8       2027.70       2123.30        87.26 o                         
  12   9   8       2875.24       2981.34       101.88 o                         
  13   9   8       2668.79       2440.15       107.20 o                         
 -12  10   8         40.24        -75.41        91.47 o                         
 -11  10   8        470.06        223.73        79.76 o                         
 -10  10   8        304.83        319.52        77.32 o                         
  -9  10   8        338.96        177.24        67.24 o                         
  -8  10   8        592.59        618.81        64.76 o                         
  -7  10   8        114.03        189.45        67.11 o                         
  -6  10   8        239.91        250.93        65.88 o                         
  -5  10   8        379.10        433.87        58.54 o                         
  -4  10   8        977.41        934.60        57.55 o                         
  -3  10   8       1237.47       1315.15        57.30 o                         
  -2  10   8        269.51        192.10        48.71 o                         
  -1  10   8       1304.52       1364.21        54.92 o                         
   0  10   8       2005.79       1957.46        60.91 o                         
   1  10   8        422.71        487.49        53.66 o                         
   2  10   8       1375.87       1472.58        64.71 o                         
   3  10   8        647.97        833.62        62.33 o                         
   4  10   8        486.23        483.50        63.75 o                         
   5  10   8        246.55        312.84        74.14 o                         
   6  10   8         77.41        368.08       108.76 o                         
   7  10   8        296.41        382.07        78.43 o                         
   8  10   8        534.39        593.00        81.20 o                         
   9  10   8        168.28        425.52        85.57 o                         
  10  10   8        866.12        939.58        88.41 o                         
  11  10   8         21.25        145.97        88.75 o                         
  -9  11   8       4745.61       5403.23       125.41 o                         
  -8  11   8       1867.44       1776.04        87.33 o                         
  -7  11   8        390.96        525.69        78.56 o                         
  -6  11   8       3266.87       3424.20       102.43 o                         
  -5  11   8       5868.49       6044.48       135.96 o                         
  -4  11   8       1827.54       1709.43        73.04 o                         
  -3  11   8       1019.40        972.18        65.96 o                         
  -2  11   8       2012.45       2048.13        74.43 o                         
  -1  11   8       2440.48       2252.51        76.85 o                         
   0  11   8       1395.41       1565.84        71.72 o                         
   1  11   8       3053.86       2951.90        94.40 o                         
   2  11   8        958.01       1283.79        77.67 o                         
   3  11   8       1207.15       1409.26        84.60 o                         
   4  11   8       3440.80       3695.47       103.06 o                         
   5  11   8       6549.88       6688.88       133.99 o                         
   6  11   8        778.02        863.33        85.80 o                         
   7  11   8        983.21        815.93        87.21 o                         
  -1  12   8       2750.67        487.42        83.19 o                         
   0  12   8        696.44        728.69        82.93 o                         
   1  12   8          4.51        197.93       114.60 o                         
 -20   1   9       1367.03       2205.86       128.42 o                         
 -19   1   9        368.18        249.07       117.22 o                         
 -18   1   9       3027.53       3167.13       116.60 o                         
 -17   1   9        103.26         66.08        81.57 o                         
 -16   1   9       2493.86       2430.68        85.14 o                         
 -15   1   9       5451.62       5359.74       107.66 o                         
 -14   1   9       5856.34       5895.46        99.62 o                         
 -13   1   9       1850.45       1858.55        57.36 o                         
 -12   1   9       5925.21       5862.44        81.48 o                         
 -11   1   9      14697.39      15014.53       157.04 o                         
 -10   1   9      10674.48      10715.02       121.42 o                         
  -9   1   9       4631.10       4636.39        73.73 o                         
  -8   1   9       6576.83       6837.68        80.49 o                         
  -7   1   9      18644.76      18991.70       165.79 o                         
  -6   1   9      11195.59      11248.59       110.11 o                         
  -5   1   9       3194.27       3048.00        47.78 o                         
  -4   1   9      11709.73      12059.41       133.73 o                         
  -3   1   9       9568.91       9607.49       112.06 o                         
  -2   1   9       4897.03       4878.09        65.39 o                         
  -1   1   9       8599.70       8526.76       107.61 o                         
   0   1   9       4562.93       4726.13        64.75 o                         
   1   1   9       4025.84       3988.49        58.65 o                         
   2   1   9       4796.46       4908.13        57.07 o                         
   3   1   9      22511.66      22645.81       223.10 o                         
   4   1   9       3905.01       3854.29        54.29 o                         
   5   1   9       5887.82       5915.92        70.45 o                         
   6   1   9      12271.04      12562.52       129.44 o                         
   7   1   9      13232.46      13411.68       170.16 o                         
   8   1   9       8348.44       8255.92       136.76 o                         
   9   1   9       5341.25       5455.09        78.18 o                         
  10   1   9      10295.27      10547.71       111.94 o                         
  11   1   9      11899.80      11684.57       134.26 o                         
  12   1   9       2628.98       2556.56        80.49 o                         
  13   1   9       2944.68       2934.29        93.48 o                         
  14   1   9       4274.36       4198.30       111.57 o                         
  15   1   9       4752.87       4760.72       135.98 o                         
  16   1   9         77.54        205.78       111.76 o                         
  17   1   9       2533.98       2154.87       132.07 o                         
  18   1   9        245.19        427.36       129.55 o                         
 -19   2   9       1510.16       1022.01       109.03 o                         
 -18   2   9        109.31        349.03       105.09 o                         
 -17   2   9        519.36        178.83        82.44 o                         
 -16   2   9         72.21         13.76        83.35 o                         
 -15   2   9        676.33        668.56        72.61 o                         
 -14   2   9         21.16         56.37        53.60 o                         
 -13   2   9        153.41        138.39        50.07 o                         
 -12   2   9         79.94        141.55        47.75 o                         
 -11   2   9        139.03         73.29        38.82 o                         
 -10   2   9        447.64        398.46        36.47 o                         
  -9   2   9        235.18        164.76        36.83 o                         
  -8   2   9        444.52        434.48        38.19 o                         
  -7   2   9       2133.14       2134.31        42.43 o                         
  -6   2   9       2123.03       2035.57        38.69 o                         
  -5   2   9       1514.54       1402.92        32.50 o                         
  -4   2   9        425.58        353.94        29.45 o                         
  -3   2   9        822.69        738.55        28.95 o                         
  -2   2   9       1853.93       1847.72        41.22 o                         
  -1   2   9        207.79        229.68        29.38 o                         
   0   2   9        134.60         75.42        29.57 o                         
   1   2   9       1922.91       1880.57        40.90 o                         
   2   2   9       1321.07       1304.13        35.24 o                         
   3   2   9        277.96        316.73        27.56 o                         
   4   2   9        806.35        750.00        31.71 o                         
   5   2   9       1257.21       1151.44        36.41 o                         
   6   2   9       2506.89       2500.40        52.81 o                         
   7   2   9        229.34        218.29        42.03 o                         
   8   2   9        194.36        198.23        42.20 o                         
   9   2   9        505.33        573.14        46.05 o                         
  10   2   9        239.49        228.29        46.33 o                         
  11   2   9         43.38         99.51        53.15 o                         
  12   2   9        307.06        342.07        67.13 o                         
  13   2   9         14.36        -74.74        74.74 o                         
  14   2   9        484.11        562.39        87.26 o                         
  15   2   9         83.52        277.05        95.43 o                         
  16   2   9        414.52        -14.48       114.99 o                         
  17   2   9        178.03         27.92       117.61 o                         
  18   2   9        428.53        470.78       131.83 o                         
 -19   3   9        637.64        767.25       106.80 o                         
 -18   3   9       3083.80       3355.35       113.41 o                         
 -17   3   9        528.29        582.31        99.27 o                         
 -16   3   9       1545.18       1462.77        96.06 o                         
 -15   3   9       4973.99       4918.39       118.32 o                         
 -14   3   9       7019.66       7092.64       111.98 o                         
 -13   3   9        346.82        386.36        54.30 o                         
 -12   3   9      10139.66      10264.46       130.88 o                         
 -11   3   9       7324.70       7445.04        89.96 o                         
 -10   3   9      11408.64      11740.74       129.04 o                         
  -9   3   9        713.73        647.40        38.07 o                         
  -8   3   9      12523.76      12908.47       140.79 o                         
  -7   3   9      18038.41      18051.29       193.60 o                         
  -6   3   9       7148.79       7145.16        95.13 o                         
  -5   3   9       2667.67       2698.11        57.06 o                         
  -4   3   9       2445.63       2432.13        47.27 o                         
  -3   3   9       6704.50       6810.62        88.66 o                         
  -2   3   9       5802.31       5832.52        87.29 o                         
  -1   3   9       4790.47       4828.68        75.96 o                         
   0   3   9       5367.96       5538.50        88.99 o                         
   1   3   9       9584.06       9694.09       127.50 o                         
   2   3   9       4302.27       4347.60        58.30 o                         
   3   3   9       4918.33       4838.66        63.02 o                         
   4   3   9       4934.42       4926.07        66.21 o                         
   5   3   9       3560.00       3480.94        62.78 o                         
   6   3   9      10652.50      10516.41       127.08 o                         
   7   3   9      24408.84      24684.93       272.02 o                         
   8   3   9       1087.90       1059.30        47.98 o                         
   9   3   9       6429.55       6784.01        95.76 o                         
  10   3   9       4360.64       4392.42        76.58 o                         
  11   3   9      19331.72      19867.28       246.49 o                         
  12   3   9        465.76        548.29        76.84 o                         
  13   3   9       3723.09       4026.13       112.38 o                         
  14   3   9       3086.12       3122.11       113.33 o                         
  15   3   9       2606.52       2636.14       117.62 o                         
  16   3   9        480.94        311.50       108.73 o                         
  17   3   9       2331.58       2192.77       139.82 o                         
  18   3   9        870.43       1046.08       146.30 o                         
 -18   4   9         24.96        -71.29       101.34 o                         
 -17   4   9        769.10        686.15        91.32 o                         
 -16   4   9        600.37        503.32        88.09 o                         
 -15   4   9       1012.98       1169.18        79.94 o                         
 -14   4   9        352.36        199.22        64.07 o                         
 -13   4   9        441.66        644.45        59.55 o                         
 -12   4   9        347.43        518.61        54.45 o                         
 -11   4   9       1921.26       1913.86        58.25 o                         
 -10   4   9        334.79        230.32        41.70 o                         
  -9   4   9       1965.46       1918.20        46.97 o                         
  -8   4   9         45.36         50.53        34.72 o                         
  -7   4   9       1793.94       1711.27        46.46 o                         
  -6   4   9       1036.90       1007.23        46.76 o                         
  -5   4   9       1011.09       1001.27        53.39 o                         
  -4   4   9        308.00        277.55        46.35 o                         
  -3   4   9       3769.08       3906.45        67.23 o                         
  -2   4   9       7899.05       7905.25       106.87 o                         
  -1   4   9       1108.80       1060.09        48.47 o                         
   0   4   9        559.72        597.86        35.26 o                         
   1   4   9       4661.15       4654.91        75.46 o                         
   2   4   9       7584.13       7510.33       102.03 o                         
   3   4   9        428.95        412.67        33.73 o                         
   4   4   9        552.25        518.11        37.66 o                         
   5   4   9        650.87        679.23        49.11 o                         
   6   4   9       2535.26       2390.44        59.21 o                         
   7   4   9         27.59         28.95        41.87 o                         
   8   4   9       2172.93       2154.53        61.42 o                         
   9   4   9        183.00        235.88        51.23 o                         
  10   4   9       1357.59       1306.98        58.37 o                         
  11   4   9        285.76        187.02        70.73 o                         
  12   4   9        863.00        948.48        79.97 o                         
  13   4   9        704.80        639.88        83.67 o                         
  14   4   9        613.41        645.97        93.14 o                         
  15   4   9        362.91        427.24       104.28 o                         
  16   4   9       1496.74       1467.79       108.12 o                         
  17   4   9         47.17        205.39       123.93 o                         
 -18   5   9       1182.71       1982.86       113.01 o                         
 -17   5   9        123.86        261.45       110.27 o                         
 -16   5   9       1663.13       1597.90        94.30 o                         
 -15   5   9       3910.23       3767.51       104.19 o                         
 -14   5   9       3739.22       3953.43        95.88 o                         
 -13   5   9        421.19        352.60        60.32 o                         
 -12   5   9       4166.82       4087.53        86.04 o                         
 -11   5   9       9795.90       9829.39       134.85 o                         
 -10   5   9       5898.72       6003.92        96.98 o                         
  -9   5   9       2531.65       2589.58        56.30 o                         
  -8   5   9       4196.75       4299.45        67.19 o                         
  -7   5   9       7678.49       7879.12       105.17 o                         
  -6   5   9       5718.27       5778.45        90.04 o                         
  -5   5   9       1064.97       1218.68        62.92 o                         
  -4   5   9       6190.16       6430.35       104.06 o                         
  -3   5   9       3455.49       3428.10        76.23 o                         
  -2   5   9       2531.19       2474.49        62.11 o                         
  -1   5   9       1235.09       1255.51        50.76 o                         
   0   5   9       1727.84       1723.63        57.73 o                         
   1   5   9       1677.60       1770.71        49.21 o                         
   2   5   9       1722.17       1781.75        42.88 o                         
   3   5   9      12225.23      12234.47       142.19 o                         
   4   5   9       2122.62       2210.14        60.80 o                         
   5   5   9       3308.19       3386.41        66.93 o                         
   6   5   9       6150.42       6189.93        94.70 o                         
   7   5   9       7851.01       7865.20       112.26 o                         
   8   5   9       5031.91       5071.76        94.58 o                         
   9   5   9       3087.97       3151.15        87.16 o                         
  10   5   9       6462.08       6529.77       119.05 o                         
  11   5   9       8050.99       8238.76       150.97 o                         
  12   5   9        844.70        883.89        85.00 o                         
  13   5   9       1883.19       1811.13       109.37 o                         
  14   5   9       3197.59       3320.70       114.54 o                         
  15   5   9       3194.67       3498.14       136.22 o                         
  16   5   9         87.47        130.36       115.56 o                         
 -17   6   9        666.56        954.08       105.50 o                         
 -16   6   9       2264.08       2356.34       105.90 o                         
 -15   6   9       2246.17       2138.01       102.10 o                         
 -14   6   9        224.79        251.67        74.75 o                         
 -13   6   9        920.58        820.40        71.23 o                         
 -12   6   9       2074.32       1970.91        68.66 o                         
 -11   6   9        917.75        867.38        57.27 o                         
 -10   6   9       1890.01       1918.22        58.08 o                         
  -9   6   9        741.42        699.57        40.14 o                         
  -8   6   9        215.42        272.86        34.00 o                         
  -7   6   9       1760.95       1750.72        52.84 o                         
  -6   6   9       7089.21       7159.02       101.56 o                         
  -5   6   9       2201.06       2216.66        66.23 o                         
  -4   6   9       1725.73       1828.23        69.33 o                         
  -3   6   9       2007.61       1884.37        58.68 o                         
  -2   6   9       6793.01       6681.43        95.67 o                         
  -1   6   9       2350.16       2256.91        72.04 o                         
   0   6   9       1325.12       1242.38        49.36 o                         
   1   6   9       5008.53       4960.20       106.83 o                         
   2   6   9       3940.06       3896.42        93.11 o                         
   3   6   9       3112.29       3140.44        69.29 o                         
   4   6   9       2771.89       2730.26        64.63 o                         
   5   6   9       3952.55       4099.88        70.69 o                         
   6   6   9       1923.11       1954.97        58.46 o                         
   7   6   9        417.44        469.57        55.01 o                         
   8   6   9        875.44        992.84        63.07 o                         
   9   6   9        965.52        923.43        68.00 o                         
  10   6   9       1041.10       1000.36        71.50 o                         
  11   6   9       1646.40       1732.11        94.25 o                         
  12   6   9       1311.02       1313.06        94.32 o                         
  13   6   9        286.92        391.23        92.72 o                         
  14   6   9       1659.24       1695.29       101.36 o                         
  15   6   9       2470.07       2383.12       115.09 o                         
 -15   7   9       2255.55       2568.69       123.58 o                         
 -14   7   9       2149.77       2349.57        94.74 o                         
 -13   7   9        328.61        392.97        68.81 o                         
 -12   7   9       2343.42       2278.27        75.71 o                         
 -11   7   9       4797.77       4794.51        92.87 o                         
 -10   7   9       2788.54       2799.19        68.77 o                         
  -9   7   9        960.54        985.50        47.96 o                         
  -8   7   9       1829.54       1793.96        64.62 o                         
  -7   7   9       7727.15       7679.81       117.13 o                         
  -6   7   9       2903.62       2863.27        66.32 o                         
  -5   7   9       1017.42       1079.56        59.34 o                         
  -4   7   9       1665.51       1653.44        51.66 o                         
  -3   7   9       2796.96       2757.53        62.21 o                         
  -2   7   9        672.24        712.94        44.41 o                         
  -1   7   9       1328.51       1363.52        52.29 o                         
   0   7   9        777.59        814.84        43.24 o                         
   1   7   9        623.34        593.44        46.66 o                         
   2   7   9       1528.00       1645.92        46.57 o                         
   3   7   9       2609.94       2527.56        65.22 o                         
   4   7   9       1766.15       1833.18        61.82 o                         
   5   7   9       1504.41       1636.32        60.75 o                         
   6   7   9       4429.23       4515.92        87.54 o                         
   7   7   9       3679.52       3687.49        85.40 o                         
   8   7   9       1723.83       1678.17        70.68 o                         
   9   7   9       1415.22       1482.07        81.03 o                         
  10   7   9       3545.91       3481.54       101.67 o                         
  11   7   9       4593.11       4711.27       117.20 o                         
  12   7   9        482.21        392.29        87.31 o                         
  13   7   9       1197.84       1148.49        97.39 o                         
  14   7   9       2173.01       2043.49       109.48 o                         
 -14   8   9        234.39        297.39       101.63 o                         
 -13   8   9       2142.28       1981.77        91.55 o                         
 -12   8   9        570.42        522.33        76.81 o                         
 -11   8   9       1499.09       1465.54        73.95 o                         
 -10   8   9       1173.79       1252.94        67.85 o                         
  -9   8   9       2040.37       1891.87        70.56 o                         
  -8   8   9        728.97        853.99        51.05 o                         
  -7   8   9       2283.26       2273.37        73.22 o                         
  -6   8   9       2268.07       2324.63        70.50 o                         
  -5   8   9       3975.91       4103.92        84.63 o                         
  -4   8   9        593.74        620.51        53.90 o                         
  -3   8   9       3224.90       3056.16        67.68 o                         
  -2   8   9       5435.64       5501.65        93.30 o                         
  -1   8   9       3940.96       3886.20        77.09 o                         
   0   8   9       1958.58       2012.11        56.58 o                         
   1   8   9       2828.52       2949.13        68.56 o                         
   2   8   9       5561.65       5620.04        89.84 o                         
   3   8   9       1049.56        960.76        53.15 o                         
   4   8   9       2053.81       2158.79        69.30 o                         
   5   8   9       1139.10       1056.05        66.16 o                         
   6   8   9       4484.30       4734.98        91.63 o                         
   7   8   9        412.65        510.57        74.62 o                         
   8   8   9       2463.59       2520.67        90.50 o                         
   9   8   9        583.36        362.20        89.79 o                         
  10   8   9       1730.35       1671.71        92.24 o                         
  11   8   9        296.09        330.99       100.66 o                         
  12   8   9       3833.77       3986.88       119.46 o                         
  13   8   9        160.12        230.97       111.59 o                         
 -12   9   9       1063.17        763.62        87.03 o                         
 -11   9   9       1251.26        995.99        78.96 o                         
 -10   9   9       1470.95       1335.51        76.66 o                         
  -9   9   9       1613.92       1526.86        68.48 o                         
  -8   9   9       1452.22       1339.46        62.98 o                         
  -7   9   9       2732.93       2610.00        65.30 o                         
  -6   9   9        587.58        595.56        45.07 o                         
  -5   9   9        543.99        619.33        44.66 o                         
  -4   9   9        778.39        716.32        43.83 o                         
  -3   9   9        303.36         89.08        54.38 o                         
  -2   9   9        896.69        809.22        50.89 o                         
  -1   9   9        861.95        781.01        54.01 o                         
   0   9   9        491.42        635.25        54.13 o                         
   1   9   9        920.46       1023.95        52.73 o                         
   2   9   9        162.68        168.20        51.85 o                         
   3   9   9        894.35        854.73        56.77 o                         
   4   9   9       1030.88       1142.80        68.08 o                         
   5   9   9        293.77        363.58        76.63 o                         
   6   9   9       1812.96       1750.12        90.67 o                         
   7   9   9       2668.74       2770.79        98.00 o                         
   8   9   9       1639.15       1731.08        94.23 o                         
   9   9   9        735.60        576.32        95.83 o                         
  10   9   9       1005.53       1146.96       106.29 o                         
  11   9   9       2123.50       2229.66       124.31 o                         
  -9  10   9       3131.46       3180.55        97.04 o                         
  -8  10   9       1358.41       1481.46        77.65 o                         
  -7  10   9       1462.87       1453.53        75.82 o                         
  -6  10   9       2877.52       2749.01        83.18 o                         
  -5  10   9       3258.55       3482.26        90.35 o                         
  -4  10   9        884.90        728.16        59.92 o                         
  -3  10   9       2603.48       2564.52        79.19 o                         
  -2  10   9       5224.18       5432.74       100.75 o                         
  -1  10   9       2017.23       1837.58        78.31 o                         
   0  10   9       1020.18       1033.99        68.87 o                         
   1  10   9       2766.88       2870.19        83.46 o                         
   2  10   9       4948.67       5007.21       101.90 o                         
   3  10   9       1294.04       1496.15        78.13 o                         
   4  10   9       1667.09       1807.70        83.66 o                         
   5  10   9       1555.11       1650.96        96.89 o                         
   6  10   9       2575.49       2836.94       114.31 o                         
   7  10   9        888.88       1032.35       103.07 o                         
   8  10   9       2597.53       2561.35       122.28 o                         
  -5  11   9         39.39         49.18        78.02 o                         
  -4  11   9        748.68        786.13       103.52 o                         
  -3  11   9        310.99        273.74       114.02 o                         
  -2  11   9         80.60        186.85        78.51 o                         
  -1  11   9        153.73        -51.79        71.71 o                         
   0  11   9        140.79         60.04        78.55 o                         
   1  11   9        107.96        136.09        92.19 o                         
   2  11   9        186.35         58.64        84.10 o                         
   3  11   9       1410.41       1669.36        96.31 o                         
 -18   0  10       5629.66       5211.22       288.74 o                         
 -17   0  10      10254.55       9573.24       366.18 o                         
 -16   0  10        487.63       1443.38       265.03 o                         
 -15   0  10       5315.87       5447.45       205.83 o                         
 -14   0  10       7313.79       7502.31       448.98 o                         
 -13   0  10       6355.54       6707.38       424.49 o                         
 -12   0  10       1655.33       1827.10       117.72 o                         
 -11   0  10       4400.92       4246.01       205.92 o                         
 -10   0  10       2820.80       3040.36       123.28 o                         
  -9   0  10       3766.25       3535.59       101.98 o                         
  -8   0  10       2063.11       2055.09       137.92 o                         
  -7   0  10       8418.16       7977.01       214.53 o                         
  -6   0  10       1206.25       1324.65       132.90 o                         
  -5   0  10       5432.90       5374.51       250.92 o                         
  -4   0  10      16741.91      15760.06       402.75 o                         
  -3   0  10       7572.31       7242.68       281.87 o                         
  -2   0  10       3687.55       3651.49       199.53 o                         
  -1   0  10      13166.16      13656.75       436.34 o                         
   0   0  10      26276.03      25879.40       608.57 o                         
   1   0  10       5569.35       5881.60       268.92 o                         
   2   0  10       4504.81       4261.89       255.50 o                         
   3   0  10       9056.37       8276.53       356.71 o                         
   4   0  10      10267.89      10488.42       531.81 o                         
   5   0  10       1595.75       2279.91       265.34 o                         
   6   0  10       7331.82       7055.17       263.93 o                         
   7   0  10       1601.36       1397.85        97.70 o                         
   8   0  10       7299.28       7163.61       230.65 o                         
   9   0  10       1402.08       1438.81       131.49 o                         
  10   0  10       6472.36       6555.68       204.12 o                         
  11   0  10       1491.88       1667.00       153.87 o                         
  12   0  10       4173.39       4269.54       202.64 o                         
  13   0  10       5802.67       5763.44       220.31 o                         
  14   0  10      10335.20       9096.34       599.88 o                         
  15   0  10        963.67       1033.58       403.19 o                         
  16   0  10       5217.46       5252.90       511.99 o                         
  17   0  10       5508.40       5331.42       481.57 o                         
 -18   1  10        264.27        663.42       144.22 o                         
 -17   1  10        205.66        537.18       131.93 o                         
 -16   1  10         84.34        153.72       131.17 o                         
 -15   1  10         99.48        220.15       101.18 o                         
 -14   1  10        300.80        257.08       106.48 o                         
 -13   1  10        112.29        261.71        96.24 o                         
 -12   1  10        526.21        667.87        75.53 o                         
 -11   1  10        323.04        293.11        68.66 o                         
 -10   1  10        232.20        193.46        61.32 o                         
  -9   1  10         87.30         51.68        61.76 o                         
  -8   1  10        301.20        358.71        80.10 o                         
  -7   1  10         91.24         91.19        62.98 o                         
  -6   1  10       1996.58       1846.17       102.59 o                         
  -5   1  10        290.93        293.53        86.19 o                         
  -4   1  10        463.32        433.72        79.01 o                         
  -3   1  10       1116.08        961.64        97.62 o                         
  -2   1  10        585.95        480.37        91.96 o                         
  -1   1  10       1608.70       1492.87        90.68 o                         
   0   1  10        919.02        734.61       104.41 o                         
   1   1  10        577.70        650.36       123.05 o                         
   2   1  10       2191.04       2187.47       133.30 o                         
   3   1  10        551.78        464.60       108.44 o                         
   4   1  10        159.30        196.00        83.43 o                         
   5   1  10       1172.66       1109.73        84.59 o                         
   6   1  10        174.17        289.08        60.71 o                         
   7   1  10        180.06        326.83        62.04 o                         
   8   1  10        169.26        183.92        72.48 o                         
   9   1  10        413.14        381.85        85.57 o                         
  10   1  10        298.46        140.00        88.38 o                         
  11   1  10        301.35        418.76        94.66 o                         
  12   1  10         55.88        193.54       107.05 o                         
  13   1  10        603.59        556.02       122.92 o                         
  14   1  10        113.96        752.12       200.37 o                         
  15   1  10         74.61       1074.09       292.09 o                         
  16   1  10        102.22        611.52       281.80 o                         
 -18   2  10       3874.46       5493.26       243.24 o                         
 -17   2  10       4593.04       4312.47       151.30 o                         
 -16   2  10       1386.17       1190.97       126.07 o                         
 -15   2  10       2881.23       2607.63       129.65 o                         
 -14   2  10       5255.67       5006.89       170.47 o                         
 -13   2  10       4821.37       4836.64       146.90 o                         
 -12   2  10       1213.21       1552.62       106.99 o                         
 -11   2  10       3110.60       3147.27       123.32 o                         
 -10   2  10       1073.79        923.92        81.33 o                         
  -9   2  10       2107.06       2043.09        78.47 o                         
  -8   2  10       7473.55       7520.48       139.61 o                         
  -8   2  10       8003.37       5045.65       457.67 o                         
  -7   2  10       3575.84       3623.41        89.25 o                         
  -6   2  10       1446.74       1654.63       103.15 o                         
  -5   2  10       8666.62       8632.64       143.33 o                         
  -4   2  10      12713.82      12878.15       241.15 o                         
  -3   2  10       6472.06       6732.10       170.90 o                         
  -2   2  10       4322.12       4162.26       113.28 o                         
  -1   2  10       9994.28       9944.22       209.93 o                         
   0   2  10      15055.90      15154.53       295.82 o                         
   1   2  10       8574.84       8971.84       236.57 o                         
   2   2  10       3365.95       3586.34       175.45 o                         
   3   2  10       6377.57       6548.08       196.98 o                         
   4   2  10      17438.24      17818.09       323.93 o                         
   5   2  10       2905.05       2839.15       104.01 o                         
   6   2  10       2634.66       2581.45       105.49 o                         
   7   2  10       3768.60       3925.01       100.12 o                         
   8   2  10       2730.56       2772.90       105.51 o                         
   9   2  10        533.64        566.07        68.64 o                         
  10   2  10       6182.10       6107.63       159.98 o                         
  11   2  10       1120.14       1260.09       114.98 o                         
  12   2  10       3262.77       3272.58       138.93 o                         
  13   2  10       3707.47       3433.38       137.87 o                         
  14   2  10       5559.58       5656.10       240.86 o                         
  15   2  10       1882.28       1098.20       415.94 o                         
 -16   3  10       2426.48        487.55       118.08 o                         
 -15   3  10         22.43        279.29       111.71 o                         
 -14   3  10       1145.56       1041.28       145.24 o                         
 -13   3  10       1821.52       1619.32       122.92 o                         
 -12   3  10       1053.32       1016.35        82.42 o                         
 -11   3  10        103.97        130.05        67.23 o                         
 -10   3  10        998.33        802.20        72.89 o                         
  -9   3  10       1375.24       1206.12        79.82 o                         
  -8   3  10        917.00        862.33        56.87 o                         
  -7   3  10        399.41        160.03        70.97 o                         
  -6   3  10        597.82        515.16       129.66 o                         
  -5   3  10        644.52        654.64        56.04 o                         
  -4   3  10       1685.89       1425.43       130.56 o                         
  -3   3  10        140.00        179.27        74.86 o                         
  -2   3  10        326.65        480.42        79.19 o                         
  -1   3  10         12.22         91.65        55.44 o                         
   0   3  10         17.04         89.98        70.12 o                         
   1   3  10        581.58        644.87        55.07 o                         
   2   3  10        269.00        223.34        67.99 o                         
   3   3  10       1264.46       1250.30        68.65 o                         
   4   3  10        785.41        742.09        74.93 o                         
   5   3  10       1161.91       1086.87        80.70 o                         
   5   3  10       1190.04        659.20       210.97 o                         
   6   3  10        717.99        565.99        71.35 o                         
   7   3  10        798.56        719.46        67.45 o                         
   8   3  10       1165.96       1065.00        74.33 o                         
   9   3  10       1977.55       1756.65        92.85 o                         
  10   3  10        179.22         61.54       100.38 o                         
  11   3  10        656.25        734.81        94.95 o                         
  12   3  10        987.11       1142.20        95.43 o                         
  13   3  10       1704.41       1709.76       118.47 o                         
  14   3  10         32.45        231.24       149.40 o                         
  15   3  10        265.02        838.91       188.51 o                         
  16   3  10        168.19        470.87       221.88 o                         
 -17   4  10       3430.49       3492.56       184.66 o                         
 -16   4  10        394.02        503.09       159.35 o                         
 -16   4  10       2709.72       2674.71       268.77 o                         
 -15   4  10       2748.08       2619.87       220.48 o                         
 -14   4  10       3006.12       3147.40       204.61 o                         
 -13   4  10       4813.14       5122.66       227.22 o                         
 -12   4  10       1164.05       1178.59       116.33 o                         
 -11   4  10       1249.75       1319.71        88.97 o                         
 -10   4  10        944.56       1116.03        63.05 o                         
  -9   4  10       3072.10       3164.94        85.08 o                         
  -8   4  10       2195.94       2378.92        90.15 o                         
  -7   4  10       7567.30       7739.94       160.77 o                         
  -6   4  10       1244.70       1446.32       113.32 o                         
  -5   4  10       6463.63       6252.77       182.28 o                         
  -4   4  10      10552.81      10769.03       305.68 o                         
  -3   4  10       8864.60       9121.09       252.84 o                         
  -2   4  10       2941.85       2889.86       121.08 o                         
  -1   4  10       6982.89       6663.27       166.71 o                         
   0   4  10      10918.96      10688.73       327.76 o                         
   1   4  10       5048.32       4944.27       219.57 o                         
   2   4  10       4418.60       4450.36       136.01 o                         
   3   4  10       5940.79       6064.00       165.89 o                         
   4   4  10      12330.95      12392.38       219.23 o                         
   5   4  10       1185.26       1096.60        77.97 o                         
   6   4  10       4439.37       4278.62       116.71 o                         
   7   4  10       1092.93       1037.69        70.85 o                         
   8   4  10       3258.03       3249.18        93.17 o                         
   9   4  10        475.72        387.96        75.61 o                         
  10   4  10       2097.97       2090.48        99.61 o                         
  11   4  10        850.67        744.46       107.57 o                         
  11   4  10       2700.02       1972.15       289.91 o                         
  12   4  10       2554.13       2569.55       150.53 o                         
  13   4  10       3200.95       3100.14       145.85 o                         
  14   4  10       5401.61       5476.36       247.96 o                         
  15   4  10        722.49       1410.60       235.51 o                         
 -16   5  10       3152.94       2166.12       184.12 o                         
 -15   5  10        142.83        224.15       133.70 o                         
 -14   5  10        626.18        497.89       126.69 o                         
 -13   5  10       1718.83       1079.49       147.97 o                         
 -12   5  10        904.89        734.61        88.29 o                         
 -11   5  10        751.82        731.24        81.19 o                         
 -10   5  10       1433.55       1237.70        62.49 o                         
  -9   5  10       3576.34       3513.25       102.29 o                         
  -8   5  10       1474.55       1770.73       118.93 o                         
  -7   5  10        653.67        782.51       114.58 o                         
  -6   5  10       2105.73       1961.27       142.67 o                         
  -6   5  10       2108.83       3520.20       652.68 o                         
  -5   5  10       3703.92       3688.59       153.82 o                         
  -4   5  10        293.63        425.98       156.56 o                         
  -3   5  10        743.30        540.35       119.11 o                         
  -2   5  10       1748.39       1793.06       129.73 o                         
  -1   5  10        931.40        857.99        89.64 o                         
   0   5  10        738.32        560.33        99.33 o                         
   1   5  10       3463.75       3518.62       140.98 o                         
   2   5  10        515.34        144.94       188.37 o                         
   3   5  10        155.29         82.25        91.99 o                         
   4   5  10       1845.26       1876.24        80.12 o                         
   5   5  10       3667.27       3812.26       124.34 o                         
   6   5  10       1012.77        970.32       138.38 o                         
   7   5  10        847.32        790.45        78.41 o                         
   8   5  10       2175.32       2237.48        85.68 o                         
   9   5  10       2872.22       2744.76       125.05 o                         
  10   5  10       1479.19       1150.13       104.39 o                         
  11   5  10        591.25        371.76       110.85 o                         
  12   5  10       1603.69       1800.27       126.89 o                         
  13   5  10       1173.72       1273.52       106.47 o                         
  14   5  10         93.16        161.25       156.15 o                         
 -15   6  10        724.76       2001.85       171.46 o                         
 -14   6  10       2371.41       2689.96       196.44 o                         
 -13   6  10       1826.45       1613.37       113.40 o                         
 -12   6  10        531.13        565.32        92.33 o                         
 -11   6  10       1039.96       1022.92        82.10 o                         
 -10   6  10        821.36        741.08       130.54 o                         
  -9   6  10        707.17        822.08        90.28 o
[truncated: 46,090 more chars]
